# Supplementary material for: scDrug: From single-cell RNA-seq to drug response prediction
Source: Comput Struct Biotechnol J. 2022 Dec 1;21:150–7. doi: 10.1016/j.csbj.2022.11.055 (PMC9747355; doi:10.1016/j.csbj.2022.11.055)
Supplement: Supplementary data 2 [file mmc2.xlsx]

## Sheet: SupplementaryTableS1_Top20Genes
Supplementary Table S1. Top 20 signficiant genes in 14 HCC tumor cell clusters.
	0_names	0_logfoldchanges	0_scores	0_pvals	1_names	1_logfoldchanges	1_scores	1_pvals	2_names	2_logfoldchanges	2_scores	2_pvals	3_names	3_logfoldchanges	3_scores	3_pvals	4_names	4_logfoldchanges	4_scores	4_pvals	5_names	5_logfoldchanges	5_scores	5_pvals	6_names	6_logfoldchanges	6_scores	6_pvals	7_names	7_logfoldchanges	7_scores	7_pvals	8_names	8_logfoldchanges	8_scores	8_pvals	9_names	9_logfoldchanges	9_scores	9_pvals	10_names	10_logfoldchanges	10_scores	10_pvals	11_names	11_logfoldchanges	11_scores	11_pvals	12_names
0	MALAT1	3.03474	97.448	0	MALAT1	2.37724	67.2285	0	ALB	1.29352	45.8474	0	ALB	1.07171	35.5312	5.84898e-249	PTMA	2.97101	79.4288	0	IGKC	6.26197	93.9981	0	MT-ATP6	2.88154	74.2371	0	IFI27	2.43662	31.3644	2.17197e-174	GAPDH	2.67789	35.6034	6.80006e-178	KNG1	2.40988	54.9194	0	SERPINC1	4.42436	97.4399	0	SPINK1	5.42457	65.4117	4.3412e-243	MT-CO1
1	NEAT1	3.80802	86.3764	0	MT-CO1	1.78652	45.9426	0	RBP4	1.43462	42.6518	0	APOC3	1.27576	34.2699	6.99538e-231	STMN1	4.5228	75.9232	0	APOC3	2.01793	63.8233	0	MT-ND4	2.58657	72.5847	0	MT2A	2.82657	29.4857	1.39152e-156	RPS12	2.56423	30.8015	3.08194e-145	SERPINF1	2.51397	53.3814	2.00302e-301	HPX	4.02943	78.2225	0	S100A10	5.08959	62.6635	1.8497e-232	MT-CO2
2	MLXIPL	3.27668	58.8019	0	MT-CO3	1.72197	45.7629	0	FTL	0.841383	38.3227	1.30205e-288	APOC1	1.05859	31.1243	5.47564e-194	HMGB1	3.35784	75.0457	0	IGLC2	5.38295	53.7191	0	MT-CO3	2.45344	70.9702	0	PLA2G2A	2.84886	24.677	6.77719e-116	PTMA	2.45549	30.7897	1.44577e-145	SEPP1	1.9899	53.3143	0	VTN	2.813	74.0909	0	IFI27	3.97568	57.3448	1.02305e-225	MT-CO3
3	ASGR1	2.2528	54.0691	0	MT-CO2	1.7826	43.9947	0	SERPINA1	1.68928	37.2033	6.46365e-269	APOA2	1.0763	29.5358	4.97199e-179	TUBA1B	4.0021	74.8094	0	APOA2	1.66061	48.9311	0	MT-CYB	2.75519	68.4375	0	MT1E	2.35336	24.0646	3.89227e-111	RPL35A	2.50521	30.7403	1.1113e-144	HRG	2.89936	52.937	3.94497e-293	KNG1	2.6974	72.0776	0	RARRES2	3.04462	53.5518	8.82557e-215	HP
4	AFM	2.83692	48.8466	0	NEAT1	2.28738	41.8213	0	AMBP	1.22871	34.0473	9.16255e-232	MT-ATP6	1.33115	28.9194	1.16339e-168	H2AFZ	3.68071	74.1154	0	APOA1	1.81742	40.9122	1.86824e-285	MT-ND2	2.89071	68.4287	0	RPL31	1.62778	22.2476	2.01258e-97	RPL35	2.43008	30.4586	7.01736e-143	PEBP1	2.05797	52.7792	2.468542696e-315	CLU	3.05287	70.5038	0	H3F3A	3.44229	51.8027	7.0141e-202	MT-ND4
5	CYP2A7	2.6706	48.099	0	MT-ND4	1.69901	41.7433	0	APOC1	1.14954	33.5055	1.15772e-224	APOA1	1.35825	27.5092	2.4954e-153	HMGB2	4.49943	67.4506	0	APOC1	1.31899	37.0941	5.525e-244	MT-CO1	2.19327	65.5786	0	RPL34	1.42267	21.7367	8.79632e-94	RPL41	1.8761	29.7719	1.87011e-139	RBP4	1.82025	51.2368	1.049139e-316	EPHX1	3.42134	70.373	0	CD63	3.4114	47.1436	1.03583e-182	MT-CYB
6	CYP4F3	2.66118	46.6466	0	MT-ATP6	1.63106	38.2651	1.48222e-287	APOH	1.30318	33.2133	4.77572e-220	AHSG	1.41001	26.6057	1.09657e-143	TUBB	3.68353	64.4089	0	B2M	1.43354	36.3988	4.76242e-230	MT-CO2	2.23038	62.7685	0	SPINK1	2.03551	21.7138	2.66132e-93	RPL21	2.27717	29.716	5.20935e-138	HSD17B6	2.63241	50.9218	2.02855e-282	TTR	3.18464	68.8006	0	CLU	3.31229	46.782	2.67542e-184	MT-ND2
7	SLC22A7	2.5561	44.6978	0	MT-CYB	1.5977	36.4677	3.97319e-263	ORM1	1.12218	30.6722	1.04523e-190	MT-CO3	1.09478	26.1485	5.44175e-141	HMGN2	2.98312	61.5686	0	IGLC3	4.76598	34.4567	2.46652e-201	MT-ND3	2.71976	59.9852	0	RPS12	1.42417	21.4614	8.78761e-92	IFI27	2.77136	29.4485	3.01208e-136	ALDOB	2.41189	50.8676	1.11138e-290	C3	3.68109	66.4708	4.96641e-307	SERPINA1	2.47189	45.8229	1.9438e-192	MT-ATP6
8	ECHDC2	2.26356	39.9745	2.5756e-308	MT-ND2	1.61886	35.5491	1.01457e-250	TTR	1.46487	30.5842	6.47919e-188	RBP4	1.116	25.8231	1.98851e-136	ACTB	2.16879	53.2929	0	IGHG1	4.58171	33.97	5.53075e-197	MT-ND1	2.39967	47.2428	0	HPD	2.17262	21.1882	4.85423e-89	S100A10	3.49337	29.1084	2.33756e-132	AHSG	2.67072	50.6669	1.40803e-289	SERPINA1	3.14151	66.0544	0	RPL19	2.23686	45.2571	6.05485e-187	MT-ND5
9	DST	2.55457	39.5167	1.33296e-300	MT-ND3	1.66143	35.2642	4.91113e-246	IFITM3	1.31748	29.9623	3.55512e-181	MT-CYB	1.09997	22.8582	3.01177e-109	H3F3B	2.161	53.1758	0	IGHG3	4.2965	30.7132	9.63841e-168	MT-ND5	2.05374	30.8598	2.72272e-171	UQCRQ	1.43816	20.9112	1.81507e-87	TMSB4X	2.50579	28.3818	3.21042e-129	AMBP	1.80014	49.9585	1.19924e-305	AZGP1	2.88861	65.6948	2.1166e-320	GSTA1	3.86684	45.129	2.79457e-175	CP
10	MST1	2.44719	39.203	3.65706e-297	MT-ND1	1.39741	29.2112	2.25157e-174	APOC3	1.09089	29.6568	2.5321e-180	MT-ND4	1.01773	22.4754	4.02202e-106	TOP2A	5.49452	52.481	0	IGHG4	3.68201	24.1582	2.68325e-112	ALB	1.04149	29.0555	2.10618e-160	RPL36	1.41236	20.5006	1.58764e-84	RPS15A	2.16338	26.4992	2.29969e-116	GC	2.17697	49.6939	3.87736e-289	FGA	3.80806	65.0594	1.33075e-299	TPI1	3.10568	45.1044	3.11814e-177	MT-ND1
11	ITIH3	1.94736	37.3088	1.65551e-274	MT-ND5	1.25696	25.1046	2.48677e-131	VTN	1.28434	28.8207	1.99973e-169	FTL	0.612957	21.5096	2.75108e-97	H3F3A	2.45241	52.212	0	FTL	0.731903	23.5545	4.03088e-110	APOA1	1.34362	22.248	9.07133e-99	FTL	0.926451	20.18	4.72003e-82	SPINK1	3.08484	25.4115	1.60919e-108	HLA-C	2.25315	47.7144	2.4547e-269	AMBP	2.33585	64.3944	0	IFITM3	2.63511	44.599	3.33002e-179	APOB
12	ABCB4	2.59905	37.0552	7.38177e-268	MLXIPL	1.38856	22.3739	1.8638e-105	FGG	1.47239	27.9748	3.93531e-159	MT-ND3	1.07965	21.2133	6.95692e-95	NUSAP1	4.89885	50.5265	0	FTH1	1.29669	17.1906	6.60101e-62	APOC3	0.955295	20.5297	3.99202e-86	RPL26	1.40743	19.8695	7.07796e-80	NACA	2.20051	23.1698	3.72891e-94	DCXR	2.15767	47.6577	8.40611e-271	HP	3.29537	63.0876	9.24755e-306	PTMA	2.62074	44.2369	3.08879e-179	TMEM176A
13	BHMT	1.93639	35.3689	1.99437e-249	MT-ND4L	1.18028	21.0941	1.69239e-94	GSTA1	1.45335	27.2361	1.54377e-151	MT-ND2	1.03495	20.2854	2.52816e-87	CFL1	2.29252	49.7808	0	CD74	1.5453	16.9605	2.61078e-60	AHSG	1.32626	20.1551	1.41422e-82	SERPINA1	1.53948	19.5746	8.51931e-78	RPS26	2.23316	22.071	4.5036e-87	NUPR1	2.11279	47.2403	1.12202e-271	APOA2	2.62759	62.6121	0	VTN	2.67381	43.1246	3.51929e-174	CYP3A5
14	COL18A1	2.35598	35.0938	7.30636e-244	C3	1.20902	20.3771	1.64603e-88	FABP1	1.35868	25.8836	3.63908e-138	ORM1	0.831639	19.4392	1.51296e-80	RAN	2.64802	48.1276	0	ORM1	0.838615	16.1513	1.57388e-55	RBP4	0.966312	17.8799	1.215e-66	CYP2E1	2.42361	19.5308	4.41782e-77	RPL36	1.9747	21.5781	3.17557e-84	KHK	2.85355	47.1518	2.51399e-252	FGB	3.62746	61.7386	3.08112e-288	GAPDH	2.88958	43.0449	4.34101e-170	AZGP1
15	CYP2A6	2.15531	33.1184	3.16629e-220	ASGR1	0.964231	19.4493	2.62187e-81	SEPP1	1.07353	25.7999	5.15797e-138	MT-CO1	0.737733	17.6201	2.05858e-67	CALM2	2.02065	47.4784	0	ANG	1.24424	15.0105	2.59467e-48	APOC1	0.707611	16.3321	9.3134e-57	RPL7	1.33239	19.0738	2.84777e-74	SEC61G	2.59624	21.4154	1.00858e-82	APOC3	1.60064	45.7708	4.39044e-281	AGXT	2.74964	60.7867	5.48569e-300	RPS26	2.91034	42.7653	4.6682e-168	AGT
16	F12	2.10779	32.7835	5.97814e-216	ITIH3	1.10534	19.1656	5.97403e-79	GC	1.18027	25.6145	7.48531e-136	MT-CO2	0.681955	15.3688	5.20588e-52	HIST1H4C	3.96022	47.2997	0	NUPR1	1.04715	14.229	7.18913e-44	APOA2	0.69725	14.9561	1.69388e-48	RPL13A	1.04432	18.7924	1.58133e-72	RPS27	1.63141	21.414	1.82915e-83	ORM2	2.17628	45.7465	6.24916e-256	TF	2.18558	59.8926	2e-323	RPL35A	2.36964	42.1228	1.84342e-170	C3
17	LUC7L3	2.06804	32.3212	2.37593e-210	APOB	0.9955	19.0527	3.54016e-78	CYB5A	1.25726	25.5685	7.6277e-135	FXYD1	1.07835	14.8334	2.57928e-48	PPIA	2.07448	46.8563	0	TMSB4X	0.96609	13.7828	1.9058e-41	ORM1	0.693016	13.3198	6.53369e-39	FTH1	1.36943	18.5804	7.229e-71	RPS10	2.37359	21.1286	4.58562e-81	APOH	1.84778	45.4345	2.28282e-262	TMEM176B	2.28164	58.9786	5.51353e-302	FGG	3.33273	40.6969	1.07951e-158	MT-ND3
18	KCNQ1OT1	2.39758	31.8935	1.40689e-204	A1BG	1.26284	18.1904	1.97652e-71	MGST1	1.1192	24.9205	5.01865e-129	AMBP	0.627096	13.258	2.81897e-39	BIRC5	4.10979	46.8319	0	HLA-B	0.97496	13.5152	6.34239e-40	AMBP	0.685485	11.7516	6.74238e-31	RPL12	1.36803	18.5503	1.25365e-70	RPL37	1.8338	20.8762	7.39056e-80	LAPTM4A	2.41597	45.2953	5.83332e-244	F2	2.68657	57.6691	1.90785e-276	TIMP1	4.30682	40.5888	2.20595e-154	APOA2
19	CDK5RAP3	2.21914	31.6915	1.4342e-202	COL18A1	1.25643	17.7552	2.79129e-68	FGB	1.31502	24.2754	1.51286e-122	NUPR1	0.724887	12.5446	2.23297e-35	CKS1B	3.04002	46.2896	0	FABP1	0.89476	13.1231	6.94374e-38	FXYD1	0.91953	10.016	4.78973e-23	RPL13	1.35064	18.5053	2.37606e-70	RPL23A	1.84195	20.7549	4.10426e-79	MT-ND5	2.54564	45.2891	7.72377e-248	C4BPA	4.66172	56.8173	1.21619e-250	PPIA	2.61309	38.9074	7.34155e-153	TMEM176B
20	ACSM2A	2.16989	31.5993	1.66648e-201	APOE	0.974117	17.6731	7.96058e-68	UQCRQ	1.07664	24.0301	1.36498e-120	MT-ND1	0.528792	9.64562	8.93875e-22	HSP90AA1	2.08291	45.9481	0	DCXR	0.920843	12.6481	2.41897e-35	MT-ND4L	0.840982	9.20522	8.85424e-20	MT1G	2.08424	18.1118	2.14824e-67	RPS18	1.63325	20.635	1.69344e-78	FXYD1	2.65058	44.8979	2.71687e-242	A1BG	4.09299	55.579	6.12195e-248	AKR1C3	3.38777	38.1177	3.08224e-146	NEAT1
21	GPAM	2.64772	31.5462	2.53211e-200	A2M	1.37701	17.3834	1.66091e-65	RARRES2	1.06222	23.7674	2.6994e-118	PAGE1	1.07936	9.55667	2.26841e-21	HNRNPA1	2.43781	45.8185	0	ORM2	0.873897	12.239	2.76383e-33	GC	0.539913	7.5805	5.28104e-14	RPS28	0.948931	16.5577	1.04701e-57	TPI1	2.08212	20.0644	1.22285e-74	F2	2.35399	44.615	3.1962e-241	SERPING1	2.72824	54.7094	3.18106e-258	TFF3	6.41526	38.1106	2.90525e-143	FN1
22	SORBS2	2.06367	31.0656	2.19229e-195	CYP4F3	1.05983	17.0785	1.64029e-63	SOD1	1.04017	22.8571	1.02157e-109	AP1M2	1.38399	9.25209	3.87169e-20	PTTG1	3.78434	44.3965	0	PAGE5	1.40595	12.2128	4.3125e-33	PAGE1	0.987936	6.95914	4.73058e-12	MT1X	1.53872	16.1522	6.29719e-55	RPS27A	1.71023	19.1714	1.9694e-69	PRDX1	1.90217	43.4882	7.50557e-243	APOC1	1.99048	53.97	3.35302e-277	NACA	2.70926	37.6494	1.3114e-146	SOD2
23	CYP3A5	1.88424	30.9756	5.68095e-195	TP53INP1	1.45939	16.7082	8.02772e-61	HP	1.21876	22.4147	1.0415e-105	PRDX1	0.550494	9.09652	1.5186e-19	HNRNPA2B1	2.06361	44.3543	0	HLA-DRA	1.34418	12.0758	2.02247e-32	UGT2B7	0.615428	6.52886	8.49151e-11	RPS15	1.03963	16.1197	6.37886e-55	RPS15	1.57913	18.8764	9.49268e-68	CYP2D6	2.71975	43.4243	1.056e-228	FGG	3.3896	53.6839	1.33023e-249	RPS12	2.44154	36.9627	5.22641e-146	SAT2
24	APOB	1.42185	30.7351	3.21511e-194	ITIH1	0.95487	16.6336	1.91955e-60	APOA2	1.10134	21.6777	1.64856e-99	FABP1	0.505813	9.04496	2.31443e-19	UBE2C	4.28121	43.8101	1.741867e-317	SNHG25	1.37252	11.6658	2.00231e-30	NUPR1	0.43387	5.90648	4.11187e-09	FABP1	1.36921	15.5317	3.33977e-51	RPL11	1.55732	18.0033	1.61002e-62	TUFM	2.4444	43.2178	1.15837e-228	APOH	2.06832	53.4373	6.76818e-277	FGB	3.08897	36.2451	4.53437e-140	ADI1
25	DDX5	1.40572	29.3125	3.37997e-177	INSR	1.29237	15.6011	1.75284e-53	CLU	1.07088	21.0075	1.06642e-93	UGT2B7	0.561782	7.50396	7.81985e-14	CALM1	2.4285	43.6864	1e-323	CCL5	1.52495	10.8591	1.05458e-26	AP1M2	1.02043	5.45803	5.46714e-08	RPL3	1.02926	15.3094	5.80433e-50	PPIA	1.83806	17.9597	4.02677e-62	TF	1.96338	42.4372	2.03028e-235	PCK1	3.81154	53.2467	4.53738e-240	SERF2	1.9624	35.9908	1.76882e-143	SERPING1
26	HSPA1A	1.44582	29.298	1.13604e-177	SCD	0.972148	15.5429	3.46992e-53	ORM2	0.95271	20.7719	6.91312e-92	RPLP1	0.338892	7.3983	1.69434e-13	ACTG1	2.1755	43.5986	0	SAA1	1.07626	10.2304	5.66245e-24	FABP1	0.361835	5.17883	2.45482e-07	IL32	1.32289	15.1326	7.73534e-49	ALDOA	2.23884	17.4004	9.43208e-59	ATP5B	2.26146	42.3028	1.17502e-224	PLG	3.26208	52.5497	2.79778e-238	RPL36	2.14318	35.7976	2.81942e-142	APCS
27	FASN	2.19814	29.1829	3.16892e-174	MST1	1.03947	15.4905	8.02432e-53	AHSG	1.05033	20.4896	1.54286e-89	RPL32	0.379724	7.33458	2.72384e-13	KIAA0101	4.00209	43.0801	9.47704216436625e-310	C1QB	1.7935	9.61804	2.05198e-21	APOH	0.299433	4.68079	3.05055e-06	EEF1A1	1.0412	14.9895	4.52325e-48	ENO1	2.19202	17.2586	5.80415e-58	COX6A1	1.95105	42.1136	9.06986e-231	UQCR11	2.52578	51.8662	2.30976e-247	RPS15	2.00952	35.5279	1.07077e-141	SEPP1
28	VEGFA	2.17078	28.6339	4.12096e-168	DST	1.06675	15.3793	4.32984e-52	NDUFA4	0.931014	19.3483	2.97091e-80	MGST1	0.402735	6.95625	4.13322e-12	TMSB10	2.22161	42.5944	6.7713026e-316	CXCL10	1.60687	9.47265	7.79703e-21	PRDX1	0.343993	4.49933	7.22554e-06	RPS6	1.01784	14.9046	1.41057e-47	RPL32	1.39937	17.2273	4.45881e-58	EPHX1	2.35928	42.0751	4.24658e-223	MT-CO2	2.16033	51.544	9.59254e-272	RPL30	2.33367	35.4793	9.24937e-139	FGA
29	RNF213	1.78986	28.3629	1.22179e-165	FN1	0.836359	15.227	3.48877e-51	AZGP1	1.04221	19.2945	9.71049e-80	HP	0.406656	6.86032	7.99072e-12	TMSB4X	2.47926	42.5298	2.74795665617e-313	JCHAIN	3.34854	9.22426	7.58967e-20	DHRS2	0.503184	4.0673	4.94993e-05	RPL10	0.805329	14.4351	5.97811e-45	PAGE2	2.48988	17.1258	3.61047e-57	BHMT	2.88196	41.8151	7.54112e-218	ALDOB	2.34477	51.2094	5.00516e-253	RPS10	2.7895	34.5593	2.42033e-132	IL32
30	NKTR	1.97594	27.7071	2.80192e-158	ACADVL	1.13937	15.1927	6.72619e-51	FGL1	1.1281	19.2833	1.40256e-79	RPS24	0.390859	6.53998	7.03143e-11	CLIC1	2.75232	42.2946	5.24503e-305	IGHA1	2.61711	9.10681	2.13656e-19	HP	0.282995	3.8203	0.00013737	RPS19	0.8675	14.435	6.2689e-45	RPL26	1.67422	17.0676	4.77984e-57	C1R	2.51026	41.3796	8.23696e-216	CFH	2.92171	51.1189	2.9698e-237	TFF2	5.72897	34.4012	3.07629e-128	UGP2
31	ABCC3	2.40061	27.3471	3.62878e-154	CCNL1	0.969625	14.8972	4.59467e-49	PEBP1	0.862528	19.1757	5.11166e-79	LGALS4	0.438975	6.36794	2.16125e-10	TUBB4B	2.95861	41.9083	3.77203e-299	PAGE2	0.997307	9.08977	2.37935e-19	ORM2	0.262007	3.69893	0.000222476	UQCR11	1.12821	14.3957	1.34399e-44	RPL15	1.44905	16.879	4.6131e-56	TPI1	1.76405	41.252	7.75812e-230	ADH1B	3.51978	50.5547	7.83515e-230	RPL23A	2.24406	33.9487	3.86955e-132	CTSC
32	FTCD	2.49905	27.2764	1.86483e-153	SLC38A2	1.01798	14.5956	3.34109e-47	CFHR1	1.09265	19.1496	1.57836e-78	GC	0.347257	5.98505	2.37149e-09	RPS3	1.80995	41.5606	3.64155e-307	C1QA	1.81751	8.95385	8.01784e-19	TF	0.259969	3.69502	0.000225879	RPS2	1.24904	14.2348	1.11903e-43	RPS29	1.53905	16.6698	7.43094e-55	MGST1	1.75837	41.2478	7.46761e-229	TAT	3.04643	50.2802	2.5536e-231	COX4I1	2.43422	33.7745	1.06712e-129	SERPINC1
33	TNRC6A	2.1632	27.0926	1.11711e-151	MT-ND6	1.1303	14.4497	2.69045e-46	HULC	1.2411	18.8817	2.16967e-76	ORM2	0.327676	5.79311	7.48935e-09	SUMO2	2.10707	41.3769	1.99408e-299	CYP2A7	0.757665	8.5098	3.33394e-17	GAGE1	0.914751	3.65666	0.000262668	RPL8	0.97817	14.181	1.90748e-43	NDUFA4L2	3.95991	16.5043	1.32731e-53	HLA-B	2.2713	41.0136	2.02664e-218	RBP4	2.18728	49.9345	3.93708e-247	TCEB2	2.66068	33.6679	2.6634e-128	CYP17A1
34	CELF1	2.00369	26.8964	8.71891e-150	JUN	0.86151	14.4056	4.35622e-46	RPL3	0.838488	18.8647	1.21203e-76	APOH	0.295258	5.73741	1.03694e-08	HN1	2.8269	41.3624	1.16517e-293	TTR	0.568766	8.21145	3.78389e-16	AFP	0.612602	3.57862	0.000354207	IFITM3	0.883181	13.1713	5.55899e-38	RPS8	1.51035	16.4862	7.95673e-54	AGXT	1.92563	41.0006	6.55121e-225	CYB5A	2.28066	49.7115	2.90081e-242	RPL18A	2.12446	33.5447	1.32159e-130	TTR
35	SLC17A4	2.27507	26.6787	2.90176e-147	HSPA1A	0.800233	14.3184	1.32879e-45	GAPDH	0.773291	17.9814	4.43723e-70	RPLP2	0.282518	5.54978	3.06404e-08	DYNLL1	2.19415	40.3183	3.29842e-286	GUCA2B	1.94766	7.33051	3.40032e-13	SELM	0.473122	3.40804	0.000668159	RPL39	0.828642	12.6873	1.81746e-35	RPL5	1.68907	16.4325	1.93569e-53	SCP2	2.20988	40.9368	9.58276e-216	AGT	2.86758	49.5939	5.9299e-229	PSME1	2.83641	33.2141	1.20329e-125	CES1
36	ACSL1	1.51887	26.6117	1.36561e-147	TFR2	0.963258	14.2056	7.23838e-45	IFI27	1.1208	17.9157	2.34705e-69	PRSS3	0.57826	5.28794	1.31487e-07	CDK1	4.63285	40.0909	1.52331e-275	IGHG2	3.77115	7.32183	3.646e-13	MGST1	0.24994	3.4001	0.000687327	RPS27A	0.88643	12.6183	4.20434e-35	RPL31	1.63215	16.0728	1.74457e-51	SUCLG1	2.58218	40.2648	9.66069e-208	ANGPTL3	2.94642	49.5826	3.30468e-228	RPS15A	1.87469	32.775	6.1312e-129	APOE
37	GLYCTK	1.50653	26.5668	3.41781e-147	MUC13	1.45971	13.7882	2.31438e-42	HINT1	0.808356	17.8182	8.96036e-69	UBB	0.281559	5.10206	3.53439e-07	NUCKS1	2.00351	39.5348	8.12602e-278	CCL4L2	1.53332	7.25961	5.63359e-13	KNG1	0.247138	3.29957	0.000985748	RPS27	0.754558	12.3697	7.06722e-34	C14orf2	1.8226	15.9297	1.28301e-50	F10	2.77686	39.7334	2.27225e-202	HSD17B6	2.44659	48.5702	4.9799e-231	ENO1	3.30814	32.6678	1.34949e-122	F2
38	ZFP36L1	1.37102	26.5396	5.46985e-147	CYP3A5	0.880098	13.7726	2.37894e-42	KNG1	0.880381	17.6718	1.01621e-67	GAGE1	1.03067	5.08389	3.90307e-07	ARL6IP1	2.58908	39.3976	8.07614e-272	MZB1	3.11209	7.21457	7.87451e-13	UBB	0.213518	3.10915	0.00190361	COX6C	0.928431	12.2379	3.58982e-33	RPL19	1.41117	15.9177	1.06139e-50	SLC22A7	2.55702	39.6456	2.93785e-205	SERPINA6	3.44534	48.2721	7.94122e-217	TMEM176A	2.80129	32.4851	1.28161e-122	GPX1
39	ABCA5	2.18787	26.5042	1.35482e-145	SERPINF2	0.812844	13.701	6.00492e-42	RPL10	0.655728	17.5921	2.47683e-67	SELM	0.541849	4.95208	7.69898e-07	RPL23A	1.68631	39.138	3.01412e-279	RBP5	0.82463	6.97043	4.31761e-12	HRG	0.249864	2.93694	0.00335391	PTMA	0.841763	12.2048	4.74673e-33	RPL34	1.42785	15.8627	2.07975e-50	UGT2B7	2.46009	39.3037	5.60405e-203	INSIG1	3.25774	48.233	4.07498e-219	TM4SF4	2.90037	32.276	1.89215e-121	BAAT
40	AGXT	1.13044	26.491	8.99109e-148	PCK1	0.90671	13.6644	1.00236e-41	DBI	0.877502	17.4864	2.6535e-66	TYROBP	0.724581	4.88047	1.10664e-06	SNRPB	2.48965	38.7433	3.15252e-265	HLA-DRB1	0.879734	6.96607	4.44665e-12	LECT2	0.365457	2.93486	0.00337721	RPL18A	0.834041	12.1084	1.48785e-32	COMMD6	2.17733	15.8607	3.50737e-50	PRDX5	1.90491	38.97	7.00101e-206	CFHR1	2.33832	48.1253	1.14862e-230	RPL35	2.15087	32.0383	3.26009e-123	ITIH1
41	SON	1.31862	26.4694	1.97398e-146	F12	0.949791	13.6294	1.64943e-41	RPS12	0.819818	17.2673	7.11802e-65	SOD1	0.274431	4.68813	2.86078e-06	CKS2	3.12701	38.6589	2.21911e-262	C1QC	1.6953	6.82706	1.16389e-11	VCX	0.83475	2.81046	0.00499934	RPL41	0.69517	12.013	4.11497e-32	RPS3A	1.60075	15.836	3.5078e-50	ARG1	2.49579	38.7309	4.65335e-198	COX5B	2.18421	47.6391	7.18553e-229	RPLP2	1.44104	30.9794	7.6624e-123	TFPI
42	CCNL2	2.61322	26.4301	1.10079e-144	AFM	0.868947	13.6247	1.68439e-41	RPL13A	0.656876	17.2092	1.5057e-64	PEBP1	0.264887	4.6875	2.86769e-06	CDKN3	3.78601	38.6435	7.21957e-261	HLA-DPB1	0.908952	6.80884	1.30833e-11	BCL2A1	0.662823	2.79319	0.0052727	RPL21	0.752771	11.8979	1.52372e-31	RPL37A	1.48379	15.7804	6.34776e-50	ECH1	2.13273	38.6698	2.72338e-200	ETFB	2.56412	47.6358	3.23595e-221	OAZ1	2.46409	30.9572	1.93031e-116	CALD1
43	ACSM2B	1.70494	26.3186	4.02111e-144	C1S	0.723923	13.5927	2.41367e-41	PRAP1	1.03657	17.0005	8.89823e-63	SAA1	0.386397	4.65469	3.36086e-06	OAZ1	1.86127	38.5004	7.84662e-268	RPL13	0.515147	6.67004	3.29316e-11	FTL	0.0981811	2.70257	0.00693712	RPL30	0.826813	11.6503	2.4454e-30	GSTA1	1.82946	15.7541	1.01698e-49	YIF1A	2.46027	38.6087	7.19947e-197	GC	2.08691	47.1624	1.3523e-234	MYL6	2.15357	30.9329	1.40367e-117	CES2
44	ACACB	2.30632	26.1613	3.98819e-142	IGFBP2	1.29696	13.5671	3.99073e-41	RPLP1	0.594623	16.8718	2.94828e-62	KNG1	0.275651	4.61663	4.03397e-06	SMC4	3.53629	38.3605	6.53746e-258	SAA2	0.962603	6.62251	4.55562e-11	UBE2C	0.400245	2.62501	0.0087347	RPS3A	0.865373	11.6414	2.75839e-30	RPL39	1.32451	15.1126	2.27546e-46	EBP	2.17669	38.4337	9.64252e-199	C4BPB	3.53688	46.7632	9.12035e-210	RPL3	1.99064	30.9034	2.62339e-118	CCND1
45	CCNL1	1.58344	26.0841	7.01926e-142	VMP1	0.836651	13.5119	7.5503e-41	DCXR	0.809773	16.8538	6.37187e-62	BCL2A1	0.846928	4.53742	5.89572e-06	SRSF3	2.3301	38.3601	8.86744e-262	NKG7	1.02966	6.61572	4.76276e-11	HRCT1	0.403768	2.5399	0.0111687	NNMT	1.32241	11.4383	2.74678e-29	COX7A2	1.56976	14.9828	1.35649e-45	SPCS1	2.05062	38.2607	3.9511e-198	HPD	4.08325	46.3631	8.9809e-207	ATPIF1	2.45576	30.7705	9.35273e-116	ASGR1
46	SORL1	2.28595	25.8925	2.40833e-139	CPS1	0.820444	13.5077	7.63852e-41	UQCR11	0.847842	16.2494	9.97417e-58	FAM45A	0.417552	4.47217	7.99192e-06	DEK	3.06299	38.0792	1.43996e-255	TMSB10	0.514483	6.41573	1.74003e-10	HYAL3	0.965273	2.46323	0.0138617	UQCRB	0.948938	11.4232	3.07018e-29	SERF2	1.25365	14.8745	4.06694e-45	MT-ND2	2.31528	38.2062	2.30777e-200	C8G	3.1663	46.2462	2.52712e-208	RPS27	1.84943	30.7548	2.82442e-118	TF
47	BHMT2	1.79694	25.7565	2.04292e-138	RHOB	0.870483	13.4317	2.15161e-40	HSD17B6	0.886848	16.2295	1.36955e-57	GAPDH	0.230237	4.37915	1.22421e-05	TK1	3.41043	37.899	1.91939e-253	ALB	0.160129	6.33769	2.56931e-10	PRSS3	0.344673	2.46235	0.0138922	RPS14	0.718622	11.1759	3.93591e-28	TMSB10	1.69139	14.8289	8.57319e-45	CYB5A	1.62403	38.0806	2.27463e-206	SLC27A5	2.96588	46.0834	3.21261e-209	LDHA	2.86476	30.7416	1.51166e-114	CPS1
48	ZKSCAN1	2.02357	25.6719	3.23648e-137	KLF6	0.815734	13.4192	2.44931e-40	SPINK1	1.15702	16.1312	6.75056e-57	DHRS2	0.421599	4.33873	1.47287e-05	ZWINT	3.91042	37.7218	1.20276e-250	HLA-DPA1	0.8585	6.06557	1.57777e-09	RP11-402P6.11	1.15038	2.25632	0.0241691	MT1M	1.86114	11.1704	4.99439e-28	ATP5E	1.35042	14.2646	6.50222e-42	ARL4D	3.16139	37.8227	1.00597e-188	APOE	2.55325	45.616	9.56831e-216	MPC2	2.64628	30.6438	1.82932e-114	NUPR1
49	SERPINF2	1.39399	25.5404	7.91951e-137	EGR1	0.898828	13.3586	5.67046e-40	SLPI	0.999077	16.0584	2.1426e-56	RPS14	0.233155	4.28219	1.89869e-05	RPS15	1.53958	37.5765	4.869e-262	RNASE1	1.34095	5.64494	1.89952e-08	TNNI3	1.28462	2.20545	0.0275479	MT1A	1.8068	10.9601	4.47611e-27	RPL38	1.36236	14.1997	1.41581e-41	P4HB	1.86218	37.7699	8.05865e-198	CES1	2.28504	45.3334	2.88012e-214	SEC61G	2.76625	30.4266	2.58869e-113	METTL7A
50	ERBB3	1.85356	25.396	1.13698e-134	PLIN5	1.23913	13.3138	1.07736e-39	ANGPTL3	1.04217	16.0558	2.34666e-56	GSTA1	0.260641	4.27151	1.98987e-05	CENPF	5.0124	37.4945	5.21699e-247	LINC00844	0.886727	5.53306	3.58082e-08	FAM45A	0.253975	2.17718	0.0295895	TXN	0.846495	10.8272	1.57055e-26	RPL30	1.39132	14.1583	2.29537e-41	AKR1A1	2.193	37.4894	6.56003e-192	HGD	3.21307	45.2231	8.13007e-203	TMEM176B	2.6007	30.4123	1.145e-113	DBI
51	SRSF11	1.50193	25.3088	3.40589e-134	INSIG1	0.795865	13.2103	3.55039e-39	CYP2E1	1.4688	15.9429	1.48777e-55	AFP	0.580659	4.26392	2.06297e-05	RPS21	1.63015	37.4545	1.71423e-258	G0S2	0.550842	5.50685	4.12807e-08	PAGE4	0.899404	2.15709	0.0311271	RPL27A	0.713848	10.7767	2.53329e-26	RPL12	1.49615	14.1116	4.17417e-41	ATP5G1	1.87691	37.0486	2.04851e-192	APOB	2.18915	44.8181	7.03967e-215	COX7A2	2.25858	30.3277	3.77933e-114	P4HB
52	EGR1	1.5532	25.1171	2.73781e-132	JUND	0.887491	13.1507	8.01978e-39	RPS23	0.704663	15.8314	4.52254e-55	C1QB	0.615861	4.15272	3.36475e-05	SUB1	1.84526	37.224	7.30758e-253	HLA-A	0.411567	5.29395	1.32737e-07	ACTL8	0.88428	2.14898	0.0317495	RPS8	0.748185	10.6883	6.28235e-26	RPS13	1.35797	14.0774	5.90497e-41	PSMA7	1.67767	36.9267	9.99708e-195	ITIH1	2.58711	44.3203	9.48937e-204	RPL37	1.85542	30.189	1.06393e-115	CRP
53	CYP2B6	2.20534	24.9965	1.58483e-130	AKAP12	2.08933	13.0471	3.64934e-38	TMEM176B	0.820984	15.8084	7.85988e-55	RNASE1	0.728433	3.87404	0.000109044	RPS10	1.96296	36.9507	3.96415e-249	AC068535.3	1.6756	5.27338	1.49492e-07	SCD	0.205065	2.13961	0.0325113	RPS5	0.746912	10.4001	1.14458e-24	H3F3A	1.5308	14.0646	7.36465e-41	SERPING1	2.04032	36.8016	3.31104e-188	ALB	1.66263	44.2898	5.23281e-221	ATP5J2	2.53196	30.0128	8.06501e-112	NPC2
54	ITIH1	1.28424	24.8978	1.33698e-130	ERRFI1	1.00222	13.047	3.07645e-38	PLA2G2A	1.41645	15.6623	9.61016e-54	RPS17	0.21413	3.83693	0.000126722	H2AFV	2.62082	36.4216	7.16176e-239	TYROBP	0.954589	5.09647	3.79663e-07	SLC6A2	19.9629	2.12307	0.0338892	C4BPB	0.962677	10.3041	3.08807e-24	ATP5J2	1.62007	13.9801	2.09948e-40	HLA-A	2.00736	36.5055	1.06504e-187	CPS1	2.82047	44.2109	6.68368e-201	SUB1	2.67713	29.9862	2.47288e-111	INSIG1
55	MTMR4	2.20905	24.8352	6.13622e-129	DHCR24	0.793459	13.0396	3.22199e-38	ALDOB	0.771458	15.6569	6.56742e-54	FCER1G	0.692411	3.81744	0.000137235	CALM3	2.51403	36.3679	1.1323e-238	CCL4	0.824191	5.00168	6.18938e-07	GAPDH	0.13144	2.03449	0.042035	RPS18	0.65095	10.2736	3.88844e-24	HMGB1	1.63059	13.946	3.05846e-40	TALDO1	2.17363	36.3242	2.40468e-183	ANG	2.54779	43.7378	1.24824e-202	TSPAN8	3.97135	29.7956	4.97637e-109	SERPINA1
56	SLC38A3	1.63767	24.7283	2.21532e-128	RNF213	0.896126	13.0026	5.44614e-38	COX6B1	0.768141	15.6124	1.43567e-53	C1QA	0.605043	3.76786	0.000167398	RPS8	1.53841	36.3598	6.7102e-247	CXCL13	1.59484	4.83334	1.45162e-06	LGALS4	0.172924	2.01505	0.0440371	TIMP1	1.13713	10.1269	1.76845e-23	RPS6	1.31892	13.8596	7.31193e-40	FBP1	2.76036	36.3156	4.4685e-180	FGL1	3.28994	43.6332	5.40992e-196	EDF1	2.15633	29.7772	1.07878e-111	EEF1A1
57	DDX17	1.72844	24.6305	2.87301e-127	LEPR	1.24537	12.5897	9.51714e-36	RPS24	0.740229	15.5629	2.76868e-53	RPL13A	0.185989	3.72379	0.000199229	CENPW	3.91411	36.1535	1.01428e-233	CTD-2314B22.1	1.90083	4.74434	2.251e-06	CTSV	1.36451	1.95172	0.0511269	RPS23	0.668617	9.72171	7.8633e-22	GSTA2	2.11137	13.7865	2.12291e-39	CALD1	1.83474	36.3026	9.14121e-187	C1S	2.49821	43.586	8.32143e-201	PAGE2	3.30199	29.7222	2.15671e-109	HSPD1
58	GALT	1.74223	24.3206	2.33836e-124	VEGFA	0.990483	12.4745	3.78417e-35	ATP5E	0.708007	15.5361	3.9201e-53	RPS7	0.210447	3.72336	0.000199606	NAP1L1	2.32387	36.017	1.69409e-235	HLA-DQA1	1.12591	4.69582	2.84455e-06	RP11-525A16.4	0.676193	1.90924	0.056373	RPL22L1	1.18129	9.67346	1.32173e-21	TPT1	1.47458	13.6303	1.10221e-38	TMEM59	1.86971	36.2415	2.10481e-185	PRAP1	3.04184	43.4608	9.71877e-196	FGL1	3.13183	29.4863	1.24915e-108	ATF5
59	CHDH	2.36402	24.282	1.39926e-123	SDC1	0.773122	12.4733	3.60849e-35	ATP5J	0.775379	15.5128	6.37596e-53	RPL21	0.198708	3.71901	0.000203005	RPS15A	1.52387	35.9417	3.62345e-242	SEPP1	0.331274	4.61667	4.14455e-06	CTC-339O9.1	2.65989	1.86482	0.0623729	RPS9	0.682684	9.65884	1.42372e-21	RPLP1	1.00472	13.4192	9.98747e-38	UBB	1.34497	36.1356	1.14488e-195	MT1X	3.72468	43.3597	4.46401e-193	IFITM2	3.21966	29.4819	3.16712e-108	TMEM123
60	CPS1	1.35466	24.1671	2.32833e-123	IGFBP1	0.885198	12.4225	6.71651e-35	APOA1	0.79818	15.491	7.32866e-53	ATP5E	0.212765	3.71338	0.000207609	PFN1	2.26625	35.8306	1.61966e-233	HINT2	0.498839	4.43177	9.86834e-06	TREM2	1.22448	1.86059	0.0629628	CYB5A	0.716691	9.5663	3.36507e-21	RPL10	1.04446	13.2909	4.34327e-37	UGT2B4	2.0718	36.1052	1.46865e-182	SERPINF2	2.46587	43.3085	1.86796e-199	RPS18	1.76794	29.2119	6.75247e-111	LINC01485
61	SNRNP70	2.03506	23.9532	1.28454e-120	LDLR	1.07893	12.322	2.42813e-34	RPL11	0.68269	15.4579	1.1975e-52	PAGE5	0.327485	3.70218	0.000217016	EIF1	1.42404	35.7895	2.05304e-241	HCST	0.790111	4.40789	1.10084e-05	MAEL	0.966032	1.81625	0.0694957	RPL10A	0.72466	9.54688	4.03952e-21	CSTB	1.63829	13.1125	4.07779e-36	TMBIM6	1.62205	36.0658	1.99989e-188	ITIH3	2.37405	43.0785	1.60512e-200	RPL41	1.43859	28.9505	1.39812e-111	PON1
62	GTF2I	1.60585	23.8225	1.08981e-119	HPN	0.800572	12.3091	2.66345e-34	PRDX1	0.76489	15.4021	3.182e-52	AIF1	0.662037	3.69085	0.000227007	RPL14	1.48023	35.7694	1.83155e-240	POLR2L	0.340718	4.37811	1.25922e-05	SSX5	1.44931	1.80275	0.0715958	TXNDC17	0.90039	9.45129	9.97583e-21	TFF3	2.77	12.9527	2.62662e-35	MT-ND1	2.13779	36.0501	4.1245e-185	TM4SF4	2.25055	42.7037	4.24486e-199	RPL8	1.97655	28.8032	6.016e-108	TPT1
63	SLC27A5	1.36315	23.7079	6.41719e-119	F5	0.87368	12.2637	4.74284e-34	AGXT	0.788424	15.3364	8.02737e-52	C1QC	0.665588	3.39585	0.00069192	RBM8A	2.09852	35.7164	1.70756e-233	TCAP	0.944109	4.30723	1.73591e-05	PAGE5	0.196929	1.75258	0.0798344	RPS24	0.683873	9.4027	1.49928e-20	RPL27	1.25123	12.8933	4.0194e-35	PTGR1	2.20887	36.0354	1.96577e-181	SEPP1	1.47661	42.4762	1.95167e-222	RPL37A	1.96666	28.7875	5.1845e-108	ORM1
64	CAPN12	2.90502	23.6231	3.13623e-117	GPT2	1.26314	12.2406	6.51448e-34	AKR1C3	0.839322	15.2738	2.20572e-51	IFITM3	0.188902	3.38416	0.000721462	MYL6	1.52708	35.6752	1.43567e-238	AC018816.3	1.39165	4.26368	2.11046e-05	BPIFA2	1.1001	1.74688	0.0808153	APOA2	0.841421	9.15519	1.41292e-19	RPS28	1.07504	12.8749	4.62539e-35	GJB1	2.4099	35.7364	2.78881e-177	HMGCS2	2.47298	42.0069	2.69591e-191	AGR2	5.83107	28.7396	6.54566e-104	C2
65	C3	1.16344	23.6023	2.15659e-118	N4BP2L2	0.817505	12.1678	1.46868e-33	RPS14	0.644854	15.2192	3.80637e-51	RPL27	0.198554	3.38413	0.000721697	LSM5	2.16732	35.594	1.52125e-231	CTAG2	1.4282	4.25499	2.19434e-05	CD40	0.338796	1.74341	0.0814265	ATP5I	0.697473	9.15025	1.45265e-19	POMP	1.65223	12.8322	9.11154e-35	PAGE5	2.70565	35.3374	2.17179e-174	CES2	2.58266	41.5891	6.19056e-188	ATP5G2	2.3293	28.6711	6.76937e-106	IGFBP1
66	POR	1.40674	23.5966	1.00955e-117	ZFAND5	0.933976	12.1576	1.68216e-33	TMEM176A	0.847192	15.1929	7.52308e-51	PSMA7	0.209441	3.36779	0.00076582	RPL35A	1.50056	35.0409	7.18571e-232	IFNG	1.14997	4.22999	2.44719e-05	TRBV23-1	19.0442	1.73013	0.0837851	RPS29	0.62401	9.09675	2.2815e-19	RPL8	1.25425	12.8161	9.4628e-35	GSTK1	1.92471	35.2903	1.17592e-177	SERPINF1	2.20896	41.4741	3.14998e-192	SEC61B	2.36883	28.3911	1.6528e-104	APLP2
67	CYP2D6	1.2375	23.5864	5.00023e-118	C5	0.882086	12.1325	2.23306e-33	RPL41	0.585236	15.181	6.15294e-51	RPS23	0.190258	3.35566	0.000799964	RRM2	4.69386	34.9312	2.46098e-220	DSCR8	0.708413	4.14651	3.52263e-05	ATP5G1	0.144757	1.7201	0.0855759	DSTN	0.920442	9.04979	3.62389e-19	RPL9	1.26903	12.7683	1.61701e-34	ADH4	2.54068	35.1744	8.7182e-174	CFB	3.11092	41.2619	6.60958e-183	RPL15	1.63194	28.3803	1.32249e-107	SHFM1
68	RBM6	2.01892	23.3547	5.20629e-115	ZFP36L1	0.686957	12.1103	2.81543e-33	RPL27A	0.649991	15.1056	2.02696e-50	GAST	2.21897	3.29075	0.00101027	SLC25A5	1.89046	34.9303	9.10965e-226	ACTA2	1.50521	4.09812	4.3422e-05	EBP	0.148941	1.70994	0.0874395	RPL28	0.59615	8.98856	5.90766e-19	RPS19	1.02292	12.4178	6.50914e-33	PHB	2.24632	35.1541	2.28838e-174	TDO2	3.4326	41.1033	2.08572e-181	RPL27	1.80761	28.2172	7.85449e-106	ITM2B
69	N4BP2L2	1.47809	23.2517	2.22647e-114	SPTBN1	0.909401	12.0855	3.89475e-33	RPL26	0.725744	15.0946	2.59448e-50	DCXR	0.186678	3.239	0.00121024	RPL15	1.346	34.8578	2.17342e-231	RGS2	0.607353	3.97139	7.4059e-05	BIRC5	0.247555	1.63988	0.101196	TSPAN8	1.06024	8.70069	7.35413e-18	NDUFB1	1.48382	12.255	4.41089e-32	APOM	2.24223	35.1435	1.07753e-174	ASGR1	1.87147	40.9019	1.91919e-196	RPL10	1.56919	28.0949	7.23382e-106	PDZK1IP1
70	GCGR	2.64014	23.2059	1.76489e-113	SORBS2	0.81574	11.9444	2.01576e-32	ATOX1	0.822815	15.0632	4.85978e-50	SEPP1	0.179485	3.23364	0.00123313	HNRNPA3	2.2765	34.813	1.75936e-222	HBB	1.15499	3.88814	0.000104407	C1QB	0.298977	1.6271	0.103881	RPL35A	0.615653	8.6809	8.33079e-18	RPL18A	1.15709	12.1329	1.44781e-31	ANGPTL8	2.78075	35.0501	6.78488e-172	SAT1	2.00278	40.0356	1.83156e-187	SSR4	2.47949	27.7708	2.42339e-101	SQSTM1
71	ACAA1	1.55347	23.1764	1.02915e-113	DUSP1	0.773446	11.9073	3.08554e-32	HPD	1.08296	15.025	9.81931e-50	LECT2	0.325242	3.23147	0.00124309	CD99	2.3493	34.7692	1.33116e-221	LINC01297-1	1.36603	3.87423	0.000110619	HCAR2	2.03302	1.61988	0.105437	PFN1	0.785404	8.60586	1.60599e-17	LDHA	1.4385	12.0131	5.61493e-31	APOC2	1.98983	34.7098	2.42098e-174	ADH1A	3.36404	39.946	2.17049e-175	ATP5C1	3.03359	27.769	1.54963e-100	CD14
72	ACADVL	1.68321	23.0544	2.00119e-112	CPEB4	1.09183	11.8469	6.53748e-32	SERPINF1	0.836264	14.9914	1.37964e-49	ADH4	0.236472	3.17843	0.0014934	RPS27A	1.50155	34.7439	3.12442e-228	STARD10	0.502398	3.75064	0.000181568	SSUH2	0.506202	1.60741	0.108104	GPX4	0.67197	8.53541	2.8695e-17	RPL36A	1.51496	11.944	1.17152e-30	LMAN2	2.07876	34.6056	2.31123e-171	CPB2	2.8168	39.624	9.15777e-176	ALDOA	2.90801	27.7181	1.6098e-100	ASGR2
73	C1S	1.11114	22.9944	1.42837e-112	ACSL1	0.719406	11.8363	6.85687e-32	UQCR10	0.768427	14.7297	5.34418e-48	FAU	0.173591	3.16076	0.00158664	ARPC2	2.60775	34.7319	1.48949e-220	CTD-2529O21.2	1.47563	3.74226	0.000187889	KRT23	0.616346	1.60705	0.108202	COX5B	0.674966	8.5088	3.58545e-17	RPL6	1.19064	11.8407	3.14928e-30	ASGR1	1.53482	34.5778	6.51052e-180	APOC3	1.40295	39.5835	2.86739e-205	RPL21	1.61097	27.5225	2.92273e-103	TAT
74	ABCA6	2.08693	22.9421	3.39622e-111	ELF3	0.796186	11.643	6.57085e-31	APCS	1.14011	14.7066	9.43397e-48	ZDHHC19	1.01748	3.13909	0.00170987	TPM3	2.34953	34.6884	6.30059e-221	C1orf21	0.864504	3.72841	0.000198328	SLC12A5	0.461197	1.60534	0.108588	COX6B1	0.62797	8.44966	5.80687e-17	RPL14	1.18479	11.8028	4.67272e-30	GLYCTK	2.29636	34.4736	1.02248e-169	CFI	3.22234	39.5723	1.75045e-173	TMSB10	2.3061	27.387	1.63648e-100	PSAP
75	CALD1	1.04658	22.8635	1.89771e-111	CEBPB	0.929015	11.5959	1.13451e-30	SERPINC1	0.864555	14.6618	1.41906e-47	RP11-402P6.11	1.21558	3.01633	0.00257842	RPS3A	1.55904	34.6035	1.17771e-225	C6orf226	0.713083	3.67208	0.000247181	CT55	1.25775	1.58434	0.113293	USMG5	0.68569	8.40144	8.69602e-17	OAZ1	1.30719	11.7587	7.64805e-30	MRPL12	2.32256	34.4468	3.42068e-169	ASGR2	2.54428	39.1387	1.25141e-174	RPL11	1.727	27.2286	3.76925e-101	GATM
76	DBH-AS1	2.9386	22.653	2.12861e-108	ABCB4	0.841465	11.5437	2.03168e-30	TDO2	1.04209	14.6202	3.0177e-47	SLPI	0.220328	3.00642	0.002662	HLA-C	1.65995	34.5823	9.94538e-225	RPS27	0.242746	3.6405	0.000278895	SLC22A16	3.66804	1.5785	0.114631	RPL23A	0.58907	8.38438	9.81727e-17	RPLP2	0.955176	11.566	4.98145e-29	APOB	1.91591	34.4276	5.25873e-173	UQCRQ	2.13015	38.969	3.5772e-179	REG1A	6.14724	27.1505	8.09141e-97	HSPB1
77	AKAP9	1.31881	22.5828	2.20981e-108	ERBB3	0.896222	11.5324	2.36338e-30	RPL32	0.603785	14.5994	2.68324e-47	TNNI3	1.39463	2.9866	0.00284225	COX8A	1.60301	34.4891	1.99505e-223	MS4A7	1.7799	3.61122	0.000312769	SAA1	0.163945	1.55695	0.119645	ANGPTL3	0.790765	8.09514	1.03729e-15	RPL7	1.11647	11.3168	6.49371e-28	ALDH2	2.45839	34.3545	1.18881e-167	DDT	2.20362	38.93	7.89948e-177	DHRS7	3.30795	27.025	8.74306e-97	MT-ND4L
78	JUN	1.22571	22.4635	1.70837e-107	FOSB	0.830503	11.4668	4.84974e-30	GPX4	0.754979	14.5263	9.444e-47	MIF	0.281424	2.86429	0.00420439	MYL12A	1.97231	34.4735	3.13177e-220	FXYD1	0.331108	3.57954	0.000352344	TNFSF15	2.24297	1.52801	0.126688	IFITM2	0.765394	8.08412	1.13004e-15	S100A11	2.07459	11.1218	5.11636e-27	PPP1R16A	2.14703	34.3457	2.15504e-169	COX6C	1.95013	38.8119	3.97346e-180	CFL1	2.23256	26.9573	4.72199e-98	FGB
79	TFR2	1.44017	22.396	1.3297e-106	CYP2A7	0.707712	11.2777	3.83116e-29	ADH1C	1.01649	14.5026	1.5654e-46	HRG	0.194484	2.85003	0.00439636	SNRPG	2.03124	34.4308	1.32761e-219	IGKV1-12	3.61564	3.4354	0.000604885	PFN4	1.21298	1.52504	0.127424	DBI	0.614329	8.04783	1.48928e-15	MYL6	1.12355	11.1092	5.20364e-27	MT-CYB	2.18373	34.3156	4.66011e-172	PRDX6	2.33123	38.809	1.65784e-174	TMSB4X	2.28427	26.8947	1.42909e-98	KRT8
80	HPN	1.35835	22.1476	1.73135e-104	CELF1	0.887974	11.2461	5.75768e-29	C4BPB	0.919872	14.468	2.36382e-46	CCL18	0.711656	2.7944	0.00522946	RPS29	1.49921	34.2907	6.67305e-223	SCAND1	0.52655	3.41843	0.00064299	AIFM3	0.629153	1.51488	0.129973	DDT	0.652352	8.04237	1.56209e-15	PHPT1	1.55098	11.0165	1.40252e-26	MT-ND4L	2.03406	34.3145	2.64068e-170	ITIH2	2.55954	38.7116	5.84989e-172	SUMO2	2.41109	26.865	3.96616e-97	HSPE1
81	PAH	1.46257	22.1341	2.6169e-104	TMPRSS6	1.223	11.2414	6.2028e-29	TM4SF4	0.806387	14.4614	2.41445e-46	PLTP	1.03588	2.75701	0.00586522	PSMB9	2.14068	34.1686	2.29003e-216	FABP5	0.695017	3.38366	0.00072944	RP11-396O20.1	1.61125	1.51305	0.130425	RPL11	0.534891	7.97068	2.70045e-15	C15orf48	2.69468	11.0071	1.61783e-26	TMED9	2.23089	34.2696	4.03419e-168	MAT1A	3.56813	38.588	2.94137e-168	PFDN5	2.38718	26.5679	9.02846e-96	SHMT1
82	ABCG5	2.17377	22.0586	2.96178e-103	NKTR	0.856895	11.238	6.29712e-29	RPS5	0.687636	14.4251	3.46587e-46	MS4A4A	1.271	2.65741	0.00791247	RPL11	1.32553	34.107	7.37393e-223	S100A4	0.484779	3.38078	0.000736755	AC104534.2	1.82796	1.45961	0.144574	RPLP1	0.443019	7.82173	8.52134e-15	AKR1C3	1.2847	10.8778	5.19585e-26	NDUFAB1	2.03445	34.229	1.305e-169	SLC22A1	4.32236	38.5656	1.78827e-166	BSG	3.07496	26.496	1.7147e-94	ACSM2B
83	ITPR2	1.8858	21.9468	2.25536e-102	CDK5RAP3	0.838671	11.1292	2.06655e-28	SAA4	1.08003	14.4088	5.83365e-46	RP11-401P9.5	1.5259	2.5137	0.0119961	SNRPF	2.05636	34.0653	1.3113e-215	GCK	0.799675	3.3511	0.000820507	CTD-2207A17.1	1.63275	1.44483	0.148648	TTR	0.572963	7.76298	1.34564e-14	ATP5O	1.3484	10.871	5.66869e-26	H3F3B	1.45589	34.1168	1.97827e-177	GPX4	1.87241	38.3384	6.59094e-178	RPS20	1.83732	26.4861	6.34615e-97	RAMP1
84	GOLGA8B	2.4813	21.9314	4.49544e-102	FAM46A	0.977079	11.1182	2.35773e-28	PRDX2	0.793475	14.3714	8.44248e-46	LGALS3	0.496509	2.46033	0.0139304	SNRPD1	2.37903	33.9887	1.69121e-213	RPL39	0.240204	3.33638	0.00086421	ART5	1.21731	1.44304	0.149184	FGB	0.604633	7.75656	1.41363e-14	ATPIF1	1.2293	10.8645	5.87173e-26	CUTA	1.71924	34.1129	8.3831e-172	MASP2	2.87786	38.1958	5.25104e-168	COX6C	1.91628	26.3387	6.60274e-96	TDO2
85	OAF	1.77675	21.9261	2.88301e-102	CFB	0.771033	11.1052	2.63874e-28	RPS17	0.632734	14.3119	1.58507e-45	EBP	0.171272	2.45394	0.0141783	RPSA	1.47538	33.9853	3.75965e-219	IGKV3-15	3.25328	3.27589	0.00107298	PTGIR	2.58339	1.43703	0.150888	NDUFB1	0.664738	7.74003	1.62937e-14	RPS20	1.03435	10.6429	4.79865e-25	MT-ND3	2.02222	34.1107	4.33013e-172	CYP2E1	5.06341	38.1806	7.6662e-165	ITM2A	4.08212	26.307	2.63807e-93	RRBP1
86	LONP2	1.78381	21.8552	1.37475e-101	KCNQ1OT1	0.883051	10.9679	1.20297e-27	AKR1C4	0.949445	14.2303	6.45223e-45	C11orf53	1.52663	2.44427	0.0145688	PSME1	1.73112	33.5655	7.04547e-212	RBP7	1.35944	3.25157	0.00116769	PLTP	0.67936	1.41274	0.157898	RPS13	0.539358	7.54542	6.98656e-14	TFF1	2.86062	10.6171	6.95963e-25	HSD17B10	2.1018	34.0128	2.44034e-167	IFI27	3.22262	37.9932	7.58656e-169	LGALS4	2.62015	26.1591	9.58059e-94	PLG
87	VMP1	1.25233	21.8343	9.12995e-102	WEE1	0.955322	10.9221	1.96282e-27	RPL7	0.672438	14.0636	4.93368e-44	RARRES3	0.203756	2.40061	0.0164199	MAD2L1	4.36619	33.5418	4.61945e-206	HLA-DQB1	0.646581	3.23815	0.00122343	CTRB1	22.3111	1.41246	0.157995	TM4SF5	0.69361	7.2798	4.94719e-13	EIF1	1.03844	10.512	1.68485e-24	MT-ND4	1.95373	33.9947	8.93277e-172	PTP4A1	2.35302	37.9182	3.53397e-169	KRT18	2.38357	26.0751	1.64865e-93	CD81
88	IL6R	2.00955	21.767	9.81824e-101	GRAMD4	1.70555	10.9057	2.43314e-27	RPL39	0.617371	13.9761	1.52066e-43	MT-ND5	0.142384	2.37071	0.0178044	TPI1	1.55922	33.4375	1.56586e-212	IGHM	2.6239	3.2047	0.00137518	CPA1	6.75921	1.39578	0.162961	EEF2	0.691575	7.2378	6.71781e-13	ATP5G2	1.16133	10.3716	6.51715e-24	NUCKS1	1.71663	33.9376	3.19635e-170	APCS	3.35688	37.8709	4.97157e-165	RPS3A	1.89853	25.7568	3.77944e-93	MALAT1
89	NR1I3	1.75257	21.7618	7.8321e-101	ACSM2A	0.755427	10.889	2.69617e-27	GSTO1	0.882512	13.9649	2.29267e-43	PTGDS	0.716823	2.30699	0.0211145	CKLF	2.66257	33.4368	7.21037e-207	FCRLA	1.59999	3.19987	0.00139794	HLA-B	0.101349	1.39101	0.16438	RPL32	0.468088	7.23618	6.67041e-13	DSTN	1.50131	10.3548	7.94632e-24	BHMT2	2.62832	33.8072	1.11034e-163	MT1E	3.73634	37.7711	8.25758e-165	RPL10A	2.04959	25.7373	1.43646e-92	IFI27
90	PLIN5	2.04139	21.7439	1.64721e-100	AASS	1.13242	10.7932	7.83977e-27	MT2A	0.920107	13.9522	2.48528e-43	LAMA5-AS1	0.452187	2.29999	0.0215088	HSP90AB1	1.68	33.4279	8.50532e-211	HRSP12	0.353933	3.17828	0.00150463	PFN2	0.341322	1.38809	0.165276	TM4SF1	1.5584	7.0797	2.08989e-12	ROMO1	1.3124	10.3317	9.64563e-24	ANG	2.41944	33.7696	1.56021e-164	MT2A	3.86323	37.6249	5.04692e-165	RPLP1	1.41213	25.7364	2.35212e-94	ALDH2
91	CP	1.05795	21.7296	3.04472e-101	ACSM2B	0.716199	10.7858	8.11004e-27	USMG5	0.754516	13.9192	3.88413e-43	WFDC2	0.860649	2.29771	0.0216402	ANP32E	3.24042	33.3812	3.56855e-205	RP11-178L8.7	1.91333	3.15315	0.00164113	DCXR	0.0991827	1.38096	0.167449	GAMT	0.802077	7.04863	2.56939e-12	SUB1	1.23625	10.3121	1.14827e-23	EID1	2.28932	33.6937	8.78857e-164	LEAP2	2.44325	37.5006	4.04654e-167	H3F3B	2.012	25.7217	1.06362e-92	APOH
92	HMGCS1	1.33723	21.5032	7.17432e-99	PTPRF	0.908953	10.7592	1.10921e-26	UBB	0.603792	13.865	6.89921e-43	LY96	0.512233	2.27972	0.0226864	RPS27	1.26705	33.3331	3.26798e-214	SPARCL1	0.928826	3.07879	0.0021078	CPA2	5.48759	1.37438	0.1695	GNG11	3.39633	7.00968	3.43077e-12	RPS17	0.952302	10.284	1.41408e-23	RDH16	3.05509	33.649	1.49361e-161	SERPINA7	3.87591	37.3174	6.53063e-161	PPIB	2.25161	25.6106	1.81717e-91	H3F3B
93	HSPA1B	1.13238	21.4283	1.8501e-98	RRBP1	0.685251	10.748	1.20947e-26	COX6C	0.700807	13.8397	1.06553e-42	RP11-178C3.2	1.90739	2.27106	0.0232099	EEF1D	1.6281	33.3208	8.19385e-210	FBXO2	0.476917	2.88345	0.00397688	NSUN7	1.46603	1.37265	0.170034	EIF3E	0.75862	6.99036	3.85195e-12	ACTB	0.974086	10.2571	1.81667e-23	APOA1	1.75608	33.6034	9.47513e-172	APOA5	3.64631	37.2993	6.4593e-161	AGT	2.59799	25.6102	5.44424e-91	CYP27A1
94	GOLGA4	1.5044	21.3858	1.14796e-97	FTCD	1.00486	10.7236	1.62007e-26	MT1E	0.931203	13.7972	2.05553e-42	RPS18	0.114732	2.20174	0.0277457	ARPC3	1.79817	33.2738	1.839e-208	ALDOB	0.22089	2.84653	0.00446441	RP11-1080G15.2	5.65952	1.36978	0.170934	UBA52	0.487684	6.90321	6.92931e-12	DYNLL1	1.27965	10.1423	5.5545e-23	SLC25A3	1.83741	33.5726	3.39197e-166	A2M	3.44923	37.2933	6.38422e-162	KRT8	2.55316	25.5137	1.48024e-90	PLIN2
95	SLC17A9	2.54521	21.1332	3.53207e-95	NFKBIZ	0.929471	10.709	1.90443e-26	LGALS4	0.814204	13.7875	2.26691e-42	CD68	0.471563	2.18065	0.0292769	DTYMK	3.26123	33.232	7.76999e-204	POU6F2-AS1	1.70466	2.84253	0.00452464	PSMA7	0.106873	1.35949	0.174151	CYSTM1	0.731162	6.85746	9.59614e-12	RPL22	1.08536	10.1394	5.5539e-23	C1S	1.8572	33.5062	4.06334e-166	PLA2G2A	5.29676	37.2386	3.18076e-160	RPS13	1.68822	25.4822	1.82504e-92	NAMPT
96	PNN	1.4532	21.1279	1.86737e-95	SEL1L	0.988245	10.6774	2.66854e-26	ATP5I	0.690577	13.7589	3.09466e-42	OTOA	1.5153	2.11472	0.0345308	RPL37A	1.42898	33.0902	1.04208e-209	FOLR2	1.37646	2.83923	0.00457031	AC104699.1	4.58269	1.35004	0.177179	PRDX6	0.590727	6.78207	1.59398e-11	PGK1	1.54166	10.0606	1.2123e-22	ORM1	1.44475	33.4605	1.79383e-170	TMEM176A	1.96595	37.1797	7.26338e-170	RPL5	2.02769	25.3475	1.02753e-90	G0S2
97	A1BG	1.28276	21.0581	4.10284e-95	HSPA1B	0.635332	10.6599	3.04202e-26	POLR2L	0.658742	13.6951	7.0943e-42	ZG16	0.31137	2.06135	0.0393443	RPL35	1.37475	32.9055	3.26677e-208	LINC01480	1.77872	2.81033	0.00500093	CD248	2.21533	1.34823	0.177756	SAT1	0.550046	6.66058	3.5849e-11	TFF2	2.33666	9.96726	2.88913e-22	ARF4	2.17481	33.444	5.00604e-163	UGT2B4	2.27541	36.9608	9.6413e-165	RPL14	1.68426	25.2948	1.6822e-91	HMGCS1
98	ASPSCR1	1.71124	21.0386	1.31457e-94	RELN	2.06028	10.6591	3.42503e-26	TXN	0.714761	13.5943	2.8064e-41	IGSF6	0.956152	2.04496	0.0409368	RPL10A	1.53195	32.827	2.01868e-205	ETNK2	0.552058	2.80165	0.00513519	ELOVL3	1.05708	1.34719	0.178089	RPS27L	0.565972	6.65604	3.70351e-11	ATP5C1	1.31387	9.92313	4.14237e-22	ECI2	2.30932	33.4004	7.0135e-162	UGT2B10	2.96772	36.8731	1.31811e-160	FAU	1.53782	25.1304	4.24549e-91	HSP90AA1
99	GPLD1	2.10381	21.0126	3.28831e-94	TTC3	0.856568	10.5615	8.8519e-26	ADH1B	0.774702	13.5848	3.21472e-41	CD86	1.42754	2.01675	0.0438052	SIVA1	2.06017	32.6635	2.4096e-200	CCL3	0.625235	2.75962	0.00584053	CR1	4.36909	1.34417	0.179067	MGP	3.54598	6.60682	5.23935e-11	GPX4	1.09023	9.78141	1.45112e-21	EIF6	2.08042	33.336	4.29056e-163	TMBIM6	1.51547	36.7651	2.80733e-175	HSPE1	2.20651	25.0256	8.99265e-89	CTSD
100	PDK4	1.73317	20.9677	5.21364e-94	MAT1A	0.688608	10.556	9.00157e-26	RPS28	0.558723	13.5596	3.84151e-41	RPL39L	0.389126	2.00708	0.0448201	PA2G4	1.96772	32.6218	2.66857e-200	COL6A2	2.26175	2.72593	0.00647243	PPM1N	0.714021	1.28936	0.197436	C4BPA	0.732733	6.50601	9.95115e-11	SLIRP	1.27412	9.67793	3.72706e-21	TMEM205	1.79827	33.313	7.25653e-165	HPN	2.51267	36.7576	5.67111e-162	CD99	3.07428	24.8599	5.66867e-87	CPB2
101	SDC1	1.18262	20.9508	3.0195e-94	HMGCS1	0.710034	10.5357	1.1266e-25	RPL34	0.629245	13.5206	6.64481e-41	SLC16A8	1.74055	1.99665	0.0459487	NCL	2.182	32.5841	7.02613e-199	IGFBP7	1.3218	2.69746	0.0070486	CXCL10	0.208969	1.28866	0.197669	RPL19	0.43845	6.40386	1.90686e-10	C4orf3	1.59943	9.606	7.20148e-21	FKBP2	1.67507	33.2786	6.09925e-166	PON1	2.31047	36.4875	1.65234e-161	RHOC	2.85609	24.7915	8.01924e-87	POR
102	INSIG1	1.18292	20.9271	4.86866e-94	LUC7L3	0.746636	10.4875	1.89461e-25	RPS15	0.613277	13.509	7.62544e-41	PPDPF	0.15082	1.99348	0.046286	HSPA8	1.85187	32.5726	3.70708e-200	GATA3-AS1	2.34477	2.69658	0.00706936	CLPS	3.48221	1.27802	0.201412	TPT1	0.502064	6.34587	2.77215e-10	RPL24	0.970145	9.47495	2.14563e-20	TNFSF10	2.58879	33.2723	5.32095e-160	BAAT	2.30647	36.4775	4.24869e-162	ATP5E	1.57821	24.6407	1.31413e-88	TFR2
103	TAT	1.12166	20.8511	1.76601e-93	PGLYRP2	1.31999	10.4852	2.00382e-25	UBA52	0.629186	13.5006	8.86295e-41	RPL11	0.108707	1.96972	0.0489466	SRP14	1.3972	32.5124	2.92401e-203	CCL3L3	1.02649	2.67278	0.00758653	KCNJ11	2.51167	1.26698	0.205332	RPL5	0.482903	6.34109	2.85545e-10	LGALS4	1.1288	9.42197	3.44242e-20	PARK7	1.81354	33.2214	4.26381e-164	ALDH1A1	2.24484	36.4143	8.05843e-162	PRDX4	2.9455	24.6013	7.54776e-86	GPX3
104	TTC3	1.56216	20.8202	7.87416e-93	HSPA5	0.605887	10.4592	2.46405e-25	SERF2	0.570708	13.3135	9.63582e-40	SIGLEC7	2.37521	1.9361	0.0529462	CBX3	2.42828	32.4422	7.74851e-197	CXCL11	1.05099	2.66867	0.00767993	CYBB	1.20001	1.26314	0.206701	RPS4Y1	0.754086	6.18606	7.62112e-10	MPC2	1.09584	9.3575	6.06413e-20	MRPL20	1.93571	33.218	2.76718e-163	TM7SF2	3.54866	36.3619	1.84208e-156	RPS29	1.68821	24.5869	4.39572e-88	C4BPA
105	CES4A	2.3777	20.7543	5.2852e-92	CLUH	1.15589	10.4262	3.64256e-25	PRDX6	0.770706	13.2692	2.04918e-39	RP13-16H11.2	2.86931	1.92031	0.0549118	EEF1A1	1.39801	32.4368	1.18436e-202	MS4A4A	1.61812	2.66589	0.00774384	RNF32	1.28012	1.2614	0.207329	RPL14	0.446287	6.11813	1.14997e-09	PSME1	1.16574	9.35747	6.12237e-20	MT-CO1	1.81768	33.205	3.47193e-167	RPL3	1.37014	36.2243	1.28187e-176	DSTN	2.73918	24.522	1.19943e-85	F10
106	PPARA	2.0565	20.5318	3.06389e-90	FASN	0.81414	10.3554	7.27348e-25	MT1G	1.07219	13.2685	2.19255e-39	CYB5A	0.115353	1.91409	0.0556884	CHCHD2	1.45764	32.3788	4.61037e-201	IGLV3-1	3.85103	2.62489	0.00873993	CTD-2283N19.1	2.43214	1.26034	0.207715	LINC01207	2.32885	6.08553	1.43052e-09	SNRPG	1.31853	9.3552	6.31345e-20	CBR1	2.13779	33.0203	4.51362e-160	COX6B1	1.64023	35.9743	6.26052e-167	RPS28	1.30763	24.5021	5.89115e-89	CANX
107	TF	0.825033	20.5008	5.51974e-91	SLC22A7	0.665464	10.3545	7.22748e-25	COX7B	0.696172	13.2569	2.23415e-39	CD40	0.295153	1.91194	0.0559673	RAD21	2.76214	32.369	2.84592e-195	RPLP1	0.163342	2.61685	0.00894071	CUBN	2.88807	1.25674	0.209016	RPL9	0.443022	6.07743	1.47624e-09	SNRPF	1.31775	9.24103	1.6813e-19	SMIM14	2.17601	32.9684	2.91841e-159	MRPL41	2.82491	35.8483	1.45957e-155	COX7C	1.56177	24.4982	8.52662e-88	QPRT
108	PTPRF	1.60524	20.4348	1.29013e-89	XBP1	0.669791	10.3301	9.31212e-25	RPS13	0.623857	13.2551	2.1322e-39	AP000569.9	2.24972	1.90008	0.0575145	PRC1	4.45938	32.3648	4.55283e-194	HAO2	0.454891	2.60734	0.00919494	TRIM46	2.14965	1.25385	0.210064	RPS15A	0.425154	6.03789	1.87538e-09	TXNDC17	1.26197	9.17854	2.85941e-19	MPLKIP	2.38041	32.921	2.36045e-158	MT-ND3	1.85199	35.6212	1.87438e-166	HSP90AB1	2.19656	24.2528	4.43941e-85	FGL1
109	AKAP1	1.93408	20.0524	2.46343e-86	CXCL16	1.13434	10.2802	1.60236e-24	COX7C	0.603101	13.2235	3.19645e-39	FABP3	1.56936	1.8854	0.0594651	RPL7A	1.42917	32.3405	7.23155e-201	SMIM4	0.377877	2.60056	0.00937759	VANGL2	3.15301	1.25126	0.211007	RPS4X	0.442815	6.01796	2.11975e-09	PTGR1	1.25718	9.15008	3.63184e-19	MT-ATP6	1.89982	32.8547	9.0153e-164	AQP9	3.6742	35.5352	5.92624e-152	C14orf2	2.20517	24.223	7.31808e-85	C9
110	COL27A1	2.53709	19.9809	1.1975e-85	TYMP	1.26918	10.2495	2.23331e-24	PPIB	0.698936	13.1906	5.31257e-39	RPL10	0.0926602	1.85971	0.0630073	SMC2	3.39674	32.2278	2.50853e-193	HSPA6	0.28612	2.57558	0.010078	CRISPLD2	1.88333	1.25069	0.211214	LAIR2	1.81699	5.98233	2.66834e-09	CHCHD2	0.974963	9.14811	3.59998e-19	SELK	1.91732	32.8519	1.67967e-160	C5	3.13134	35.5218	8.61722e-153	CD24	4.04958	24.1715	1.628e-83	SDC2
111	PNISR	1.30063	19.9756	6.53272e-86	ABHD2	0.764677	10.2079	3.25739e-24	PHYH	0.834448	13.1874	6.00605e-39	FOLR2	0.684728	1.82173	0.0685829	RPS19	1.22222	32.2115	1.62639e-201	IGKV3-11	2.70417	2.56246	0.0104722	JAG2	1.4069	1.24945	0.211662	RPS25	0.414202	5.93184	3.55731e-09	RPL27A	0.827619	9.14683	3.55318e-19	HINT1	1.27267	32.8159	1.86558e-169	SLC2A2	2.48597	35.4974	5.54397e-155	ACTB	1.60204	23.9791	3.3959e-85	FGG
112	WDR6	2.14304	19.8345	1.52591e-84	SLC7A2	0.860157	10.1744	4.58953e-24	MPC2	0.722437	13.178	6.26804e-39	KLHL35	1.73776	1.81412	0.0697542	YWHAZ	2.58338	32.2035	7.60709e-194	AC104809.2	1.15808	2.53023	0.0114791	IGLV1-40	3.30923	1.24307	0.21401	OST4	0.495009	5.91087	4.04383e-09	ATP5J	0.960256	8.99809	1.27686e-18	SEC62	1.76473	32.6268	8.86063e-160	RARRES2	1.54384	35.4419	2.12365e-167	CUTA	2.17873	23.8572	4.3856e-83	SERPINF2
113	SRRM2	1.641	19.724	9.79997e-84	LSR	0.928897	10.1333	6.98716e-24	ADH1A	0.905892	13.0637	2.94351e-38	GCHFR	0.143678	1.80557	0.0710714	RPL36	1.46136	32.1814	1.73443e-199	MYO5B	0.688192	2.5124	0.0120731	RP4-673M15.1	1.62446	1.2429	0.21407	AKR1B10	1.22213	5.81882	7.02627e-09	CSNK2B	1.27919	8.80106	6.72306e-18	ALDH1A1	1.99755	32.5507	1.09484e-157	FCGRT	2.28017	35.3844	2.15835e-155	ADH1C	3.08765	23.7282	9.51683e-82	AADAC
114	NFIA	1.32429	19.5449	1.76025e-82	CLDN1	0.737967	10.1188	7.96619e-24	DDT	0.702515	12.9891	6.90796e-38	C12orf57	0.137171	1.78067	0.0750523	HNRNPC	1.82827	32.1039	3.26152e-195	AC245100.1	0.740286	2.50913	0.0121854	SMR3A	2.1368	1.23684	0.216296	RPL35	0.399125	5.79456	8.00442e-09	UQCR10	0.972346	8.74236	1.06218e-17	PPIB	1.56131	32.5499	3.60888e-162	UGT2B15	3.29842	35.2168	7.21747e-151	SSR2	2.60167	23.7105	6.80121e-82	COX5B
115	LINC00969	1.86051	19.5072	6.01624e-82	PAWR	0.945706	10.1079	8.98366e-24	EEF1A1	0.599726	12.9215	1.43916e-37	CDIPT-AS1	1.40497	1.76462	0.0777229	HLA-A	1.53801	32.0872	1.07475e-197	APOE	0.205377	2.49279	0.0127533	P2RY14	3.01638	1.2367	0.216366	GTF2H5	0.699182	5.79074	8.2501e-09	LAMTOR5	1.22033	8.70739	1.44353e-17	APMAP	2.27772	32.5095	6.89778e-156	BLVRB	2.12919	34.8273	1.15402e-153	COX6A1	1.83521	23.4936	4.35329e-82	HSD11B1
116	SLC39A5	1.65577	19.4696	9.168e-82	SRRM2	0.859728	10.0905	1.06879e-23	MT1X	0.84814	12.9147	1.81791e-37	FAM19A4	1.01399	1.76012	0.0784813	KPNA2	3.04215	31.8816	4.1995e-190	FCER1G	0.570063	2.4671	0.0137058	MSR1	0.945121	1.23562	0.216758	RPS16	0.392761	5.73563	1.12938e-08	SUMO2	1.0767	8.70153	1.49924e-17	NDUFC2	1.63218	32.4946	9.56945e-161	HRSP12	2.64578	34.72	2.87673e-150	DYNLL1	2.36451	23.4375	6.17659e-81	CYP2D6
117	UPB1	1.43388	19.36	6.3406e-81	SLC38A4	0.679087	10.0517	1.53254e-23	RPL8	0.599893	12.8755	2.60194e-37	GPX7	0.522318	1.72637	0.0843742	ERH	1.79421	31.8102	1.98269e-192	MRPL41	0.292596	2.44362	0.0146288	AC147651.4	1.43504	1.2336	0.217517	ETFB	0.496846	5.6617	1.73675e-08	NDUFC1	1.25412	8.61624	3.03002e-17	UQCRC1	2.14006	32.4707	4.49022e-156	APOF	4.30737	34.7182	4.91037e-147	UBA52	1.57489	23.4306	2.05381e-82	RTN4
118	PCK1	1.20236	19.3143	1.02014e-80	ITPR2	0.893077	10.0503	1.59776e-23	NDUFA1	0.681057	12.8511	3.8182e-37	MSR1	1.02603	1.71589	0.0862752	HNRNPDL	1.89057	31.7538	2.68528e-191	LINC01287	0.600607	2.43624	0.0149313	PRSS56	1.09573	1.22844	0.219422	GSTO1	0.531584	5.5595	3.10528e-08	GNG5	1.09534	8.59787	3.48336e-17	CALM2	1.42899	32.4397	1.37197e-163	TM4SF5	2.91197	34.6374	5.67284e-149	RPS23	1.71398	23.4075	6.95064e-82	BCHE
119	ELF3	1.23647	19.2803	2.21917e-80	IER2	0.723545	10.0448	1.66973e-23	ETFB	0.742441	12.7904	8.5613e-37	HINT1	0.0985112	1.68413	0.0922442	RPL6	1.35148	31.7084	7.75172e-195	AIF1	0.547407	2.41528	0.0158139	CPXM2	2.90912	1.21995	0.222648	RAMP2	3.33186	5.49875	4.40728e-08	TMEM141	1.34802	8.54471	5.4013e-17	MT-CO2	1.76235	32.4067	1.53451e-161	PGRMC1	2.40321	34.6211	1.4214e-150	SRP14	1.8527	23.3234	4.25832e-81	BRI3
120	ACOX1	1.35221	19.2095	8.3272e-80	APOA2	0.390544	9.98785	2.46139e-23	RPL21	0.542335	12.6587	3.66608e-36	CMKLR1	2.70007	1.68142	0.0927828	SERBP1	1.78651	31.6481	1.54728e-190	CFAP45	1.19007	2.41332	0.0159035	MIR503HG	2.8499	1.21303	0.225281	C19orf60	0.872392	5.46106	5.40488e-08	UQCC2	1.33223	8.27011	4.73592e-16	CTSD	1.68407	32.397	2.31145e-159	GRHPR	2.42908	34.5865	3.21671e-150	EIF1	1.61672	23.3051	1.26264e-81	HPR
121	SLC38A4	1.20613	19.1566	1.81956e-79	IRS2	0.972459	9.97857	3.2585e-23	RPS8	0.580302	12.6117	6.72306e-36	MTMR7	0.986061	1.67721	0.0935981	HLA-E	2.05462	31.6425	2.0243e-189	APOH	0.158037	2.39783	0.0165806	CTRB2	5.41397	1.21277	0.225381	TCEB2	0.447221	5.42124	6.69702e-08	SNRPD1	1.35273	8.21778	7.11895e-16	DRAP1	1.99367	32.3713	1.73357e-156	GNMT	3.72958	34.5848	5.84816e-147	POMP	2.3201	23.3017	2.94505e-80	HSP90B1
122	RXRA	1.56904	19.1273	4.33567e-79	SLC20A1	0.957453	9.89998	7.07983e-23	RPL30	0.607977	12.573	1.11486e-35	B2M	0.0715669	1.66685	0.0956287	RPS26	1.54886	31.6366	2.84397e-192	UGT2B17	0.72054	2.39366	0.016778	KCTD12	0.950217	1.21143	0.225885	EIF5A	0.703535	5.3956	7.7391e-08	TXN	0.936002	8.20577	7.66172e-16	FCGRT	2.00699	32.3603	3.4223e-156	CYP27A1	3.18471	34.5827	7.81951e-148	CYSTM1	2.88453	23.2816	1.01729e-79	CD63
123	PLXNB1	2.3668	19.121	7.36508e-79	SREBF1	1.28969	9.84149	1.27476e-22	GNMT	1.01954	12.544	1.91316e-35	VCX	0.382744	1.64939	0.0991587	MKI67	5.08914	31.6363	1.77276e-186	KIAA0125	3.41242	2.38379	0.0172368	CTC-273B12.10	1.30164	1.20818	0.227138	TDO2	0.573034	5.38982	7.97105e-08	RWDD1	1.37212	8.20372	7.9552e-16	NDUFS2	2.21637	32.3429	6.64617e-155	CST3	2.98028	34.5579	2.8659e-148	S100A16	2.75244	23.2282	1.49326e-79	SLC22A1
124	ARHGEF10L	2.37066	18.9955	7.0758e-78	ABCA5	0.856091	9.83882	1.28107e-22	ARG1	0.855967	12.4949	3.31793e-35	GAGE13	1.93487	1.63526	0.102096	RPL19	1.29258	31.6266	2.04888e-194	HIST1H2AE	0.643939	2.35588	0.0185791	REG3G	2.83432	1.20817	0.227144	SPARC	2.07222	5.26945	1.54037e-07	CFDP1	1.35899	8.18469	9.21116e-16	SAR1B	2.21547	32.337	5.70335e-155	GSTO1	2.22856	34.5505	3.15078e-151	RPL6	1.67644	23.2206	4.32906e-81	SDS
125	TCEA2	1.77577	18.9618	9.23e-78	ETS2	0.891682	9.77798	2.29216e-22	NACA	0.628455	12.4857	3.31219e-35	HULC	0.124548	1.6307	0.103042	CDC42	2.09096	31.6155	4.10395e-189	EDNRB	2.47331	2.30318	0.0213797	EHD2	1.04575	1.20724	0.227495	GUK1	0.5625	5.26072	1.60558e-07	ADIRF	2.31448	8.15673	1.15777e-15	SHMT1	2.23966	32.3287	7.09188e-155	GPT	3.59139	34.4471	1.90896e-146	CSTB	2.24713	23.1816	8.02283e-80	ACSL1
126	MFSD2A	2.01182	18.9241	2.2545e-77	ZNF281	0.862305	9.75058	3.01021e-22	OTC	1.08214	12.4732	4.59148e-35	RP11-727F15.12	1.9397	1.60851	0.107825	2022-09-07	2.25159	31.6124	1.14482e-188	RP11-393N21.2	0.896274	2.26201	0.0238092	CCDC173	1.73753	1.20464	0.228503	GOT1	0.681391	5.24445	1.75355e-07	UBA52	0.814808	8.13448	1.316e-15	TMEM176B	1.65298	32.2149	9.49793e-159	MT-ND4	1.45677	34.3614	1.20329e-166	HSP90B1	2.36791	23.1569	1.75268e-79	ACSM2A
127	PNPLA3	2.44945	18.8512	1.02043e-76	HSPH1	0.717339	9.70572	4.59457e-22	RPS4X	0.589007	12.4437	5.31748e-35	CTD-2033D15.1	2.40907	1.60778	0.107985	RPL28	1.28256	31.6118	3.5647e-194	TRGC2	0.711665	2.22796	0.0259986	CELA3B	2.77509	1.20289	0.229182	RPS11	0.376221	5.21979	1.99007e-07	COX7B	0.918351	8.06345	2.2924e-15	MTHFS	2.3322	32.1574	1.97924e-153	RPS2	2.08207	33.8391	4.56884e-149	PSMB1	2.37169	23.0394	6.57423e-79	ATP5J2
128	MPDZ	1.985	18.7935	2.23552e-76	FURIN	0.901354	9.69751	4.99804e-22	ADH4	0.799871	12.4138	8.50272e-35	RP13-884E18.2	3.82597	1.6051	0.108576	RPA3	2.01817	31.4783	2.53118e-188	CD8B	0.743274	2.21479	0.0268916	OSCP1	0.811906	1.20209	0.229485	ECSCR-1	3.97119	5.18874	2.37188e-07	SHFM1	0.941208	8.03933	2.76399e-15	AKR1C4	2.16807	32.0879	1.05024e-153	RGN	2.88833	33.7562	5.21326e-144	COMMD6	2.42914	22.8856	3.16408e-78	FOS
129	SEC61A1	1.24591	18.6984	7.26045e-76	CES2	0.570829	9.64833	7.77964e-22	ECHS1	0.775082	12.3664	1.5359e-34	SPIC	3.68061	1.59107	0.111698	RPL30	1.37358	31.4223	1.53241e-191	IGHV1-24	3.40722	2.21237	0.027064	FAM19A4	0.883401	1.2013	0.229792	POMP	0.471243	5.14378	2.9811e-07	RPS21	0.830764	8.02258	3.10685e-15	COPE	1.69457	31.8991	2.75639e-155	TFR2	2.57895	33.6578	2.31363e-144	CHCHD2	1.87455	22.7283	3.81534e-78	PHYH
130	BAAT	0.993119	18.6822	6.95275e-76	SDC4	0.649403	9.62743	9.57894e-22	PCBD1	0.73369	12.3559	1.70403e-34	AC092155.4	3.68618	1.59087	0.111742	ENO1	1.65306	31.2922	3.74094e-188	IGLL5	3.15152	2.16564	0.0304666	MFSD6	0.902656	1.1983	0.230959	PTGDS	2.06454	5.12929	3.23426e-07	TCEB2	0.933787	7.99297	3.92862e-15	LDHA	1.75526	31.87	6.08917e-155	G6PC	3.45244	33.3649	9.17129e-141	HMGCS2	2.35721	22.6361	4.95001e-77	KDELR2
131	RAD9A	1.72051	18.6194	4.57388e-75	TAT	0.558522	9.58536	1.40634e-21	AKR1C1	0.772229	12.3147	2.81452e-34	ZFY-AS1	2.92102	1.5853	0.113003	S100A10	2.01694	31.2523	2.84538e-186	TAGLN	0.794856	2.15983	0.0309081	GAGE10	2.72668	1.19799	0.231082	EEF1D	0.420454	5.12217	3.33597e-07	GTF2H5	1.39286	7.93094	6.39584e-15	PCBD1	1.80594	31.8527	2.75929e-154	ACSM2B	2.44686	33.2973	3.29645e-143	RPL9	1.56439	22.5274	6.74229e-78	KRT18
132	HSD17B7	1.58384	18.6032	5.55899e-75	SNRNP70	0.848697	9.53067	2.45571e-21	ATP5J2	0.679375	12.3125	2.78833e-34	AL133493.2	1.21757	1.57698	0.1149	RPL41	1.12703	31.151	3.59141e-190	RP1-28O10.1	0.703596	2.15112	0.0315917	TCL1A	2.73407	1.19654	0.231645	RPL17	0.661054	5.11684	3.438e-07	RPS5	0.80216	7.90108	7.77286e-15	GALK1	2.32305	31.8415	2.68622e-151	MT-CO1	1.59568	33.2366	3.1302e-154	ATP5O	2.15141	22.4891	1.41838e-76	MASP2
133	LRP1	1.70033	18.49	4.07639e-74	LRP1	0.923605	9.48645	3.73942e-21	NNMT	0.973123	12.2966	3.67899e-34	TMLHE	0.552061	1.56848	0.116863	RPS20	1.30185	31.1379	7.0792e-189	MAGEC2	0.841045	2.14936	0.0317328	AC007773.2	1.10838	1.19088	0.233858	IGFBP7	2.50505	5.02261	5.62747e-07	EDF1	0.863322	7.89644	8.11677e-15	ADH1B	2.00189	31.8269	1.99994e-153	ARG1	2.3229	33.1392	5.15518e-143	RPS27A	1.65177	22.4768	1.61404e-77	KLF6
134	CDHR5	1.7586	18.4814	4.69121e-74	G6PC	0.789082	9.47652	4.04786e-21	RPL35A	0.580998	12.2912	3.3237e-34	NINJ2	0.388251	1.568	0.116976	RPS9	1.29094	31.0478	7.61997e-188	CD163	1.82197	2.13314	0.0330436	S100A8	0.704014	1.1891	0.234552	ANXA4	0.669576	4.96999	7.33413e-07	PFDN5	0.979244	7.86627	1.02414e-14	STOML2	2.23172	31.8147	1.50847e-151	CP	1.91251	32.9966	2.2538e-145	PGK1	3.0904	22.3863	1.91692e-75	C8G
135	CLIP1	1.68339	18.4132	1.65788e-73	SLC39A14	0.744891	9.4764	4.02498e-21	RPL31	0.621909	12.1811	1.28025e-33	RBM11	1.21282	1.56214	0.118353	ASPM	4.0546	31.0311	8.43799e-181	RP5-855F16.1	2.97244	2.13129	0.0331983	BPIFB1	2.69082	1.18579	0.235867	APOC1	0.346785	4.92276	9.29453e-07	BNIP3	1.24668	7.84523	1.21194e-14	PRDX2	1.6116	31.6944	6.41508e-155	PET100	2.35229	32.9801	1.73378e-141	RPL39	1.42956	22.3658	1.58366e-77	HPN
136	CYP4F12	1.96246	18.3808	3.14283e-73	GPLD1	0.911482	9.45162	5.13968e-21	TM4SF5	0.75855	12.0916	3.96064e-33	RP11-45A17.4	2.4318	1.55614	0.119777	ITM2A	2.9858	30.8868	3.34034e-180	AC131056.3	2.04271	2.13108	0.0332144	GFY	3.1907	1.18145	0.237582	TFF1	1.03791	4.88378	1.13377e-06	LCN2	2.07413	7.82443	1.43149e-14	TRMT112	1.66731	31.5993	1.22554e-153	AHSG	1.91984	32.8821	5.0588e-147	NDUFC2	1.98886	22.3111	6.44459e-76	FGF21
137	HNRNPH1	1.18715	18.3662	2.46368e-73	LASP1	0.812324	9.40419	8.02366e-21	HPX	0.661623	11.8909	3.91153e-32	TFEC	1.79414	1.55231	0.120687	RPL4	1.55633	30.8849	1.01759e-183	GPNMB	0.875752	2.08583	0.0371256	SOHLH1	1.28	1.17301	0.240948	VTN	0.354706	4.86621	1.23115e-06	SEC61B	0.916795	7.80879	1.56936e-14	ACAT1	2.11187	31.4696	1.59914e-149	EEF2	2.00718	32.813	3.01189e-142	HGF	4.43586	22.2002	2.45233e-74	CSTB
138	MDM4	1.77328	18.3153	9.42483e-73	CCNL2	0.98063	9.40297	8.20743e-21	FIS1	0.711646	11.8861	4.38431e-32	FPR3	1.54283	1.50543	0.132311	RPL8	1.2953	30.843	9.57494e-186	RP11-191L17.1	1.37779	2.0582	0.0397095	CDIPT-AS1	1.15495	1.17083	0.24182	NDUFA11	0.422957	4.86546	1.23924e-06	IFITM3	0.766772	7.77566	1.97673e-14	ATP5J	1.41844	31.3366	9.97387e-155	PAH	2.59547	32.6985	2.87052e-139	TM4SF5	2.58679	22.1784	9.27569e-75	ITIH3
139	BIRC6	1.74565	18.2671	2.12444e-72	F11R	0.896837	9.39478	8.77187e-21	HRSP12	0.851154	11.8846	4.62178e-32	RP11-680A11.5	1.61621	1.5042	0.132629	YWHAB	1.78486	30.7796	1.34295e-181	PECAM1	1.07303	2.02449	0.0430585	NRG3	3.14075	1.16411	0.244536	RPL15	0.328111	4.84835	1.34663e-06	TMA7	0.841498	7.77322	2.03156e-14	AURKAIP1	1.90225	31.2668	3.11618e-149	MT1G	3.64507	32.6839	1.64864e-137	S100A13	2.85303	22.1031	2.94761e-74	DIO1
140	MAT2A	1.37295	18.2044	4.82961e-72	PIGR	1.02702	9.38576	9.55805e-21	TXNDC17	0.737646	11.8758	4.93952e-32	RP4-533D7.5	0.932086	1.49487	0.135045	SLC25A6	1.99051	30.6761	1.22994e-179	ALOX15B	0.591464	2.00364	0.0452483	ABHD12	0.273706	1.16392	0.244604	RPL24	0.355685	4.83984	1.40593e-06	RPL3	0.731011	7.76203	2.18095e-14	RNH1	2.35213	31.2664	4.13978e-147	CYP2C8	3.16983	32.6525	2.14305e-137	EEF1A1	1.69516	22.0961	1.69625e-75	PCBD1
141	PRKAG2	2.12175	18.1825	1.04204e-71	CD46	0.77554	9.37853	1.01552e-20	RPL35	0.545589	11.8753	4.48226e-32	CCL8	1.65151	1.49376	0.135337	CCDC34	2.93018	30.6678	3.19248e-178	IGKV4-1	3.27742	2.00312	0.045312	VWA7	1.85769	1.15859	0.246779	RPL36A	0.431301	4.8223	1.53572e-06	SRP14	0.83114	7.73575	2.68016e-14	ENO1	1.74952	31.1787	1.74161e-150	ACSM2A	2.44472	32.6271	9.14532e-140	TPT1	1.90577	22.0428	7.52533e-75	GALK1
142	FUS	1.07002	18.1783	6.14044e-72	PSAP	0.55025	9.3434	1.37883e-20	COX7A2	0.598982	11.7088	3.21668e-31	NDRG4	1.96525	1.46924	0.141867	HNRNPK	1.68082	30.5493	1.87425e-179	FCGR2A	0.867919	2.00012	0.0456285	RP11-122M14.1	2.49493	1.15813	0.24697	NACA	0.360339	4.74819	2.2085e-06	LSM5	1.13983	7.73047	2.83295e-14	MTCH2	2.10286	31.1091	4.73861e-147	APOA1	1.80587	32.6227	5.52007e-147	RPS5	1.70484	22.0271	4.40003e-75	KNG1
143	SREK1	1.51449	18.1494	1.44043e-71	RXRA	0.822582	9.30698	1.97753e-20	RPL15	0.51079	11.7047	3.1505e-31	PAGE2B	0.2669	1.44762	0.147814	TAGLN2	1.95833	30.5369	2.00445e-178	C1orf233	1.59993	1.99223	0.0464913	MMP11	1.50132	1.15596	0.247851	UQCRH	0.388777	4.69824	2.81772e-06	RARRES2	0.794923	7.68437	3.89052e-14	MORF4L1	1.92001	30.9956	3.71516e-147	ATP5I	1.59937	32.5123	3.71453e-145	RPL7	1.87544	21.9737	1.57532e-74	ITIH2
144	SCARB1	1.371	18.1279	1.70363e-71	SLC38A3	0.656031	9.30431	2.00089e-20	KRT18	0.63289	11.6706	5.04097e-31	CTC-273B12.10	1.21333	1.43502	0.151378	RBMX	2.46082	30.5173	3.25148e-177	HLA-DQA2	0.697992	1.95906	0.0502491	CCRL2	0.910844	1.15384	0.248719	KRT19	2.27242	4.69227	2.91645e-06	CFL1	0.861714	7.6794	4.06232e-14	PSMB7	1.9197	30.9868	3.24654e-147	NDUFB9	1.84182	32.3828	4.55824e-141	NDUFA1	1.85908	21.9461	2.52695e-74	ACTB
145	RDH16	1.2948	18.1193	1.69913e-71	ROBO1	1.24522	9.29117	2.33412e-20	RPLP2	0.468044	11.6399	6.48685e-31	LINC01251	2.31662	1.42552	0.154108	NPM1	1.73888	30.49	1.10632e-178	DAO	0.410457	1.95429	0.0508112	MSI1	1.10063	1.15125	0.249783	SPARCL1	1.51349	4.65933	3.41381e-06	COX7C	0.758012	7.65249	4.92221e-14	LRPAP1	2.33292	30.9686	5.17533e-145	RHOB	2.50382	32.042	1.17359e-135	TTR	1.6712	21.846	1.19256e-74	SCD
146	PROC	1.21768	18.0591	5.42967e-71	SQSTM1	0.562306	9.24113	3.55274e-20	RPS16	0.514914	11.5919	1.1582e-30	PCDHGC3	3.41012	1.42344	0.15471	BUB3	2.75694	30.4738	3.14838e-176	IGLV1-44	2.99254	1.95172	0.0511237	SIGLEC10	2.441	1.14867	0.250848	COX7A2	0.358048	4.64722	3.60033e-06	CDC42	1.17121	7.64268	5.39654e-14	PSMC5	2.17575	30.9548	1.28611e-145	ASS1	2.71924	31.9671	9.86275e-135	CALM1	2.43292	21.7111	1.33122e-72	H1F0
147	HOOK2	1.89167	18.0531	9.05967e-71	FLNB	0.92928	9.23025	4.04116e-20	RPS27A	0.551954	11.5858	1.25667e-30	LY86	0.950545	1.39743	0.162377	CDC20	4.87388	30.439	1.09771e-174	OTOA	1.71893	1.95042	0.051275	AP004372.1	3.85817	1.14094	0.254052	GCSH	0.851393	4.63227	3.88182e-06	RPL28	0.695394	7.56407	9.30002e-14	VTN	1.38605	30.8803	4.07545e-154	XBP1	2.57353	31.9315	9.9618e-135	SLC25A5	2.22343	21.7109	9.65641e-73	MYDGF
148	HSPH1	1.24358	18.0478	6.70338e-71	PLEC	1.27796	9.2205	4.48035e-20	NDUFS6	0.656036	11.5545	1.92455e-30	KCNMB1	1.56632	1.39106	0.164306	RHOA	1.80624	30.4353	5.86129e-178	APOM	0.1919	1.95028	0.0512833	RP11-350J20.5	1.40217	1.13644	0.255926	LINC00675	2.38222	4.58842	4.79228e-06	RHOC	1.11944	7.38067	3.55162e-13	ADRM1	2.19001	30.8692	6.16373e-145	CYP2C9	3.00903	31.9068	6.81044e-134	HIST1H1C	3.10411	21.6858	3.24528e-72	FAM213A
149	AGL	1.61207	18.0057	1.60547e-70	IL6R	0.864326	9.21372	4.67613e-20	RPL23A	0.542415	11.5526	1.80894e-30	MNDA	0.794934	1.38338	0.166641	SRSF7	2.13688	30.4015	1.57563e-176	GLYAT	0.353904	1.93765	0.052811	CH507-338C24.1	2.7456	1.12944	0.258867	SDCBP	0.549755	4.57945	4.98227e-06	PSMB1	0.981005	7.27092	7.67286e-13	GNB2L1	1.45975	30.8671	2.04216e-150	SERPINA4	2.91867	31.8536	1.62741e-133	ARPC3	2.2394	21.6704	1.44707e-72	RBP4
150	CLUH	1.91291	17.9745	3.20147e-70	CDHR5	0.914231	9.19883	5.35248e-20	ANG	0.624902	11.5176	2.81766e-30	RP11-7O11.3	1.71252	1.3757	0.169012	RPL5	1.36334	30.3151	2.15276e-179	CCDC57	0.325333	1.92242	0.0546983	SMPDL3B	1.21472	1.12643	0.260135	HBB	1.48512	4.54593	5.84238e-06	MKKS	1.3264	7.24842	9.03396e-13	BST2	1.65149	30.7791	1.68669e-147	SOD1	1.34587	31.8262	1.19885e-144	UGT2B15	2.8418	21.6422	4.66881e-72	CERS2
151	ZBTB20	1.69562	17.9634	3.86812e-70	DDX5	0.491845	9.17049	6.75967e-20	RPS6	0.521223	11.4981	3.32807e-30	PYCR1	0.264953	1.35105	0.176769	SON	1.56265	30.2169	7.80781e-177	DSCR4	1.0382	1.91536	0.0555979	RP11-95P13.2	1.79159	1.12464	0.26088	RPL29	0.307579	4.44914	9.12395e-06	FAM162A	1.15528	7.23521	9.87948e-13	HPX	1.77091	30.7036	2.42272e-147	C2	1.94674	31.6547	6.982e-136	NUCB2	3.02449	21.5634	1.28278e-71	PEPD
152	RBM39	0.958042	17.9189	4.63674e-70	P4HB	0.454339	9.12929	9.73124e-20	UQCRB	0.62349	11.4926	3.79231e-30	LILRB4	1.08784	1.34975	0.17719	TPX2	4.25934	30.2136	9.50684e-173	GUCA2A	2.78912	1.87837	0.0604885	GAGE12D	4.89966	1.11965	0.263018	RPS17	0.306119	4.44687	9.22169e-06	TMEM14B	1.17148	7.20632	1.20849e-12	MT-CO3	1.84228	30.6823	2.0781e-147	SERPINA11	3.30501	31.6519	5.62475e-132	IFI6	2.5694	21.5041	1.57131e-71	LBP
153	SLC39A14	1.38987	17.8856	1.19051e-69	GDA	1.03514	9.10817	1.2237e-19	DECR1	0.794625	11.4876	4.26065e-30	C10orf35	0.493185	1.34873	0.177514	PTGES3	1.59847	30.2114	1.55237e-176	C11orf98	1.60502	1.87683	0.0606982	RP11-280H21.1	2.27373	1.11813	0.263665	NDUFA3	0.409387	4.40703	1.10872e-05	RPS4X	0.728983	7.13188	1.98684e-12	QPRT	2.22971	30.681	1.30916e-143	DCXR	1.53794	31.6128	7.84002e-141	SEC11C	2.80065	21.4785	2.65046e-71	ANGPTL3
154	DHCR24	0.981017	17.8833	7.89539e-70	FAT1	1.14594	9.09698	1.37322e-19	BLVRB	0.702915	11.4731	4.86387e-30	AC004510.3	2.21506	1.34751	0.177916	TMA7	1.34237	30.1561	9.01616e-178	THY1	1.45179	1.87672	0.0607097	RP11-442N24__B.1	1.01522	1.11516	0.26493	RP11-295G20.2	0.942236	4.35611	1.40012e-05	RPL29	0.697495	7.08985	2.65042e-12	STRA13	1.92753	30.6578	2.64657e-145	UGP2	2.2441	31.5274	6.7922e-134	ANXA4	3.33467	21.4361	6.01442e-71	CFHR1
155	LPIN1	1.80244	17.8408	3.12238e-69	GOLGA8B	1.05108	9.09614	1.37575e-19	RPS3A	0.561472	11.4609	5.1989e-30	IGFBPL1	2.12774	1.32252	0.186092	RPS6	1.26942	30.1249	4.14895e-178	LINC00605	2.62886	1.87559	0.0608698	CELA3A	2.32354	1.11442	0.26525	RPL7A	0.330015	4.33567	1.53079e-05	TUBB	0.99543	7.08574	2.7566e-12	RPS7	1.19752	30.6472	3.60122e-153	TSPAN8	3.10032	31.3002	1.97453e-130	RPL24	1.61135	21.3363	7.93558e-72	MGST2
156	TKFC	1.3981	17.8056	4.2529e-69	PSD3	0.988008	9.09144	1.42819e-19	GGH	0.746679	11.4205	8.94643e-30	FAM212A	1.19028	1.31634	0.188155	PKM	2.74658	30.0618	3.00443e-172	KISS1	0.480386	1.8716	0.0614137	RP11-44N12.5	2.23092	1.10694	0.26847	EIF1	0.303777	4.31122	1.70766e-05	OST4	0.848222	7.04865	3.5427e-12	SAA4	2.2865	30.6133	2.63089e-143	HAO1	3.12088	31.2954	2.48102e-130	UQCRQ	1.36805	21.3184	1.67129e-72	CALR
157	AASS	1.91415	17.8042	6.31448e-69	LONP2	0.76489	9.09092	1.42297e-19	RPS18	0.47827	11.3913	1.08279e-29	ATP5G1	0.0887667	1.31056	0.190091	AURKB	4.46988	30.0461	5.01797e-171	TNFSF9	2.10756	1.87104	0.0614974	RP11-440I14.3	2.04824	1.10598	0.268887	TMEM256	0.450078	4.30944	1.72395e-05	CLIC1	1.0787	7.04498	3.65436e-12	SLC38A3	2.25528	30.4054	8.10896e-142	SLC38A4	2.61607	31.068	5.07094e-130	CSNK2B	2.46035	21.2671	1.78398e-70	EBP
158	SHROOM1	2.30139	17.7429	1.98864e-68	LPGAT1	0.864664	9.05156	2.03778e-19	RPL18A	0.519053	11.311	2.71825e-29	RP11-192H23.5	3.6344	1.29585	0.195127	TMEM106C	2.451	30.0157	2.47764e-172	PGAM2	0.819551	1.87095	0.0615063	NCMAP	0.713037	1.10581	0.268956	RP11-254I22.3	1.34062	4.28479	1.92912e-05	PTGES3	0.920927	7.04045	3.76053e-12	MRFAP1	2.0051	30.2245	2.76244e-141	ADI1	1.90527	31.0561	5.67459e-133	GSTA2	3.47247	21.2404	4.30074e-70	SAA1
159	FN1	0.868548	17.705	1.42307e-68	PTP4A1	0.507192	9.04566	2.09489e-19	TCEB2	0.610332	11.3085	2.95754e-29	FAM3B	0.349473	1.29251	0.19627	RPS16	1.18392	29.9475	7.49375e-177	CRIP2	0.474982	1.85174	0.0642152	PSMA8	2.22713	1.09826	0.272241	NDUFA1	0.347159	4.28431	1.92705e-05	NEDD8	0.968968	7.03981	3.78192e-12	H2AFJ	2.0012	30.1353	8.22125e-141	CADM1	2.67351	30.8689	7.172e-129	GC	1.62868	21.2121	2.11386e-71	GTF2I
160	SPG7	1.88382	17.6933	3.81505e-68	PVRL2	0.85564	9.04509	2.1508e-19	RPL28	0.49387	11.172	1.25405e-28	PAGE4	0.427833	1.29237	0.196314	RPS18	1.1846	29.938	1.41816e-176	LINC01589	1.4388	1.84776	0.0647942	CFD	0.812327	1.09799	0.272352	MT3	2.15416	4.27961	1.97566e-05	ARPC3	0.926698	7.01717	4.40002e-12	ALB	1.05823	30.0823	7.14427e-150	TMEM205	1.79953	30.8309	2.8057e-132	RPS8	1.5836	21.1143	7.60856e-71	JUN
161	UPF2	1.2722	17.6855	3.18503e-68	CYP2B6	0.788746	9.02593	2.54024e-19	RPS25	0.51117	11.1654	1.36713e-28	RP11-365O16.6	0.782072	1.28338	0.199447	RPL3	1.216	29.9264	1.65518e-176	COX5A	0.214101	1.84382	0.065361	PLAU	1.16063	1.08793	0.27677	ATP5J2	0.353388	4.26449	2.10436e-05	RPL23	0.762198	6.97608	5.77451e-12	ECHS1	1.85377	30.0511	6.49741e-141	PHYH	1.91147	30.8028	2.12449e-131	CFHR1	2.4032	21.0738	1.18173e-69	FTH1
162	ENO3	1.89631	17.6363	9.57372e-68	SLC27A3	1.00478	9.02582	2.59446e-19	NDUFB2	0.603601	11.0344	5.99582e-28	RP3-333H23.8	2.23335	1.28189	0.199979	RPL12	1.44071	29.881	2.45706e-174	HIGD1B	3.95198	1.83658	0.0664336	PPP1R1C	0.664525	1.08672	0.277303	CD24	0.635432	4.21976	2.56675e-05	RPL17	1.25733	6.95076	6.93851e-12	RPLP0	1.21064	30.017	9.08473e-148	HSPA5	2.34917	30.7989	5.2075e-129	RPL28	1.39255	21.036	7.5753e-71	OCIAD2
163	AC074117.10	1.9123	17.6307	1.11031e-67	H6PD	1.10623	9.01974	2.74425e-19	PRDX5	0.617628	11.0295	6.35281e-28	ZBTB46-AS1	1.49685	1.27961	0.200776	RPS4X	1.34193	29.7606	1.50973e-173	C5orf46	2.61668	1.82257	0.0685316	RP11-135A24.4	4.61734	1.07741	0.281447	NBEAL1	0.661395	4.21186	2.6583e-05	RPL36AL	0.772985	6.93904	7.42359e-12	RABAC1	1.98206	29.987	7.11956e-140	ASL	2.35288	30.7013	1.08417e-128	COX6B1	1.57122	21.0329	2.20263e-70	RPL13
164	BSDC1	1.62238	17.627	1.10895e-67	ACAA1	0.641098	8.95198	4.9005e-19	ATP5L	0.542156	11.0005	8.41563e-28	RP3-522D1.1	1.58658	1.27934	0.20087	RPL18A	1.27223	29.7527	4.80062e-174	CMTM3	1.36344	1.80982	0.0704836	LILRB4	1.04255	1.07666	0.281775	LGALS2	1.67526	4.17796	3.08787e-05	KRT8	0.870906	6.92477	8.20059e-12	RTP3	2.81134	29.7307	5.78069e-136	GOT1	3.09144	30.6808	6.25155e-127	DAD1	2.60128	21.0096	3.5973e-69	ZKSCAN1
165	STAT2	1.88827	17.5826	2.47378e-67	LSS	0.912945	8.94652	5.22296e-19	UBL5	0.555299	10.9845	1.00849e-27	LGALS1	0.0913279	1.27777	0.201412	RPL21	1.16324	29.7224	1.17575e-174	VSIG4	1.58061	1.79624	0.0726159	CD177	2.07925	1.07401	0.282964	NDUFS5	0.356895	4.14539	3.54589e-05	RPL7A	0.735987	6.90365	9.39516e-12	QDPR	2.48945	29.7049	2.30561e-136	SERPIND1	2.17593	30.42	1.41396e-127	ATP5G3	2.12133	20.8961	6.05983e-69	ST6GAL1
166	RHOB	1.06322	17.5555	2.42062e-67	CHDH	0.896703	8.8967	8.14607e-19	CHCHD2	0.553337	10.9422	1.58464e-27	CCL2	0.497067	1.27657	0.20184	RPL18	1.20062	29.7005	5.16019e-174	TMEM229B	1.12091	1.76973	0.0769345	RP11-580I16.2	1.31049	1.07355	0.28317	ATP5E	0.293007	4.12655	3.84334e-05	ERH	0.934033	6.8768	1.1332e-11	MDH2	1.97628	29.6805	1.53056e-137	HSD17B11	2.33323	30.3486	1.47636e-126	GTSF1	3.43487	20.8073	5.12006e-68	COLEC11
167	SLC22A18	1.46197	17.5152	6.37626e-67	RASD1	0.949522	8.86506	1.06865e-18	RPL36	0.545364	10.9299	1.77962e-27	RP1-30M3.6	2.66823	1.27576	0.202138	RPS12	1.39968	29.5886	8.33302e-172	RPL41	0.111951	1.76838	0.0771474	RP11-483F11.7	0.954203	1.07055	0.284514	PLVAP	2.24764	4.11858	3.99313e-05	HMGN2	0.814204	6.80284	1.83968e-11	A1CF	2.03246	29.6798	2.87682e-137	AKR1C4	2.27454	30.2894	8.82147e-127	RPS9	1.56076	20.7595	4.78209e-69	CLU
168	PILRB	2.1624	17.4405	2.84848e-66	SLC12A7	1.16977	8.86128	1.12426e-18	SEC61B	0.581477	10.9186	2.0717e-27	TMPRSS12	2.23231	1.26713	0.205204	ILF2	2.40565	29.5569	1.15892e-167	PLA2G7	1.87559	1.76721	0.0773553	HSPA12A	2.61976	1.06887	0.285276	PFDN5	0.358594	4.10826	4.16084e-05	ANXA4	1.26566	6.7756	2.22894e-11	TMEM14A	2.0521	29.6442	4.97241e-137	EEF1A1	1.30881	30.1457	1.71213e-134	FAM96B	2.28365	20.6878	7.65129e-68	FGGY
169	VPS13A	1.88995	17.4202	3.76357e-66	PCSK6	0.810702	8.85552	1.16381e-18	NDUFB4	0.627065	10.9011	2.53688e-27	UQCR10	0.0814485	1.26657	0.205394	COX4I1	1.34862	29.4984	1.32633e-170	RP4-665J23.1	0.452428	1.76433	0.0778345	MTRNR2L3	1.5458	1.06694	0.286142	SCGB3A1	5.28481	4.09491	4.42319e-05	YWHAE	1.06122	6.77448	2.24227e-11	NDUFB7	1.53763	29.5689	1.3734e-139	MGST3	2.30379	30.1137	1.83351e-125	NDUFB9	2.16294	20.6834	7.39413e-68	ARG1
170	SFXN5	1.97911	17.288	3.36097e-65	GTF2I	0.64807	8.8215	1.56429e-18	HMGCS2	0.661115	10.8646	3.81002e-27	MARCO	1.90978	1.25487	0.209618	PABPC1	1.94204	29.3468	3.16234e-166	TREM2	1.20516	1.76066	0.078457	ANKRD2	1.41182	1.06678	0.286217	C8orf4	0.790396	4.08988	4.50999e-05	SNCG	3.58579	6.73215	2.99522e-11	FAU	1.07842	29.5669	1.80277e-146	CTH	3.5097	30.0847	2.82259e-123	ITIH2	2.68082	20.66	1.8187e-67	DCXR
171	FLNB	1.63394	17.2772	3.43746e-65	ITPR1	1.78871	8.81561	1.70315e-18	RPL38	0.5111	10.8482	4.25995e-27	RP11-47P18.2	1.03057	1.24718	0.212423	YWHAQ	2.21475	29.311	1.41311e-165	FBP1	0.200659	1.75748	0.0789914	RP11-123B3.2	5.36792	1.06515	0.286956	SH3BGRL3	0.404095	4.07935	4.70791e-05	RPL10A	0.718968	6.72706	3.02365e-11	ERP29	1.76723	29.5478	6.89076e-138	MSMO1	2.9929	29.8838	9.2646e-123	RPS16	1.43063	20.5246	3.75146e-68	ABRACL
172	CDK10	1.84126	17.2547	5.73188e-65	SEC16B	1.02546	8.80621	1.79715e-18	RPS27L	0.603131	10.8286	5.47146e-27	RP11-278H7.3	0.872899	1.24569	0.212969	RPLP1	1.06006	29.237	2.49146e-169	ESM1	1.6036	1.74669	0.0808538	CPLX2	4.31029	1.06056	0.289035	ATOX1	0.337313	4.07567	4.7821e-05	UQCRB	0.794749	6.70391	3.53329e-11	SERBP1	1.79308	29.529	2.15338e-137	RPL36	1.41309	29.8033	5.50914e-131	UQCR10	1.78724	20.5021	1.85684e-67	AKR1A1
173	RBM25	1.16178	17.2541	4.21943e-65	DDX17	0.646668	8.79541	1.96244e-18	PON1	0.67909	10.8139	6.56155e-27	NDUFC2-KCTD14	3.11972	1.24425	0.213504	BANF1	1.77752	29.1029	1.89143e-164	RP11-215P8.4	1.42298	1.74025	0.081979	SULT4A1	1.14959	1.05707	0.290612	RBP7	1.82387	4.06679	4.97997e-05	GTSF1	1.3999	6.65426	4.92973e-11	GRHPR	2.00128	29.5288	1.63258e-136	COX4I1	1.29862	29.6213	1.37023e-130	RPL27A	1.35372	20.5008	3.09182e-68	FAM3C
174	AR	1.53884	17.209	1.04537e-64	LGR4	0.989393	8.78731	2.1353e-18	LDHA	0.595236	10.8138	6.37755e-27	SIGLEC9	1.86422	1.24073	0.214799	PBK	4.59345	29.0955	8.80255e-162	PRAME	2.21257	1.73857	0.0822772	RPS24	0.0795323	1.05583	0.291179	RPL4	0.338076	4.03756	5.62178e-05	SNRPB2	1.13244	6.65139	5.01339e-11	CFL1	1.38525	29.5039	2.08931e-141	FABP1	2.44845	29.571	2.72339e-123	S100A6	2.62098	20.3758	2.61716e-66	HSPA9
175	QTRT1	1.70223	17.1504	2.91505e-64	ANGPTL4	0.825674	8.77972	2.27009e-18	FGA	0.57945	10.7473	1.24403e-26	TCP11	3.07729	1.23406	0.217277	RPL7	1.29028	29.0821	7.15206e-167	CFD	1.35895	1.73479	0.0829416	RP11-360F5.1	3.85537	1.0517	0.293081	BOLA3	0.516202	3.99403	6.75513e-05	GTF3C6	1.26664	6.60457	6.79467e-11	HRCT1	3.09212	29.4412	8.78537e-134	COX7A2	1.41278	29.5104	3.75734e-128	RPL23	1.69399	20.3439	8.48906e-67	CYP2C9
176	ANGPTL8	1.02055	17.1249	2.5527e-64	GDF15	0.819083	8.75823	2.72942e-18	CPB2	0.797255	10.6695	3.08566e-26	RP11-42O4.2	0.823108	1.23079	0.218489	HMGN1	1.9158	29.0063	3.80604e-163	LINC00871	2.14857	1.72199	0.0852386	RP11-93B14.9	1.85946	1.05128	0.293274	C4orf3	0.446099	3.93099	8.7771e-05	ATP5I	0.720162	6.57397	8.17286e-11	EIF1	1.15326	29.4323	3.28928e-144	MPC2	1.60687	29.4222	1.80254e-125	COX8A	1.81875	20.3425	1.33848e-66	PDIA4
177	IL17RB	1.77103	17.0985	7.01664e-64	HSPB1	0.470642	8.70897	4.10465e-18	FAU	0.465606	10.6525	3.32588e-26	ZSCAN5B	0.857148	1.22861	0.219308	SH3BGRL3	1.99407	28.9963	7.74559e-163	MYL9	0.804436	1.72138	0.0853415	AC004160.4	1.96859	1.04818	0.294698	FGG	0.31125	3.91891	9.21205e-05	SAP18	0.826802	6.5055	1.27145e-10	RPL29	1.21496	29.372	2.03827e-142	MGST2	2.15306	29.3582	7.60614e-122	NDUFB11	1.98608	20.3172	2.58363e-66	COX6A1
178	HELZ	1.62226	16.9947	3.54109e-63	SLC25A25	0.918991	8.7073	4.26809e-18	RPL12	0.532908	10.6142	5.05171e-26	FABP6	1.46999	1.22791	0.21957	UBE2T	3.32979	28.937	6.71944e-161	RP11-669N7.2	2.83943	1.71026	0.0873873	RP11-826N14.1	1.2195	1.04519	0.296075	LINC01588	1.05506	3.89365	0.000102444	MYL12A	0.845096	6.45736	1.72538e-10	RTN4	2.01466	29.3598	3.12199e-135	C8B	2.53766	29.3545	1.55707e-120	RPL22	1.60161	20.1949	2.93129e-66	C5
179	HAL	1.50995	16.9514	6.82351e-63	ATP13A3	0.84609	8.7	4.55098e-18	SKP1	0.585186	10.5782	7.63301e-26	RP11-363D14.1	2.4425	1.22383	0.221112	CENPM	3.57405	28.9076	2.04002e-160	IGKV2-30	5.6762	1.69774	0.0897272	LINC00632	1.95442	1.04431	0.296484	GAGE2A	1.45232	3.89364	0.000102456	COX4I1	0.705218	6.45717	1.72019e-10	RPSA	1.31364	29.3015	2.10627e-140	RPL13	1.49642	29.032	8.06919e-125	HMGB1	1.9942	20.1754	1.00026e-65	IFRD1
180	SLC38A2	1.11121	16.9391	6.87413e-63	C4BPA	0.605126	8.69312	4.73403e-18	RPS26	0.553191	10.5482	1.023e-25	RP11-539L10.3	0.368483	1.22112	0.222125	PCNA	2.95599	28.7616	3.49749e-159	CST7	0.365996	1.69196	0.0908112	NRN1	0.338492	1.04401	0.296614	DEFB1	0.693631	3.88344	0.000106722	NDUFV2	0.805255	6.45022	1.80429e-10	NGFRAP1	2.35721	29.2261	1.14449e-133	F5	2.53244	29.0176	1.38168e-118	NDUFA11	1.9809	20.1106	2.60721e-65	GSTO1
181	NFATC3	1.36747	16.8704	2.36523e-62	CXCL2	0.685357	8.67891	5.3745e-18	BNIP3	0.742117	10.5062	1.65617e-25	RPL29	0.0696447	1.21695	0.223704	ATP5G2	1.34921	28.7107	2.14489e-162	DNMT3L	0.646843	1.69027	0.0911389	AZGP1	0.0834592	1.0421	0.297495	RPL37	0.275042	3.87612	0.000109769	SSBP1	0.950847	6.42719	2.09148e-10	PSMB2	1.75668	29.028	2.46742e-134	EEF1D	1.55665	28.99	5.56861e-123	TMEM141	2.74068	20.0998	7.29708e-65	ETFA
182	ASH1L	1.4558	16.8223	5.52917e-62	HKDC1	1.2758	8.6726	5.85444e-18	C4BPA	0.78752	10.4953	1.84344e-25	RP13-401N8.1	0.93534	1.21318	0.225152	SRRM1	1.87959	28.5958	4.14358e-159	PARM1	0.618162	1.68136	0.0928565	GNAS-AS1	1.60712	1.04023	0.298373	TFF3	0.628387	3.83885	0.000127824	TMEM258	0.798559	6.42004	2.18154e-10	CFHR1	1.6943	29.0258	5.93723e-135	KLF6	2.11171	28.9248	1.20313e-119	RPN2	2.30162	20.0967	5.21676e-65	DCPS
183	DPYS	1.20865	16.7782	9.10645e-62	SEC61A1	0.628663	8.66595	6.04132e-18	SEC61G	0.603728	10.4855	1.98517e-25	RP11-173M1.4	2.01369	1.21129	0.225876	RPL23	1.31317	28.5569	3.88809e-161	SULT2A1	0.18039	1.67678	0.0937437	CD33	1.24951	1.03637	0.300166	CST3	0.433391	3.83809	0.000128228	FAM96B	0.921449	6.3844	2.73522e-10	RAD23A	2.01091	28.9969	8.90833e-133	MPST	2.30225	28.8281	2.28885e-118	HLA-A	1.71694	20.0713	1.38786e-65	ATP6V0E1
184	NPLOC4	1.78878	16.7587	1.63343e-61	SORL1	0.797319	8.6658	6.11502e-18	APOM	0.656611	10.4797	2.1428e-25	SIX2	2.85197	1.20855	0.226927	RPLP0	1.18522	28.5363	8.30563e-162	RP4-798A10.7	0.579617	1.67241	0.0946062	DMC1	0.514785	1.03484	0.300881	RPL27	0.273127	3.83021	0.000132219	POLR2F	0.900005	6.26692	5.66939e-10	CD74	2.25605	28.9842	1.94972e-132	APOC2	1.66729	28.6016	1.46452e-120	RPL34	1.31382	20.0191	4.19242e-66	SPTBN1
185	HSPB1	0.828988	16.7222	1.65689e-61	GPAM	0.728029	8.65122	6.8644e-18	RPL36AL	0.540282	10.4753	2.18141e-25	RPL22	0.0752002	1.20367	0.228798	PSMB8	1.79402	28.5231	9.07952e-159	TMEM121	4.86508	1.66709	0.0956685	RP13-401N8.1	0.955011	1.02927	0.303491	BGN	3.50255	3.82979	0.000132916	RAN	0.859512	6.26648	5.67745e-10	TEX264	2.33583	28.9542	1.48166e-131	ATOX1	1.52102	28.4045	7.55875e-120	RPL32	1.17784	19.9735	4.3093e-66	ASL
186	RBM5	1.72554	16.7196	3.13152e-61	IGFBP4	0.622228	8.64737	7.10409e-18	RPL19	0.469075	10.4619	2.411e-25	CHST3	2.81313	1.20169	0.229576	UBA52	1.17599	28.4297	7.61286e-161	UGT2A1	1.1563	1.66639	0.0958032	LINC01063	1.71187	1.02842	0.303894	TATDN1	0.697147	3.79884	0.000150259	RPLP0	0.633986	6.23731	6.74962e-10	POLR2L	1.28139	28.9315	6.90211e-138	FTH1	1.50601	28.2178	1.16525e-119	BLOC1S1	2.18967	19.9186	3.07045e-64	PRKAR1A
187	ACSS2	1.59667	16.7064	3.51987e-61	PROX1	0.728193	8.61698	9.25752e-18	RPL9	0.499686	10.4496	2.79024e-25	LYPD1	0.701475	1.18775	0.235017	CENPN	3.77817	28.3947	2.66097e-155	TEX101	1.71068	1.6597	0.0971445	RP11-685N10.1	3.29501	1.02747	0.304342	MPC2	0.310155	3.77413	0.000165605	DYNLT1	1.23305	6.23386	6.97428e-10	LEAP2	1.85799	28.925	3.97307e-133	PDIA3	2.09054	28.1533	8.0785e-115	RPS4Y1	2.79936	19.8256	1.43916e-63	CPN2
188	LSS	1.63063	16.6656	6.89686e-61	SPON2	0.774127	8.61213	9.65488e-18	COX5B	0.547615	10.4271	3.61032e-25	RP3-466P17.1	2.128	1.18589	0.235757	COMMD6	1.66413	28.3437	1.72879e-157	RP11-66N11.8	0.707248	1.65932	0.0972161	RP11-443B20.1	1.93071	1.0267	0.304702	EMCN	3.58614	3.76257	0.000173894	RPS7	0.595521	6.17162	1.00616e-09	ID2	1.75282	28.8893	3.81506e-133	TMEM123	2.01546	28.0886	5.20478e-115	TSPO	2.99661	19.7867	2.40049e-63	STARD10
189	SLC7A2	1.34469	16.6166	1.3454e-60	RREB1	1.07695	8.61002	9.97569e-18	GSTA2	0.780134	10.3824	5.8899e-25	RP11-557H15.4	3.45327	1.18558	0.235882	PFDN5	1.4965	28.3429	6.08623e-158	RGS5	1.14938	1.65616	0.0978543	FARP1-AS1	1.88433	1.02344	0.306239	HIGD1A	0.447903	3.72778	0.000199116	S100P	2.09332	6.14947	1.16938e-09	SLC37A4	2.48837	28.8621	1.47303e-130	SAT2	1.88563	28.0822	1.39467e-115	PTGES3	2.03365	19.7476	1.53088e-63	PPIB
190	RGS12	1.85016	16.5981	2.22496e-60	FGA	0.49366	8.59658	1.09136e-17	NDUFA11	0.589678	10.2766	1.69452e-24	SAA4	0.102844	1.18122	0.237594	RPLP2	1.03925	28.332	1.39926e-160	CTD-2256P15.2	0.641456	1.65491	0.0981068	TYROBP	0.191883	1.02212	0.306853	ATP5J	0.279986	3.72086	0.000204409	COX6B1	0.636976	6.04516	2.16008e-09	SKP1	1.43348	28.7848	5.07476e-135	NDUFS7	1.93789	28.0516	6.98194e-115	RPL7A	1.67284	19.6673	1.55865e-63	TNFRSF12A
191	SERPINH1	1.37944	16.5959	1.91214e-60	ITIH4	0.86218	8.56584	1.44328e-17	TSPAN8	0.819995	10.2558	2.15401e-24	UGT3A2	1.17906	1.18122	0.237603	PPP1CA	1.82072	28.315	1.61192e-156	GALNT8	1.04613	1.65409	0.0982761	RP11-1072A3.4	1.51843	1.02182	0.307003	TFF2	0.626855	3.70443	0.000218187	ZCRB1	1.11657	5.98602	3.09473e-09	TMEM208	2.02245	28.7036	8.27493e-131	UQCRB	1.5714	28.04	4.35659e-117	ANPEP	2.91256	19.6375	1.22934e-62	GPX4
192	NRBP2	2.12802	16.5699	3.72374e-60	TOR1AIP2	0.618436	8.55971	1.50588e-17	DSTN	0.668237	10.169	5.08344e-24	FMNL2	1.12484	1.1797	0.238205	ARPC5	1.83436	28.2553	6.78761e-156	CYBA	0.375068	1.65399	0.0982901	RP11-626G11.5	1.87101	1.0203	0.307723	MYL9	1.7559	3.70339	0.000219387	NDUFA1	0.696175	5.9399	4.03875e-09	SORD	2.25481	28.6811	6.13431e-130	SDC2	2.25434	27.9321	2.97863e-113	RPS4X	1.53167	19.5657	2.69666e-63	CFI
193	GPRC5C	1.19745	16.5479	3.79871e-60	ECHDC2	0.53404	8.54269	1.73458e-17	B2M	0.342492	10.1679	4.60338e-24	SLC12A5	0.265716	1.17738	0.239127	PCBP2	2.09299	28.2361	4.14432e-155	IGLV6-57	4.46951	1.64713	0.0997043	C1orf158	1.95328	1.01864	0.308511	CAV1	0.745021	3.70019	0.000221991	H3F3B	0.599263	5.83003	7.63051e-09	TMX2	2.57547	28.6707	2.3317e-129	ACAT1	1.88188	27.9264	1.00498e-114	SRP9	2.33351	19.5333	2.38054e-62	NDUFB2
194	MUM1	1.61991	16.527	6.48675e-60	CEACAM1	1.05819	8.51175	2.29766e-17	SERPINA7	0.855648	10.1577	5.83195e-24	MS4A6A	0.342548	1.16833	0.242754	CACYBP	1.91539	28.2312	1.42899e-155	RP11-126K1.2	0.76058	1.64267	0.100616	TTLL9	2.75006	1.01654	0.309513	C14orf2	0.306315	3.69317	0.000227894	SERPINB1	1.29357	5.81159	8.5776e-09	CES1	1.52309	28.6298	3.44803e-133	NDUFB1	1.64053	27.8784	8.96806e-116	ERH	2.11316	19.4849	3.00053e-62	HSD17B11
195	ADGRA3	2.02056	16.5194	7.81772e-60	PDIA4	0.528971	8.48086	2.92972e-17	RPS15A	0.461793	10.1096	8.61661e-24	AL356585.2	2.51415	1.16092	0.245764	ATP5L	1.20452	28.185	4.20598e-158	IFT74-AS1	2.95041	1.63161	0.102934	UAP1L1	1.29341	1.01445	0.310505	COX5A	0.395885	3.69272	0.000228403	PKM	1.16206	5.77701	1.04444e-08	AKR1C3	1.55978	28.6053	4.11435e-133	RPS9	1.20126	27.8742	4.84156e-120	SELENBP1	2.61754	19.4194	1.03799e-61	SLC37A4
196	PCYT2	1.46413	16.5109	7.46526e-60	MYOM1	1.38133	8.47499	3.14953e-17	SHFM1	0.544661	10.0671	1.37485e-23	AC118754.4	2.50185	1.16001	0.246137	SGOL1	4.41074	28.1544	7.55626e-153	IGKV1-9	4.08726	1.62733	0.10384	TCP11L1	0.756879	1.01118	0.312065	TAF13	0.743023	3.69045	0.000230623	MEA1	1.03511	5.75905	1.15732e-08	SPCS2	1.68551	28.6011	1.88952e-131	HRG	1.67466	27.87	4.34122e-116	TMEM59	1.97065	19.4138	5.55856e-62	RPN1
197	SLC38A10	1.58161	16.465	1.62967e-59	ST6GAL1	0.660543	8.466	3.33206e-17	SSR4	0.561576	10.0485	1.6576e-23	AIFM3	0.37896	1.15715	0.24729	NUDT1	2.91319	28.1488	1.33385e-153	HSPB2	2.87298	1.62675	0.103963	RP11-962G15.1	1.08014	1.00712	0.314011	COX7A1	3.33421	3.68939	0.000231854	NDUFS5	0.706363	5.68881	1.71863e-08	VIMP	2.08891	28.5326	2.56733e-129	MT1A	3.49189	27.8319	3.14297e-111	COX7B	1.70157	19.3997	3.15276e-62	TPM1
198	PRKAB2	1.78011	16.4358	2.86901e-59	MCL1	0.571852	8.46218	3.43728e-17	NDUFC2	0.544154	10.0303	1.98203e-23	POLR2L	0.0687286	1.14873	0.250746	MYL12B	1.40844	28.0545	1.67933e-155	RP11-451G4.2	1.48086	1.62431	0.104478	RP5-903G2.2	20.8849	1	0.31745	BLOC1S1	0.342686	3.67401	0.000245624	CBX3	1.00788	5.68757	1.73736e-08	RPL18	1.10188	28.5167	1.40029e-137	SAA4	2.39044	27.8013	1.66957e-112	CHMP2A	2.18892	19.3103	2.24614e-61	PEBP1
199	CFH	0.779076	16.4338	1.51689e-59	HYOU1	0.831019	8.45709	3.62021e-17	RPL10A	0.503107	10.0185	2.18677e-23	SERP2	1.1667	1.14376	0.252806	CAPZB	1.85021	28.0081	1.39949e-153	FCGR3A	0.58436	1.61063	0.107423	RP11-184M15.1	20.7351	1	0.31745	SEPW1	0.501196	3.67205	0.000247632	IL32	0.683273	5.67492	1.85339e-08	PON1	1.82773	28.4679	8.34384e-130	FOS	2.05404	27.7913	1.35554e-113	CDC42	2.42171	19.303	3.00212e-61	ZFP36L1
200	MOGAT3	2.00358	16.4101	4.45257e-59	SON	0.472467	8.44958	3.80925e-17	NDUFV2	0.576595	10.0056	2.55742e-23	RP11-676F20.1	2.40393	1.13908	0.254759	GTSE1	5.23262	27.9141	2.11824e-150	PPP1R14D	1.82598	1.59585	0.110693	DPP6	20.6913	1	0.31745	POLR2K	0.394442	3.64011	0.000280137	CD24	1.2251	5.67245	1.89302e-08	GRN	1.98009	28.3651	1.55993e-128	PDIA4	2.2569	27.7664	3.63071e-112	RPS14	1.28979	19.2616	3.35985e-62	GUSB
201	GOLGB1	1.41961	16.3643	7.72057e-59	STAT2	0.898707	8.43814	4.25623e-17	RPL14	0.479601	10.0031	2.5278e-23	MYLK-AS1	0.495142	1.13881	0.254864	FAU	1.04695	27.8468	9.47714e-156	SLC1A3	1.81768	1.59217	0.111516	CDH22	17.5377	1	0.31745	HBA2	1.60231	3.59564	0.000332523	SNRPC	0.876619	5.66923	1.92325e-08	GHITM	2.02659	28.3574	2.78603e-128	ZNHIT1	1.67353	27.7559	1.31345e-114	ANAPC11	1.83225	19.213	3.53685e-61	ORAOV1
202	FN3K	2.46222	16.3419	1.43765e-58	GPT	0.704629	8.42671	4.64005e-17	RPL5	0.502493	9.99901	2.65451e-23	RP11-279F6.2	2.39391	1.13813	0.255153	ANP32B	2.86563	27.7916	6.04598e-150	RXFP1	2.31322	1.58912	0.112206	CDSN	17.6632	1	0.31745	MYL6	0.263516	3.59335	0.000334868	BTF3L4	1.30229	5.66895	1.9336e-08	TECR	1.90417	28.3507	1.10579e-128	DPYS	2.72011	27.7284	2.57122e-111	MYL12A	1.9781	19.1622	7.85169e-61	LRG1
203	ARFGAP1	2.06004	16.3267	1.59341e-58	SERPINH1	0.766526	8.40034	5.87401e-17	RPS9	0.4625	9.9729	3.39202e-23	PPIL6	2.38303	1.13296	0.25732	RPL36A	1.53093	27.7869	2.74558e-152	PRDM8	3.52124	1.58004	0.114271	AC092652.1	20.9107	1	0.31745	CHRDL2	0.778371	3.5874	0.000343057	IFITM2	0.790023	5.66851	1.9297e-08	CHCHD2	1.24979	28.3382	5.72578e-134	FKBP2	1.45422	27.5916	3.48696e-115	SLPI	2.26802	19.1039	1.9895e-60	TMBIM6
204	SGIP1	2.66807	16.3228	1.93544e-58	TIMP3	1.07726	8.38007	6.95637e-17	ADI1	0.623157	9.96839	3.72715e-23	RLN1	1.56406	1.13146	0.257945	SARAF	1.93028	27.742	1.7314e-150	FAM198B	1.78004	1.57204	0.116111	RP11-157B13.7	19.4486	1	0.31745	RAMP3	3.11199	3.58073	0.000352251	IER3IP1	1.09961	5.63546	2.33175e-08	SAP18	1.53509	28.2997	1.46841e-130	GADD45B	2.2278	27.5576	2.76506e-111	EFNA1	2.53111	19.085	3.63214e-60	SAA4
205	CHD9	1.56327	16.3164	1.72186e-58	ZBTB20	0.811982	8.36109	8.14478e-17	C14orf2	0.542194	9.94069	4.78457e-23	RP11-179K3.2	2.06211	1.11981	0.262883	CDCA3	4.39106	27.734	5.99825e-149	RP11-706C16.7	0.506425	1.56618	0.117473	CTA-126B4.7	20.8302	1	0.31745	PCAT19	2.74478	3.56646	0.000371803	CAPZA2	0.964542	5.60973	2.6905e-08	SERPINF2	1.79376	28.2445	8.88831e-129	LAMTOR2	1.8404	27.5414	1.52254e-112	NEDD8	2.0356	19.0787	2.23749e-60	RPL37
206	AFMID	1.22301	16.301	1.80091e-58	RORA	0.762825	8.35455	8.5574e-17	NDUFA6	0.598209	9.93267	5.26738e-23	HCK	1.11952	1.11925	0.263116	FUS	1.67324	27.611	4.67053e-150	CCL13	3.43771	1.56257	0.118326	ZNF536	16.9908	1	0.31745	GNMT	0.434325	3.55908	0.000381737	SRP9	0.84849	5.60848	2.70606e-08	BTF3	1.62721	28.2124	3.45589e-129	PRG4	2.62851	27.5076	3.60424e-110	UBL5	1.54775	19.0589	9.31064e-61	COMT
207	MAT1A	1.00183	16.2889	1.89115e-58	IL6ST	0.721764	8.35246	8.70645e-17	ZNHIT1	0.593187	9.90725	6.73441e-23	RP1-137D17.2	2.75306	1.11666	0.264229	HSPD1	1.62358	27.5824	6.79957e-150	AP006621.5	0.381937	1.55693	0.11965	IGKV1D-8	17.4204	1	0.31745	GPX2	0.637721	3.55644	0.000385701	UCHL3	1.47317	5.59914	2.86098e-08	CCDC47	2.34511	28.1736	3.53226e-126	SCP2	1.48609	27.3181	2.94841e-113	SSR3	2.38032	19.0557	4.24169e-60	HSP90AB1
208	NAV2	1.73661	16.267	3.85198e-58	EIF4G1	0.629581	8.33777	9.81876e-17	LECT2	0.849162	9.89407	7.87271e-23	LMOD2	1.02674	1.11633	0.264366	BTF3	1.44144	27.5816	1.48887e-150	DKK3	1.06693	1.55488	0.120142	IGKV3D-20	17.5721	1	0.31745	MIF	0.440941	3.54733	0.000398978	CALM1	0.746641	5.58494	3.08005e-08	CYP8B1	2.43022	28.1651	3.59106e-126	FN1	1.70408	27.2945	9.64662e-112	SNRPF	2.22545	19.0518	3.57502e-60	MSRB1
209	BCAT2	1.52581	16.2065	9.17725e-58	OAF	0.694367	8.337	9.85989e-17	RPL29	0.455143	9.8749	8.87778e-23	CD19	0.526263	1.1107	0.266777	ENSA	1.7946	27.5465	3.99246e-149	SLAMF8	1.74497	1.55292	0.12061	RP11-127O4.3	20.655	1	0.31745	CLDN5	3.20171	3.53793	0.000414096	DYNLRB1	0.859616	5.58293	3.11837e-08	SDHC	1.84141	28.1263	2.13504e-127	NDUFA3	1.7678	27.2919	2.98309e-111	RPL38	1.38991	19.0197	7.68417e-61	MCU
210	POLR2J3	1.3481	16.1787	1.43372e-57	NAV2	0.912856	8.33517	1.01116e-16	RPS19	0.415249	9.86373	9.73461e-23	HCAR3	0.785595	1.1103	0.266953	TPT1	1.3097	27.4012	1.37614e-149	FAM218A	3.49042	1.55182	0.120879	AP001604.3	19.4923	1	0.31745	NDUFV2	0.305668	3.50336	0.000470398	LGALS1	0.739423	5.54984	3.73996e-08	ATP6V0B	1.68455	28.088	4.71168e-128	AIG1	2.16886	27.1207	6.26246e-109	HLA-C	1.70913	18.9681	3.0976e-60	LAMTOR4
211	ABCD3	1.32243	16.1639	1.67724e-57	ARHGEF12	0.813838	8.32818	1.07053e-16	ECH1	0.554712	9.81491	1.64927e-22	PRRT3-AS1	0.543074	1.10493	0.269269	RPS7	1.07611	27.3585	1.42329e-150	COX7B2	0.261633	1.54483	0.122548	AC004158.3	18.4287	1	0.31745	KRT18	0.286196	3.4902	0.00049392	UQCRH	0.644357	5.47311	5.69911e-08	VKORC1	1.92966	28.0801	6.8447e-127	TCEB2	1.47209	27.0856	5.43011e-112	SNRPC	2.34803	18.956	1.12875e-59	USMG5
212	MTTP	1.05342	16.1608	1.46419e-57	TSHZ2	0.739321	8.32264	1.11668e-16	EPHX1	0.557262	9.79005	2.08386e-22	GPR34	0.906405	1.10148	0.270765	CSNK2B	1.68432	27.3288	2.60021e-147	DCAF4L2	0.438747	1.54481	0.122557	RP11-128P10.1	20.8261	1	0.31745	GAPLINC	1.64439	3.48726	0.000500235	HSBP1	0.879504	5.41104	8.01247e-08	SULT2A1	2.22698	28.0323	1.25563e-125	ASPDH	2.99949	27.059	1.90547e-107	NDUFC1	2.19571	18.9523	1.06831e-59	HPX
213	PPP6R2	1.93723	16.1374	3.07058e-57	GBP1	0.728896	8.32002	1.14362e-16	APOC2	0.592035	9.71664	4.26466e-22	MS4A7	0.412175	1.09456	0.273785	ARPC1B	1.96353	27.3287	1.10453e-146	GPR88	0.277067	1.54307	0.122977	RP11-304L19.2	16.978	1	0.31745	HINT1	0.245834	3.48226	0.000508593	ARL4A	1.08499	5.40969	8.08304e-08	BLVRB	1.66117	27.9258	3.88742e-127	NDUFA1	1.47219	26.96	4.43662e-111	COX5B	1.59359	18.9342	4.43782e-60	C6
214	KMT2C	1.52115	16.135	2.86737e-57	PLXNB2	0.893426	8.31841	1.16197e-16	IFITM2	0.601928	9.6815	5.97215e-22	GPNMB	0.346777	1.09234	0.27476	TRA2B	1.77799	27.3043	6.75837e-147	RP4-639F20.1	0.861766	1.54151	0.12336	RP11-34F13.2	16.6643	1	0.31745	REG3A	1.92569	3.47195	0.000529345	H2AFZ	0.695333	5.3967	8.63089e-08	RPN2	1.96607	27.9159	2.14873e-125	NDUFA4	1.23966	26.9393	1.85956e-113	C8G	2.35691	18.9194	1.74239e-59	ARPC1B
215	CGNL1	1.5387	16.0986	4.76912e-57	PTPRH	1.41607	8.29781	1.3922e-16	ACOT13	0.796224	9.67101	6.76387e-22	HBB	0.257851	1.08576	0.277656	ALDOA	1.49801	27.2299	4.43443e-147	PCP4L1	0.538623	1.54119	0.123437	LINCR-0001	19.5597	1	0.31745	GAGE12H	1.92637	3.44033	0.000594765	BOLA3	1.03788	5.38753	9.10755e-08	SLC27A5	2.00524	27.8143	7.4542e-125	LEPR	3.36843	26.9205	2.58745e-106	KRTCAP2	2.40542	18.9038	2.23025e-59	LITAF
216	ABCA8	2.04381	16.098	6.13811e-57	SLC38A10	0.854715	8.29643	1.39768e-16	RPL27	0.461485	9.65209	7.68303e-22	NANOS3	1.87533	1.08231	0.279199	RPS5	1.20988	27.2108	3.8768e-148	COX6A2	0.488772	1.53922	0.123916	AL162759.1	20.8333	1	0.31745	S100A10	0.321059	3.43486	0.000605855	DSCR8	1.21153	5.38066	9.45184e-08	NDUFV1	2.13466	27.8139	1.44841e-124	MGST1	1.30028	26.8894	1.69747e-112	GPX4	1.61028	18.8826	7.92136e-60	APOC1
217	FMO5	1.22983	16.0967	4.66431e-57	GADD45G	0.596664	8.28455	1.51794e-16	SRP14	0.480952	9.57546	1.61039e-21	RP11-809N8.4	2.12199	1.08028	0.280103	DUT	2.84197	27.2039	1.6682e-144	CTA-384D8.34	2.16161	1.53525	0.124893	RP11-973D8.4	20.8613	1	0.31745	PGLS	0.735608	3.42586	0.000626942	AC098973.2	1.90269	5.37303	9.87731e-08	EDF1	1.26909	27.7867	3.65608e-129	HAGH	2.46303	26.8699	5.51276e-107	TMEM258	1.85218	18.8595	1.75218e-59	PROC
218	TRIM56	1.60191	16.0893	5.97762e-57	XIST	1.10986	8.26601	1.81127e-16	BST2	0.538509	9.49691	3.44258e-21	COL13A1	2.17519	1.07801	0.281107	DDX39A	2.65804	27.1988	1.07804e-144	DHCR24	0.158657	1.51365	0.130276	CAPN14	19.6328	1	0.31745	RPS10	0.289533	3.40282	0.000681057	CCDC25	1.10362	5.35352	1.09401e-07	S100A16	1.8298	27.7229	6.15323e-125	DECR1	1.975	26.7803	1.39932e-107	RPL18	1.42051	18.8386	7.28823e-60	ATF3
219	MKLN1	1.55851	16.0886	5.95604e-57	TMEM259	1.04453	8.25598	1.95736e-16	RPS7	0.429028	9.45625	4.87965e-21	KB-68A7.2	2.11193	1.07609	0.28197	LSM2	2.07936	27.1554	5.55163e-145	CDKN2B-AS1	1.124	1.5132	0.130397	ALDH1L2	20.8333	1	0.31745	VIM	0.621814	3.39698	0.000696074	BANF1	0.787054	5.34564	1.13867e-07	FKBP8	1.90963	27.687	4.39698e-124	LRG1	2.69729	26.7095	1.16466e-105	RPL29	1.27329	18.8195	4.31574e-60	DHCR7
220	PRPF4B	1.23312	16.0544	8.91226e-57	SLC12A2	1.13989	8.2317	2.39901e-16	RPL24	0.457069	9.4503	5.20203e-21	C3AR1	0.687621	1.06235	0.288154	ATPIF1	1.35203	27.1137	1.80427e-146	STAB1	1.16529	1.51216	0.13066	ALPI	17.0553	1	0.31745	ARL14	2.03426	3.36624	0.000778887	FKBP3	0.921238	5.3217	1.29533e-07	REEP6	2.34992	27.6471	1.03429e-122	NDUFA11	1.56003	26.6927	7.52905e-109	LAMTOR5	2.10161	18.8173	4.0691e-59	HSPA1B
221	SLC43A3	1.38161	16.0404	1.14205e-56	SLC27A5	0.511357	8.18804	3.34963e-16	UGT2B4	0.559286	9.42202	6.97837e-21	LINC01448	3.24351	1.05854	0.289894	GAPDH	1.11756	27.1054	9.4456e-148	LINC00671	1.65697	1.50891	0.131493	RP11-350G8.9	17.8485	1	0.31745	SLIRP	0.305089	3.34565	0.000837369	FUNDC2	1.15911	5.31496	1.34443e-07	MLF2	1.95674	27.4456	2.93619e-122	GUK1	1.91056	26.6692	3.57036e-107	CFH	1.96008	18.8078	3.35091e-59	PRAP1
222	ENPP1	1.56213	16.0391	1.27582e-56	PLXNB1	1.05322	8.18197	3.60358e-16	SEC11C	0.658637	9.37015	1.1392e-20	RP11-82L7.4	2.94274	1.05804	0.290121	LY6E	2.84962	27.0666	2.57436e-143	MS4A6A	0.572552	1.50839	0.131616	NRK	17.183	1	0.31745	ICAM2	1.36652	3.26245	0.0011259	LINC00467	1.37425	5.30656	1.40686e-07	CNPY2	1.78917	27.4033	1.11584e-122	HACD3	2.41595	26.6423	1.31221e-105	RBM8A	2.1394	18.8018	4.94165e-59	TPP1
223	IL11RA	2.10759	16.0233	1.79612e-56	CP	0.443418	8.14303	4.8015e-16	TF	0.439426	9.36595	1.12281e-20	EPB41L3	1.40097	1.05802	0.290127	GNB2L1	1.26864	27.0009	1.43381e-145	IGHGP	2.86518	1.48905	0.136645	LYPLAL1-AS1	3.56908	0.999828	0.317533	MYCT1	4.29634	3.26075	0.00113326	MCTS1	1.10781	5.26071	1.79161e-07	SRP14	1.247	27.375	1.91814e-126	NR1I3	2.61285	26.6301	1.36015e-105	RPS21	1.46971	18.7252	2.77209e-59	CTSA
224	PHYKPL	2.05039	15.965	4.51281e-56	ACSL4	0.847743	8.13311	5.31183e-16	NDUFS5	0.531353	9.35117	1.33787e-20	DHRS9	1.13397	1.05791	0.290175	GMNN	2.43142	26.9676	9.53113e-143	OSGEPL1-AS1	1.98886	1.48401	0.137978	RP11-72M17.1	1.32283	0.998609	0.318118	MPC1	0.478845	3.24578	0.00119281	MRPS21	0.759823	5.25509	1.84222e-07	LAMTOR1	2.00171	27.3238	1.75693e-121	AKR1C1	1.92764	26.5986	9.51652e-107	P4HB	1.75448	18.6858	9.50265e-59	PPIA
225	ERRFI1	1.20346	15.9624	3.64961e-56	CPE	0.974323	8.12909	5.50873e-16	RPLP0	0.442339	9.33949	1.46197e-20	KRTAP5-8	3.11975	1.05753	0.290353	TUBA1C	2.57541	26.9424	2.34635e-142	SLC9A9	1.09215	1.48236	0.138413	FBXL14	1.67987	0.996166	0.319305	APRT	0.318704	3.22797	0.0012688	SF3B6	0.749374	5.23117	2.08849e-07	ATP6V1G1	1.68199	27.1866	1.10846e-121	MT-ND4L	1.75221	26.5588	3.46396e-107	NDUFV2	1.86654	18.6635	1.60365e-58	SAT1
226	CDKN1A	1.03269	15.9484	3.99047e-56	SLC17A9	0.964896	8.07293	8.70291e-16	RPS11	0.445643	9.3379	1.48398e-20	SAG	2.03073	1.05248	0.292662	RPL13	1.3376	26.9165	1.13628e-144	KCNE3	1.96756	1.47913	0.139275	HBE1	1.30358	0.995023	0.319858	HULC	0.315862	3.21765	0.00131485	NDUFA4	0.558074	5.22675	2.13142e-07	FAH	2.07767	27.1136	8.28233e-120	C19orf60	2.97335	26.5205	1.99291e-104	VDAC1	2.47147	18.639	4.22709e-58	MLXIPL
227	LENG8	2.00955	15.9437	6.17085e-56	POR	0.511301	8.05823	9.64053e-16	RPL6	0.453155	9.29388	2.23099e-20	AGAP2-AS1	2.0135	1.05131	0.293198	HNRNPF	1.91406	26.906	1.25183e-142	BEX2	0.437925	1.47895	0.139319	RP3-500L14.2	2.92179	0.99474	0.320001	TAGLN	1.25571	3.20966	0.00135296	SLC25A5	0.663743	5.21666	2.25173e-07	CANX	1.69556	27.1027	6.63146e-121	PON3	2.52954	26.5123	8.77547e-105	PEBP1	1.41627	18.634	6.31438e-59	SC5D
228	PCSK6	1.36959	15.9284	6.2528e-56	PLCH2	1.85179	8.0403	1.14308e-15	ACAT1	0.646288	9.25413	3.34288e-20	ERICH6-AS1	0.834499	1.05043	0.293597	USP1	2.68703	26.9047	7.30257e-142	CTC-338M12.5	0.620743	1.47566	0.140199	PRSS2	1.93648	0.994704	0.320017	CCL2	1.6563	3.20065	0.00139587	AGR2	1.33953	5.19366	2.54665e-07	SLC25A5	1.56152	27.0483	2.34773e-121	ADH1C	2.10273	26.4668	1.59987e-105	CLIC1	2.34972	18.5224	1.17359e-57	VMP1
229	INSR	1.26821	15.9164	7.41844e-56	HSPA6	0.602591	8.02368	1.28047e-15	SERPINA6	0.584552	9.24793	3.50192e-20	EIF6	0.0854638	1.04852	0.294471	NUF2	4.99155	26.9015	4.63744e-141	FOCAD-AS1	1.95845	1.47305	0.140908	AC005606.14	7.11497	0.992754	0.320968	EIF3H	0.398067	3.19866	0.00140455	COX6C	0.556027	5.17569	2.78319e-07	AP2M1	2.03447	27.0126	3.13069e-119	GGH	2.15529	26.4613	4.0413e-105	RPS3	1.41986	18.5106	2.39853e-58	SLC2A2
230	PROX1	1.28459	15.9028	9.27226e-56	IFRD1	0.649544	8.0018	1.53163e-15	PRDX4	0.62274	9.23847	3.83849e-20	KCTD19	2.16805	1.04251	0.297255	H2AFY	2.2299	26.8695	4.86224e-142	CHI3L2	1.72664	1.47161	0.141297	RP11-56G10.2	7.08768	0.992614	0.321036	UBL5	0.244368	3.19737	0.00141012	HGF	1.31817	5.17368	2.82794e-07	KRT18	1.47567	27.0083	9.2431e-122	NNMT	3.27601	26.4556	7.23725e-104	SKP1	1.81815	18.4885	9.7128e-58	HNMT
231	HDAC6	1.85925	15.8988	1.16333e-55	LAMP1	0.627707	7.99225	1.64542e-15	UQCRH	0.506047	9.21888	4.51339e-20	CPB1	2.85483	1.04211	0.297446	ATP5J2	1.38023	26.8581	9.74138e-144	FABP3	1.57524	1.46947	0.141873	RP11-734K21.3	7.01957	0.992258	0.32121	PECAM1	1.7203	3.1943	0.00142689	RPS9	0.513401	5.16944	2.87287e-07	DHRS3	2.11509	26.9267	1.59818e-118	RTN4	1.96315	26.4277	1.64349e-105	RPL13	1.47551	18.4633	4.03034e-58	HNRNPA2B1
232	SLC20A1	1.49087	15.8922	1.20171e-55	CHRD	1.2545	7.9834	1.79656e-15	TMEM205	0.525079	9.17885	6.54085e-20	SYNGR4	1.36169	1.04202	0.29748	CCNB1	4.37988	26.8515	1.07264e-140	AC108868.6	2.71218	1.46316	0.143594	BOLL	7.01303	0.992221	0.321228	LGALS1	0.291151	3.19181	0.00143751	PPDPF	0.689187	5.16722	2.91362e-07	RNF5	1.99005	26.8696	1.51745e-118	PROC	2.19178	26.2806	3.3047e-104	LYZ	4.0591	18.3418	1.49644e-56	RHOB
233	SLC2A4RG	1.34588	15.871	1.51796e-55	PPARGC1A	0.924992	7.98042	1.8208e-15	KRT8	0.53274	9.13254	9.96095e-20	LINC00880	0.934715	1.04177	0.297596	HNRNPR	2.02984	26.8273	8.06756e-142	FCGR1A	1.9216	1.46239	0.143802	ACTC1	6.83819	0.991215	0.321719	AQP1	3.02022	3.18562	0.00147064	SNRPE	0.714999	5.15138	3.16648e-07	POR	1.81817	26.8277	1.0637e-118	SERPINA5	2.15993	26.1907	1.41299e-103	LCN2	4.32819	18.3302	1.76943e-56	DECR2
234	INTS6	1.62537	15.8665	1.86562e-55	TRIB1	0.843744	7.97756	1.86304e-15	TMEM256	0.624223	9.13219	1.00971e-19	MED14OS	0.799193	1.04088	0.29801	PSME2	1.38998	26.7581	1.09497e-142	RLN1	2.6987	1.46083	0.144232	RP11-1099M24.7	6.82761	0.99115	0.321751	LINC00844	0.488436	3.18488	0.00147281	IGHA2	4.09336	5.0984	4.18672e-07	GPX1	1.62751	26.8111	2.1646e-119	CALR	1.54539	26.1662	1.55022e-105	BCAP31	2.37339	18.2946	1.51979e-56	HSD17B14
235	NINL	2.51698	15.8653	2.16976e-55	TM9SF3	0.733888	7.93423	2.62854e-15	COA3	0.588611	9.11547	1.16913e-19	PRAMEF8	1.35995	1.04055	0.298163	CYCS	1.34697	26.73	1.32551e-142	RP11-111F5.4	1.50721	1.46024	0.144393	DMP1	6.52037	0.989038	0.322783	FABP4	2.63719	3.18349	0.0014813	RPS16	0.49074	5.09665	4.18404e-07	COX7C	1.09679	26.8003	1.02575e-123	TMEM256	2.00265	26.1484	7.24929e-104	S100P	5.17672	18.2889	2.92886e-56	HRSP12
236	CHRD	2.60192	15.8595	2.42333e-55	ASL	0.494642	7.89593	3.52227e-15	MT1M	0.998954	9.07523	1.72638e-19	RP11-111F5.3	1.96395	1.03993	0.298453	TMPO	2.6754	26.6682	1.09372e-139	RP11-159K7.2	1.31697	1.45233	0.146578	ZNF492	1.23503	0.988576	0.323005	LAMTOR2	0.314587	3.15652	0.00162263	HSPE1	0.58759	5.09624	4.20025e-07	CLU	1.28612	26.7867	7.12044e-123	ALKBH7	2.07464	26.1483	1.15255e-103	ARF1	2.31732	18.2618	2.10648e-56	ERRFI1
237	GPT2	1.6466	15.847	2.4909e-55	CXADR	0.642756	7.87115	4.3192e-15	ALDH1A1	0.555155	9.06138	1.90582e-19	AATK	1.39517	1.03765	0.29951	MORF4L1	1.52087	26.6626	2.32224e-141	SPARC	0.548181	1.43755	0.150722	CCNA1	6.43006	0.988327	0.323131	RPS26	0.244684	3.12324	0.00181608	RPS23	0.495926	5.09517	4.21541e-07	CALR	1.46632	26.7614	1.11018e-119	GATM	1.96477	26.1401	6.87945e-104	APRT	2.10572	18.2148	2.80118e-56	CCNL1
238	SLC25A42	2.13051	15.8142	4.41113e-55	ABCC3	0.721284	7.85763	4.8313e-15	RPS27	0.390308	9.0595	1.86318e-19	LILRB5	0.964586	1.036	0.300276	MRPL51	1.44253	26.5979	4.2231e-141	MIR155HG	0.806888	1.43146	0.152464	RP11-313P18.2	6.39416	0.98803	0.323276	SEC61G	0.2726	3.11726	0.00185345	MINOS1	0.756993	5.09403	4.25694e-07	RNF181	1.61791	26.5442	9.42763e-118	HSP90B1	1.67592	26.0429	3.44468e-104	RPS11	1.36982	18.213	6.25174e-57	EGR1
239	ASL	0.948539	15.7886	4.51268e-55	SLC13A5	1.04158	7.8552	4.94523e-15	MYL6	0.43782	9.03406	2.37378e-19	NPTX2	0.566124	1.03151	0.302377	GNG5	1.42192	26.5702	1.01291e-140	KB-1615E4.2	1.6583	1.42821	0.153397	RP11-93B14.6	6.31456	0.987347	0.32361	TM4SF18	2.7981	3.09442	0.00200394	RPS25	0.507324	5.07991	4.56163e-07	NQO2	2.1314	26.5102	1.11936e-115	GADD45G	2.73969	26.0072	7.78334e-102	RPLP0	1.36932	18.192	7.93575e-57	PTMA
240	GBP1	1.28989	15.7782	6.17223e-55	PILRB	1.00221	7.84965	5.18288e-15	PSMB3	0.522869	8.98014	3.91499e-19	CKMT1B	1.08139	1.0293	0.303413	PGAM1	1.67468	26.5687	4.81556e-140	RP13-20L14.6	1.80104	1.42347	0.154769	RP11-148K1.10	6.24513	0.986721	0.323917	PPA1	0.329458	3.08906	0.00203816	MRPL52	0.79568	5.0612	5.03856e-07	AZGP1	1.47585	26.4922	2.12567e-118	MT-ATP6	1.17939	25.8807	7.59963e-110	S100A11	3.13503	18.1913	5.74314e-56	ALDH4A1
241	ABHD2	1.08142	15.7747	5.69821e-55	NAPRT	0.838026	7.84725	5.25056e-15	CD63	0.488052	8.96492	4.4646e-19	CHRM3-AS1	1.92726	1.02828	0.303896	ARPC5L	2.17039	26.5644	3.09369e-139	ZNF385D-AS1	2.69936	1.42313	0.154868	TCF15	5.9883	0.984112	0.325198	CXCL16	0.626489	3.08415	0.00207281	BRK1	0.717075	5.04319	5.51985e-07	ANAPC11	1.5063	26.4277	2.94245e-117	MT-ND1	1.28996	25.8698	7.29489e-108	SAP18	1.84673	18.1737	3.08358e-56	CD302
242	ADH1B	0.769352	15.7684	4.72833e-55	APOA1	0.357271	7.84536	5.08878e-15	PSMA2	0.583643	8.89917	8.13751e-19	RP11-141O11.2	1.91307	1.02483	0.305524	ANAPC11	1.35804	26.5471	9.08632e-141	RNASE6	1.01075	1.40128	0.161294	AL109767.1	5.95669	0.983758	0.325372	RPS20	0.217999	3.05818	0.00225822	RP11-798K3.2	1.18729	5.04078	5.6013e-07	FAM45A	2.15456	26.3831	4.50321e-115	VPS28	1.81726	25.8579	1.13153e-102	EEF1D	1.74477	18.1103	5.19791e-56	AQP9
243	LEAP2	0.76878	15.7594	5.62615e-55	IGKC	0.561384	7.82655	6.08972e-15	EIF1	0.408351	8.88333	9.04977e-19	SPP1	0.13054	1.02424	0.305789	RPL31	1.27796	26.5061	6.25703e-141	RP11-452L6.7	1.33408	1.39777	0.162346	RP11-552F3.9	1.74675	0.983363	0.325562	STAG3	1.01747	3.04699	0.00234605	NDUFA11	0.629633	5.00403	6.72603e-07	COA4	1.99967	26.2649	1.39521e-114	NDUFA13	1.67446	25.8007	8.08367e-103	NDUFA4	1.50065	18.0064	8.8717e-56	EEF2
244	F7	1.4982	15.7513	9.99371e-55	LRP3	1.30101	7.82337	6.37672e-15	PSMA7	0.453778	8.87534	9.84737e-19	BOC	3.07315	1.02156	0.307069	RPL27A	1.05217	26.4663	1.25798e-141	FCGR3B	0.96173	1.39283	0.163835	RP11-316M1.12	5.85477	0.982627	0.325928	MRPL54	0.391781	3.03793	0.00241614	EEF1A1	0.490661	4.99516	7.0116e-07	RBP5	2.32883	26.2617	1.03063e-113	ALDH6A1	2.23605	25.5972	4.09761e-100	TAGLN2	2.34047	17.986	3.88891e-55	KLF10
245	RBM47	1.23602	15.7443	9.8211e-55	GK	0.821389	7.79561	7.8502e-15	POLR2F	0.570199	8.86357	1.10889e-18	GRIN2D	1.88325	1.01703	0.309215	LSM4	1.74665	26.4599	5.39702e-139	CD27	0.402575	1.38541	0.166086	LINC01254	5.8396	0.982371	0.326054	ACKR1	4.81176	3.00895	0.00266032	THOC7	0.959658	4.92292	1.01251e-06	CD14	2.40489	26.2469	1.82329e-113	ADH4	2.03842	25.5763	8.65251e-101	OST4	1.71731	17.9681	2.22552e-55	GPRC5C
246	ATF6B	1.35676	15.7231	1.51644e-54	APLP2	0.522356	7.7757	9.09099e-15	BCHE	0.668887	8.80431	1.88514e-18	SERPINI1	0.319092	1.01691	0.309269	SRSF10	1.86789	26.3544	1.01608e-137	RP4-745K6.1	5.48652	1.38249	0.166991	RP11-620J15.2	5.8372	0.982342	0.326068	CXCL12	3.69906	3.00444	0.00269962	SPAG4	1.80051	4.91202	1.07107e-06	ACAA2	1.8929	26.2304	3.51076e-114	USMG5	1.45239	25.5268	1.95741e-102	C2	2.09309	17.9515	4.84414e-55	ATP5G3
247	TSHZ2	1.37262	15.7148	1.73363e-54	NFIA	0.579753	7.76326	1.00638e-14	RPL37	0.415497	8.78278	2.19771e-18	RP11-692D12.1	1.00559	1.01683	0.30931	HMGN3	1.79392	26.3356	1.23841e-137	EPCAM	0.875378	1.37978	0.167817	MAP1LC3B2	1.38545	0.981584	0.326438	RPL37A	0.219372	3.00339	0.00270512	GMNN	1.06083	4.90736	1.09446e-06	EPHX2	2.12455	26.2014	1.22227e-113	METTL7A	1.83154	25.4649	2.31277e-100	SOD1	1.28632	17.9366	9.78716e-56	COX17
248	PHKA2	1.9826	15.7092	2.10055e-54	CTSB	0.512116	7.75066	1.10471e-14	RPS10	0.494035	8.74969	2.96926e-18	BASP1	0.929328	1.01398	0.310665	ERP29	1.48629	26.3226	3.25252e-138	RP11-77H9.8	2.29711	1.37416	0.169559	RP5-1056H1.2	5.76737	0.981459	0.326503	NDUFA4L2	0.55532	2.99413	0.00278914	ELP5	1.23141	4.87547	1.28244e-06	CPS1	1.80116	26.1983	1.3071e-114	BLOC1S1	1.69185	25.4161	1.49868e-100	PON1	1.96182	17.821	1.61908e-54	LAMP1
249	DDI2	1.62007	15.7057	2.04193e-54	NR2F6	0.781667	7.74896	1.12961e-14	MT1A	0.950238	8.72828	3.71237e-18	DMC1	0.39627	1.01144	0.31188	DNMT1	2.66648	26.1959	2.70678e-135	RP11-455F5.3	0.813643	1.37366	0.169709	IGFN1	5.7581	0.981338	0.326563	MMP7	3.1074	2.97911	0.0029318	CHMP2B	0.919408	4.77421	2.10228e-06	TMCO1	1.73227	26.1961	1.80608e-114	FDPS	2.09662	25.3972	2.99255e-99	SERPINB1	3.17895	17.7932	4.22774e-54	DDX5
250	ATF5	1.12954	15.6621	3.12804e-54	SOD2	0.482833	7.73414	1.25297e-14	PPA1	0.612003	8.71687	4.03396e-18	C1orf54	0.496299	1.00914	0.312979	XRCC6	1.9318	26.1638	9.61452e-136	ACVRL1	1.69811	1.3702	0.170788	ZNF157	5.74772	0.981283	0.32659	TMEM230	0.357359	2.97759	0.0029437	S100A16	0.702762	4.76253	2.22174e-06	PHYH	1.60257	26.1931	3.35667e-115	APLP2	2.10899	25.3837	4.27263e-99	MRPS21	2.06226	17.7474	3.95223e-54	RPS2
251	ARGLU1	1.08874	15.6134	6.97556e-54	CNKSR3	0.990862	7.7022	1.63321e-14	FKBP2	0.479873	8.70305	4.48219e-18	ATAD3C	0.404288	1.00771	0.313665	RNASEH2A	2.57766	26.1634	2.52086e-135	PMCH	1.95163	1.36369	0.172829	GPR173	5.70468	0.980627	0.326913	RAB11B-AS1	0.725054	2.97301	0.00298888	REG1A	1.29977	4.75386	2.31934e-06	PRG4	2.40103	26.1172	1.83701e-112	COX5A	1.91824	25.3447	1.62992e-99	TMED10	2.34042	17.7073	7.88829e-54	FAM134B
252	SUGP2	1.71222	15.6091	9.11503e-54	HEPACAM	1.70649	7.67541	2.02505e-14	ATP5G2	0.455217	8.6675	6.06272e-18	CLEC7A	0.849682	1.00606	0.31446	DNAJC8	1.74976	26.1287	8.11967e-136	IL21	4.71945	1.3601	0.173966	TNFSF18	0.772351	0.97925	0.327572	COX17	0.263481	2.96064	0.00310922	BUD31	0.767423	4.73822	2.49889e-06	RAB5C	2.05723	26.1128	3.15141e-113	ORM2	1.24258	25.2924	3.85775e-103	B2M	0.88081	17.6788	4.37754e-55	SCCPDH
253	SETD5	1.56276	15.6053	9.35472e-54	GCGR	0.917483	7.67145	2.07072e-14	ATP5O	0.492511	8.66045	6.4663e-18	RP11-548P2.2	1.83778	1.00428	0.315322	VPS29	1.65762	26.0314	3.23633e-135	RP11-273B20.1	0.556769	1.35869	0.174405	NPPC	5.60326	0.979209	0.327613	TMEM220	0.542908	2.96026	0.00311449	UXT	0.693495	4.72878	2.61408e-06	SLC39A5	2.58701	26.1046	1.82812e-112	HAAO	2.4279	25.2744	4.38631e-98	RPL31	1.4027	17.6483	2.86421e-54	OAZ1
254	SRSF5	0.843713	15.5631	1.27577e-53	FST	1.02533	7.66447	2.17155e-14	COPE	0.496893	8.65019	7.1017e-18	SSX5	0.64108	1.00233	0.316258	TCEB2	1.29867	26.0065	8.14611e-136	CTB-39G8.2	1.04881	1.35225	0.176458	FAM184B	1.7369	0.978164	0.328126	TMEM99	1.20376	2.95729	0.00314543	RPF2	1.26943	4.72602	2.65498e-06	HSPA1A	1.54904	26.0911	8.20481e-116	SPINK1	3.02614	25.2448	6.85193e-98	CALR	1.79423	17.6403	9.50528e-54	CYB5A
255	LDLR	1.30678	15.5549	1.83517e-53	PPP6R2	0.906265	7.63862	2.65141e-14	CBR1	0.569937	8.63476	8.17458e-18	ZIM3	19.8993	1	0.317391	S100A6	1.71522	25.9842	9.89721e-135	BBOX1-AS1	1.15223	1.35213	0.176494	FLJ42969	5.51249	0.977842	0.328289	KRT23	1.62895	2.95073	0.00321288	TCEAL4	0.836211	4.702	2.97531e-06	ADI1	1.74252	26.0712	1.17743e-113	SORD	2.18441	25.2264	3.08353e-98	RAB13	2.35925	17.6115	2.01621e-53	SDC1
256	HSPA6	1.02248	15.5547	1.43337e-53	RBM6	0.703556	7.6374	2.67881e-14	PSME2	0.490546	8.61853	9.29367e-18	DSCAM-AS1	18.389	1	0.317391	HSPE1	1.31845	25.9759	1.82674e-135	ITGB2	0.318571	1.34843	0.177678	MPEG1	0.987789	0.977583	0.328411	RALB	1.20582	2.94419	0.00328083	RPA3	0.732902	4.70119	2.98434e-06	ECHDC2	1.66232	26.0499	3.09618e-114	IFI6	2.22512	25.2103	5.93943e-98	PHYH	1.98134	17.594	1.85402e-53	NDUFS6
257	DNAJB1	0.786204	15.5481	1.40002e-53	C2orf72	0.891054	7.61796	3.10483e-14	RPL18	0.39781	8.61253	9.60966e-18	CTD-3128G10.6	19.3682	1	0.317391	NEDD8	1.45522	25.9498	9.1223e-135	CCR1	0.99692	1.34721	0.178076	RP11-94H18.1	5.49181	0.977531	0.328443	SERF2	0.194343	2.91472	0.00360207	SH3BGRL3	0.671449	4.67255	3.41864e-06	GALT	2.12099	25.9494	3.39708e-112	ERRFI1	2.47701	25.1911	1.28665e-97	PHPT1	2.08555	17.5765	2.38295e-53	ANG
258	CEBPA	1.09819	15.5439	1.82009e-53	PALLD	0.92066	7.61056	3.28341e-14	CHMP2A	0.558138	8.56231	1.51678e-17	RP11-436D10.3	19.1365	1	0.317391	PLP2	3.1247	25.9449	8.90467e-133	MLLT11	0.579671	1.3439	0.179138	LINC01117	5.45069	0.97686	0.328775	RP11-798K3.2	0.48461	2.91402	0.00361217	PSMA7	0.50198	4.66157	3.59716e-06	MRPS7	1.96581	25.9328	2.48386e-112	OTC	2.45531	25.1576	1.82633e-97	PSMB3	1.80065	17.4794	4.89849e-53	RPLP0
259	EPHX2	1.08744	15.5316	2.36507e-53	MBL2	0.90307	7.60911	3.30829e-14	HGD	0.605504	8.50921	2.39184e-17	CTD-2545M3.8	18.1022	1	0.317391	RBM39	1.4236	25.9067	1.98412e-134	RP11-442N24__B.1	1.2234	1.34002	0.1804	TEK	3.39179	0.976635	0.328886	RAB4A	0.582079	2.88263	0.00399115	COX20	0.870547	4.62626	4.26362e-06	CYCS	1.40746	25.908	3.35151e-114	MYDGF	2.13025	25.1061	1.73255e-97	SLIRP	1.87644	17.4156	1.07832e-52	MPC1
260	DCAF8	1.62699	15.5063	4.1998e-53	DNAJB1	0.436019	7.6024	3.45477e-14	NDUFC1	0.55686	8.49557	2.67024e-17	LINC01198	19.7757	1	0.317391	HSPB11	1.93826	25.9064	1.53005e-133	APOC4-APOC2	0.661918	1.33736	0.181263	LINC01143	5.43006	0.97653	0.328938	SERTAD4-AS1	3.864	2.85013	0.00442309	HSPB11	0.827329	4.61921	4.40547e-06	ATP5H	1.47198	25.8869	1.1128e-113	RPL34	1.08404	25.0524	2.98367e-103	ERGIC3	2.19315	17.4069	1.68145e-52	VAMP8
261	CYP8B1	1.08368	15.5002	3.47924e-53	MGEA5	0.724909	7.60214	3.50147e-14	ATP5H	0.479604	8.47611	3.12473e-17	RFPL4AL1	20.0456	1	0.317391	CCNB2	4.40137	25.8482	1.33038e-131	ANXA8L1	2.1557	1.33614	0.181668	RP11-49K24.8	5.42189	0.976388	0.329008	RPL23	0.22099	2.84292	0.00451882	TXNL1	0.937922	4.61344	4.53047e-06	SLC35B1	2.09261	25.8835	1.07706e-111	DBI	1.22683	25.0421	3.25229e-101	COA3	1.93485	17.4056	1.24589e-52	TST
262	APOE	0.739087	15.4981	2.6598e-53	DUOX2	1.90384	7.57759	4.30186e-14	GPC3	0.600002	8.45391	3.82566e-17	EPHA5	19.9205	1	0.317391	BLOC1S1	1.44347	25.847	8.71733e-134	CHST2	2.18942	1.33555	0.181859	RP11-8L8.2	5.41282	0.976239	0.329082	FIS1	0.256793	2.82456	0.00478547	TPRKB	1.14812	4.60984	4.60992e-06	ADH1A	1.91605	25.8647	7.29378e-112	FMO3	2.60442	25.0231	1.69665e-96	DNPH1	2.07378	17.3481	2.83127e-52	DUSP1
263	POGZ	1.62561	15.466	7.70395e-53	NDST1	1.06339	7.56971	4.52054e-14	HSD17B10	0.534542	8.44905	3.95989e-17	CTD-2245F17.6	18.231	1	0.317391	RPS23	1.07756	25.8447	2.15974e-135	CTD-2020K17.4	0.522833	1.33474	0.182119	FLJ12825	5.31235	0.974658	0.329866	CD34	2.91109	2.81921	0.00487005	FAU	0.429077	4.59956	4.81564e-06	SEC61B	1.285	25.84	1.06205e-114	IGFBP1	2.51405	24.9804	1.5816e-96	RPL26	1.26305	17.3197	6.89419e-53	APP
264	PKN2	1.46956	15.4656	7.26189e-53	TJP2	0.940811	7.56016	4.85133e-14	RPS20	0.392782	8.42785	4.6166e-17	SPATA13-AS1	19.7968	1	0.317391	NELFE	1.93043	25.8201	1.03894e-132	RAB31	1.15768	1.33183	0.183075	C12orf60	0.893644	0.974098	0.330139	C19orf70	0.328471	2.81452	0.00493762	ATP5G3	0.591365	4.59677	4.8902e-06	HDHD3	2.27227	25.8093	7.2708e-111	PCK2	2.39919	24.8168	1.59961e-95	2022-09-15	2.2333	17.2932	5.5643e-52	PCK2
265	SLC6A1	1.76259	15.4638	8.22797e-53	TMEM123	0.469247	7.55496	4.95602e-14	COX17	0.488791	8.42616	4.76623e-17	LRFN2	17.1086	1	0.317391	RBBP7	2.28503	25.8011	4.47485e-132	COX7A1	1.22875	1.3312	0.183282	LINC01602	5.26286	0.973819	0.330282	JAM2	4.07943	2.81077	0.00499909	BLOC1S1	0.621873	4.577	5.36635e-06	PSMD12	2.25853	25.7435	2.00068e-110	TMEM59	1.45652	24.8168	5.47378e-98	FGA	1.78684	17.2852	2.98525e-52	ACADVL
266	TCF25	1.04277	15.4632	6.53009e-53	ZSWIM8	1.07643	7.55249	5.15526e-14	NUPR1	0.430144	8.40419	5.65284e-17	IFNE	20.0226	1	0.317391	POMP	1.3936	25.7649	3.13736e-133	ZNF350-AS1	4.10189	1.33051	0.183518	IGHD	1.70946	0.973732	0.330322	LDB2	2.83032	2.80935	0.005021	IFI27L2	1.06883	4.56867	5.58756e-06	C19orf53	1.44165	25.7203	1.14854e-112	CYP8B1	2.50498	24.7823	2.66938e-95	SNU13	2.08421	17.2145	1.12231e-51	DAB2
267	FNBP4	1.68137	15.452	9.49474e-53	LAMB2	0.908507	7.5444	5.45334e-14	TPI1	0.438856	8.38224	6.83569e-17	YIPF7	20.0196	1	0.317391	NUCB2	1.90146	25.7627	3.74201e-132	GPX8	2.1327	1.32911	0.183977	ITGB1BP2	0.980568	0.973138	0.330615	CXCL8	0.766924	2.80558	0.00507702	PSMA2	0.669924	4.56019	5.80639e-06	RGN	2.17905	25.6644	5.88963e-110	C6	2.82701	24.7435	9.00961e-95	C1orf43	2.41492	17.2035	1.66727e-51	UBC
268	SEC31A	1.39703	15.3981	1.9646e-52	EGFR	0.733494	7.54002	5.61893e-14	PSME1	0.477431	8.36718	7.80927e-17	PLA2G2F	20.0371	1	0.317391	PPDPF	1.47942	25.7373	7.11731e-133	AC010883.5	0.848735	1.32413	0.185619	2022-09-12	5.22605	0.972912	0.330733	PHLDA2	1.54224	2.78227	0.00545667	VPS29	0.703185	4.53311	6.58259e-06	EIF2S2	1.56152	25.6341	1.67078e-111	PPP1R16A	1.73107	24.7358	1.72584e-96	TPM3	2.29273	17.2034	1.48925e-51	ORM2
269	C19orf66	1.22947	15.3692	2.86903e-52	LINC00657	0.622173	7.5294	6.05712e-14	SULT2A1	0.585502	8.36121	8.29219e-17	FAM156A	19.8442	1	0.317391	KIFC1	4.5737	25.7282	1.68275e-130	AP003068.23	1.15232	1.32357	0.185805	RP11-769O8.2	5.15216	0.971631	0.331369	PMP22	2.44702	2.75422	0.00594542	COX8A	0.511717	4.49082	7.99119e-06	RND2	3.33468	25.632	9.51082e-109	DSTN	1.81586	24.7196	3.52387e-96	C15orf48	4.28279	17.1966	2.53748e-51	PDIA6
270	XAF1	1.87201	15.335	5.58142e-52	SERPINE1	1.07508	7.52874	6.16701e-14	GTF2H5	0.653825	8.34896	9.1925e-17	RP11-393J16.4	20.112	1	0.317391	COX7A2	1.18281	25.7112	1.49162e-133	CDKN2A	0.32623	1.32285	0.186041	S100A12	1.70202	0.969966	0.332194	MYEOV2	0.312795	2.75192	0.00598324	MAGOH	0.775519	4.47265	8.70019e-06	METTL7A	1.7131	25.6308	8.08283e-111	CYP4F2	2.89529	24.6644	2.36955e-94	NDUFB1	1.67725	17.1289	1.69936e-51	TRIB3
271	GCK	2.14623	15.3186	7.12064e-52	TAPBP	0.506365	7.51093	6.94967e-14	OST4	0.45549	8.19317	3.28468e-16	RP11-177B4.2	18.0452	1	0.317391	HP1BP3	2.05218	25.7007	2.42107e-131	CSF1R	1.59016	1.3218	0.186394	RP11-603J24.4	5.04531	0.969435	0.332463	MYL12B	0.236452	2.74967	0.00602356	ATP5EP2	1.24356	4.44007	1.0104e-05	THRSP	2.84585	25.6232	5.45358e-109	LINC00844	2.82739	24.6475	2.25409e-94	UQCRB	1.61303	17.1224	1.70979e-51	HAO1
272	BPTF	1.37577	15.289	9.72062e-52	MDM4	0.747291	7.50931	7.09128e-14	EDF1	0.419722	8.18503	3.50384e-16	RP11-256P1.1	17.2009	1	0.317391	RPL24	1.11518	25.6859	1.12831e-133	AC133644.2	0.573606	1.31936	0.187207	RP11-327F22.2	2.54124	0.968888	0.332734	SNCG	1.14855	2.7494	0.00603114	TCF4	1.57556	4.43665	1.02683e-05	HSP90B1	1.48263	25.623	1.2465e-111	C1R	1.64898	24.5808	6.70518e-96	TMEM14B	2.27195	17.1127	3.78761e-51	SULT2A1
273	IFRD1	1.19441	15.2756	1.15139e-51	MUM1	0.7613	7.50865	7.12905e-14	NDUFA3	0.49303	8.12447	5.78732e-16	DCDC2C	20.1328	1	0.317391	LSM8	1.95868	25.649	4.23251e-131	COX7C	0.0987961	1.31426	0.188908	SLC16A6	1.69755	0.968083	0.333135	VPS28	0.292361	2.74866	0.00604306	RPS3	0.458853	4.43	1.05413e-05	PPP4C	1.87976	25.5922	4.90333e-110	FIS1	1.58054	24.5373	8.07279e-96	NDUFB4	1.69962	17.0956	2.64566e-51	DNAJC15
274	GLDC	1.51187	15.2709	1.28293e-51	PLOD3	0.806739	7.50863	7.13569e-14	GPX1	0.454952	8.10718	6.62077e-16	AP000462.3	20.0852	1	0.317391	PSMA2	1.53297	25.6194	2.05783e-131	CD79A	1.13035	1.30883	0.190752	ATAD3C	0.493565	0.967653	0.333344	AKR1C1	0.255406	2.70988	0.00679282	POLR1D	0.897577	4.41768	1.11793e-05	PPP4R2	2.34476	25.5854	3.88584e-109	TOB1	2.25298	24.4812	8.5467e-94	POLR2F	1.99297	17.0913	3.89588e-51	SEC62
275	LPIN3	2.4859	15.2528	2.01677e-51	ABCA8	0.863178	7.49396	7.93292e-14	NDUFB7	0.449321	8.10239	6.89957e-16	SCN2B	17.7613	1	0.317391	ASF1B	4.35401	25.6193	1.56402e-129	EMILIN2	1.55415	1.30818	0.190972	GUCA1A	4.92697	0.966843	0.333757	HBA1	1.59047	2.70715	0.00685162	ATP5H	0.541728	4.41684	1.12027e-05	PGRMC1	1.9056	25.5848	6.48635e-110	SLCO1B1	2.8302	24.4502	3.43648e-93	UQCR11	1.43686	17.0307	3.13916e-51	FIS1
276	PHF14	1.28101	15.2473	1.76161e-51	TNRC6A	0.629459	7.48255	8.65271e-14	LAMTOR2	0.524829	8.07779	8.46322e-16	RP11-268P4.5	18.4468	1	0.317391	SET	1.85101	25.5779	2.02849e-130	CLECL1	0.850643	1.30406	0.19237	CNTNAP3B	1.01663	0.965797	0.334274	OCIAD2	0.320912	2.69615	0.00707928	SNRPB	0.693955	4.38932	1.26989e-05	PCK2	2.24541	25.5207	8.61002e-109	NDUFB7	1.32044	24.4066	2.22e-96	RPL36AL	1.5352	17.0192	4.60413e-51	SERPINF1
277	THOC2	1.34544	15.2471	1.85544e-51	CNTN1	1.65227	7.475	9.31117e-14	ACAA2	0.53336	8.0342	1.207e-15	RP11-367J11.2	18.6767	1	0.317391	HLA-B	1.21141	25.5747	2.35928e-132	bP-2189O9.3	0.675932	1.30013	0.193711	PCDHB8	4.84642	0.96466	0.334849	CRIP2	0.710064	2.695	0.00710557	BNIP3L	1.01059	4.38924	1.27155e-05	PSMD4	1.70851	25.4807	6.81272e-110	RAMP1	2.10384	24.3479	2.0302e-93	SSR1	2.26618	16.9329	2.62363e-50	TXNIP
278	DHTKD1	1.27383	15.238	1.9696e-51	AHNAK	0.618914	7.46368	9.95624e-14	NDUFA2	0.456291	8.0306	1.23081e-15	ARMS2	17.4563	1	0.317391	MINOS1	1.59548	25.573	5.63383e-131	CCDC80	0.953776	1.29738	0.194658	LINC00867	4.68721	0.960778	0.336797	SNX3	0.362194	2.69458	0.00711321	SF3B5	0.694051	4.3838	1.30171e-05	ALDH7A1	2.23961	25.4517	1.5731e-108	MBL2	3.84423	24.3407	4.14161e-92	ARL6IP4	1.95738	16.8772	3.79093e-50	CYP4A11
279	EPM2AIP1	1.60615	15.2344	2.33293e-51	PAH	0.514617	7.46108	1.00813e-13	NDUFA13	0.479754	8.02239	1.31935e-15	RP11-543D10.2	18.6282	1	0.317391	NASP	1.91525	25.5474	3.16304e-130	CXCL9	0.678759	1.29567	0.195245	CCDC172	4.62782	0.959128	0.337628	TAX1BP3	0.7462	2.68541	0.00731152	FXYD2	1.69127	4.36861	1.39583e-05	CP	1.77124	25.4116	2.85251e-109	CFHR3	3.44263	24.3384	2.99968e-92	NDUFB2	1.62727	16.8408	3.67665e-50	FCGRT
280	C5	1.04705	15.2073	2.84326e-51	NAMPT	0.502055	7.45135	1.08578e-13	SUCLG1	0.538039	8.01579	1.39555e-15	C9orf50	19.8853	1	0.317391	DDX24	1.9331	25.5404	5.07453e-130	VWF	0.903556	1.29511	0.195437	CHST2	1.65743	0.958246	0.338068	S100A11	0.352925	2.68104	0.00740482	RPS11	0.444054	4.33418	1.62234e-05	SOD1	1.14668	25.3923	1.80796e-112	LAMP2	2.0627	24.1904	1.84567e-92	RPL12	1.32935	16.8248	1.92499e-50	NDUFB9
281	HYAL1	1.14773	15.2064	2.97278e-51	AGTR1	1.22807	7.44035	1.19546e-13	UGT2B7	0.514206	7.94243	2.50243e-15	CTD-2012K14.3	20.0085	1	0.317391	SKA2	2.30415	25.5147	1.44532e-129	PSMB8-AS1	0.28745	1.29509	0.195445	PYCR1	0.229477	0.957789	0.338292	RWDD1	0.303118	2.66179	0.00784069	SMIM24	1.74862	4.33241	1.64139e-05	FADS1	2.76132	25.3785	1.61359e-107	MAD1L1	3.08118	24.1417	2.10299e-91	ATP5B	1.70102	16.8057	6.02632e-50	SULT1E1
282	TMEM56	1.30489	15.1976	3.53574e-51	NRBP2	0.975564	7.42126	1.37998e-13	ROMO1	0.467641	7.88905	3.80421e-15	GGN	19.9026	1	0.317391	PCBP1	1.84814	25.4959	1.32436e-129	GPR84	3.58839	1.29396	0.195844	TBX2	1.65901	0.956774	0.33881	FAM229B	0.836916	2.65836	0.0079232	PAPOLA	0.740754	4.32871	1.66612e-05	UGT2B10	2.05476	25.3618	3.28439e-108	ACAA2	1.79738	24.1362	9.16222e-93	APOA1BP	2.54942	16.769	1.61958e-49	C8A
283	LLGL2	1.85213	15.1591	7.40659e-51	GLUD1	0.605024	7.39294	1.68318e-13	ATP5C1	0.485279	7.87973	4.09947e-15	RP3-331H24.5	18.2095	1	0.317391	HNRNPM	1.84677	25.4937	1.09688e-129	RP11-160N1.10	1.38728	1.2932	0.196103	UBE2U	2.65521	0.95675	0.338826	NDUFA4	0.197061	2.65632	0.00796685	USMG5	0.508079	4.32859	1.66448e-05	MRPL34	1.9278	25.3138	3.40122e-108	SCD	2.22292	24.1354	3.68776e-92	AIG1	2.3313	16.6771	3.95434e-49	SLC35F6
284	HEXDC	2.10655	15.1567	7.66636e-51	ATRN	0.946696	7.38402	1.80921e-13	ATP5G3	0.462251	7.8559	4.9452e-15	ADGRF4	20.1796	1	0.317391	NDUFB1	1.37535	25.4684	1.82135e-130	ZNF582	1.20467	1.28989	0.197249	SCGB1C2	4.52964	0.955801	0.339306	GABARAP	0.671184	2.64768	0.00817606	RPL22L1	0.752079	4.27745	2.08993e-05	CISD1	1.8473	25.3109	1.84753e-108	RPL31	1.29182	24.1344	2.64186e-95	NDUFA12	2.11595	16.6292	5.50865e-49	GLUD1
285	IER2	0.996807	15.1457	6.8492e-51	GPAA1	0.594251	7.37112	1.98373e-13	RP11-115C10.1	1.02475	7.85234	5.20677e-15	AJAP1	20.1454	1	0.317391	XRCC5	2.05709	25.4067	1.26195e-128	BRSK1	0.868111	1.28432	0.199188	FSD1	1.65718	0.955496	0.339458	GNB2L1	0.204332	2.64183	0.00831481	RPS4Y1	0.752809	4.26922	2.16702e-05	ALDOA	1.55697	25.3086	1.84059e-109	FH	2.31128	24.1107	9.20746e-92	SLC25A6	2.07819	16.5866	8.65447e-49	ZFAND2A
286	D2HGDH	2.27229	15.1219	1.31516e-50	PER1	0.871305	7.36286	2.12489e-13	AADAC	0.660909	7.83728	5.80803e-15	EHD4-AS1	20.0487	1	0.317391	BRK1	1.46344	25.3918	1.52191e-129	FAM162B	3.46682	1.28265	0.199778	RP11-24F11.2	4.50026	0.955422	0.339497	SNHG9	0.410441	2.63341	0.008525	NUCB2	0.755146	4.26218	2.23517e-05	ALDOC	2.46865	25.2915	4.20159e-107	PRDX2	1.47639	24.0725	1.67443e-93	ROMO1	1.75026	16.5631	7.96102e-49	JUND
287	MGEA5	1.39164	15.1204	1.17989e-50	SLC5A3	0.872189	7.35312	2.29079e-13	BLOC1S1	0.474248	7.78305	8.76207e-15	RP11-429J17.7	20.0806	1	0.317391	ARHGDIB	3.36636	25.3743	1.52489e-127	PRDM6	0.987421	1.28264	0.199774	CTD-2033D15.1	1.66583	0.954526	0.339946	MAP1LC3B	0.44218	2.62233	0.00880677	CALM3	0.689801	4.21237	2.77735e-05	SLC9A3R1	1.87074	25.1748	2.72458e-107	ISOC2	1.85372	24.0555	3.11026e-92	NDUFA4L2	4.35819	16.5153	2.96573e-48	HSPA1A
288	DUS1L	1.47695	15.1081	1.36187e-50	ZC3H11A	0.744911	7.35211	2.29228e-13	SERPING1	0.447295	7.7478	1.15048e-14	AP000265.1	19.987	1	0.317391	PARK7	1.29622	25.3494	1.08302e-129	RP4-533D7.5	1.0186	1.28066	0.20047	GABRR3	4.42563	0.953024	0.340711	TSLP	1.68141	2.60703	0.00921215	DAD1	0.651601	4.18167	3.17232e-05	ALDH6A1	2.07284	25.159	1.08386e-106	ZFAND5	2.38792	23.8526	3.20257e-90	LINC00493	2.25985	16.4437	4.25165e-48	PRG4
289	NFATC2IP	1.51095	15.0953	1.73518e-50	CLDN15	0.701227	7.34566	2.39978e-13	ADH5	0.590917	7.72847	1.3501e-14	LIPN	20.1688	1	0.317391	RPL37	1.08007	25.347	1.13914e-130	BDKRB1	1.26586	1.27877	0.201138	ZCCHC16	4.36997	0.951285	0.341592	FAM167B	2.2353	2.58481	0.0098249	ANXA5	0.831028	4.15749	3.52157e-05	VPS25	2.26107	25.141	2.06396e-106	GAMT	2.17339	23.8146	3.04799e-90	SPCS2	1.84179	16.4385	3.52262e-48	RAC1
290	KNOP1	1.34245	15.0748	2.20777e-50	SUGP2	0.855723	7.32328	2.85141e-13	PSMB1	0.469288	7.72617	1.36462e-14	RP11-340E6.1	1.79713	0.998756	0.317991	FOS	1.7275	25.261	1.01539e-127	LINC01580	3.37012	1.27537	0.202339	DRP2	4.35693	0.950739	0.341869	C11orf97	1.93801	2.58053	0.00994735	MRPL14	0.634568	4.15611	3.54043e-05	COA3	1.61858	25.1212	7.08767e-108	MT-CO3	1.11404	23.7837	8.18607e-96	RBX1	1.94426	16.4136	4.64211e-48	IDH1
291	CCDC14	1.55409	15.0703	2.54376e-50	CTSF	0.868507	7.30473	3.256e-13	PSMB7	0.497671	7.71747	1.46218e-14	RP11-498C9.2	1.29755	0.99641	0.319127	BTG1	1.99742	25.238	4.50169e-127	RP11-245D16.4	0.805976	1.2751	0.202428	RP11-422P24.11	0.643471	0.949334	0.342576	MYL12A	0.231894	2.5775	0.0100283	RHOA	0.588166	4.12094	4.11465e-05	RPL15	0.979232	25.0277	7.30088e-112	ACSL1	1.82054	23.7254	1.6999e-90	TSTD1	2.18585	16.3404	1.21489e-47	MTTP
292	MGC39584	2.52736	15.0528	3.71902e-50	SRSF11	0.475784	7.30145	3.31609e-13	COX4I1	0.389573	7.70484	1.5947e-14	SCARNA2	0.885508	0.994756	0.319927	RPL26	1.17248	25.2188	5.54518e-129	CTC-1337H24.3	2.40609	1.27277	0.203261	RP11-1030E3.1	4.31519	0.948538	0.342987	PET100	0.271345	2.56167	0.0104966	C7orf73	0.696657	4.10808	4.34818e-05	FETUB	2.5143	25.0024	2.61775e-105	TMED2	1.62375	23.6766	1.38158e-90	DSCR8	2.9423	16.3134	1.95054e-47	TAX1BP1
293	PURA	1.58758	15.0303	4.44357e-50	ATP2B2	1.04171	7.29414	3.52819e-13	TOMM7	0.431323	7.67255	2.05741e-14	LINC01213	6.82447	0.991134	0.3217	NACA	1.1671	25.2116	6.27088e-129	COL4A1	0.96839	1.27162	0.203661	GALR2	1.81744	0.947242	0.343636	POLR2F	0.251998	2.55486	0.0107028	PRIM1	1.16055	4.10712	4.36998e-05	MRPS18B	2.09791	24.9498	2.08809e-105	RPS5	1.18225	23.6665	6.26819e-93	NDUFB10	1.69552	16.3134	1.0707e-47	ERP29
294	ANKRD11	1.44482	15.0053	6.36599e-50	NFKBIA	0.537921	7.29119	3.57283e-13	NDUFB10	0.454504	7.65401	2.37798e-14	AC005932.1	6.46585	0.988618	0.322929	EEF1B2	1.58627	25.1985	1.99436e-127	GFRA2	3.33386	1.26963	0.20438	TNR	4.21708	0.944819	0.344882	DCN	3.16673	2.53697	0.0112704	CDCA7L	2.2317	4.09938	4.52023e-05	RPL6	1.06529	24.9288	2.89541e-110	C19orf70	1.93047	23.5828	1.95494e-89	PSMD4	2.03526	16.2874	1.93255e-47	ST13
295	NISCH	2.17448	15.0008	7.59641e-50	RNPC3	1.07713	7.26668	4.33506e-13	CYSTM1	0.52715	7.65338	2.39634e-14	DLX4	1.50201	0.988487	0.322989	ARF1	1.62442	25.1964	2.70331e-127	CTD-2026K11.4	1.33487	1.26826	0.204863	PCSK1	4.17924	0.943319	0.345648	C9orf16	0.304765	2.51454	0.0120041	MYL12B	0.508091	4.09697	4.5543e-05	PRSS3	2.38938	24.924	4.50135e-105	SDC1	1.7274	23.512	1.4422e-89	PRDX5	1.57502	16.2851	1.24723e-47	EVA1A
296	KLKB1	1.14325	14.997	6.2424e-50	PLG	0.439115	7.26603	4.26546e-13	LINC00493	0.578064	7.64883	2.49117e-14	AC007325.2	2.11198	0.988148	0.323158	ANXA2	1.68384	25.1923	2.96486e-127	RP11-104N10.1	1.91987	1.26766	0.20508	SGCZ	4.11411	0.940679	0.347	BPIFA2	2.42253	2.50965	0.0121768	TSTD1	0.669648	4.06609	5.19373e-05	ETFA	1.71502	24.8962	6.76423e-106	CYP2B6	3.18451	23.4524	1.56675e-87	HSBP1	2.15737	16.2753	2.28559e-47	DHCR24
297	SERINC5	1.25409	14.9885	7.34327e-50	LRG1	0.525091	7.25922	4.49871e-13	PRSS3	0.704792	7.63342	2.80749e-14	ALOX5	1.44719	0.987388	0.323526	MCM7	2.80378	25.1785	4.23606e-126	CLVS1	1.66003	1.26749	0.205139	CTD-2369P2.5	4.00666	0.937025	0.348876	KRT8	0.218792	2.47848	0.013283	ATP5F1	0.614709	4.06564	5.20175e-05	ACSL1	1.78896	24.8595	1.83277e-105	MTTP	2.03287	23.4285	2.17425e-88	TFF1	4.74649	16.2669	3.9759e-47	XBP1
298	IGFBP4	0.932112	14.9866	6.27919e-50	HSP90AA1	0.373508	7.25216	4.71598e-13	NDUFB8	0.487153	7.61934	3.11093e-14	RP3-406P24.4	1.76508	0.986862	0.323787	RPS13	1.06906	25.1632	6.05272e-129	PKHD1L1	3.28827	1.26748	0.205147	EMILIN2	0.992513	0.93689	0.348938	SOD1	0.176405	2.47295	0.0134881	MLF1	1.96834	4.06399	5.24821e-05	GPD1	3.03602	24.8512	7.12021e-104	PRDX4	1.89002	23.3985	2.23616e-88	GDI2	2.5641	16.2542	3.50998e-47	HSPH1
299	RAB17	1.7364	14.9782	9.96405e-50	MTRNR2L8	0.839038	7.2299	5.62048e-13	PTGR1	0.482178	7.61334	3.24728e-14	RP11-175I6.5	6.17238	0.986036	0.324195	RBX1	1.51836	25.1577	2.64479e-127	MS4A14	3.25407	1.26249	0.206932	RP11-363E6.3	4.0128	0.93685	0.348966	VAMP5	0.274862	2.45246	0.014281	AK2	0.699286	4.052	5.51081e-05	NDUFA2	1.38682	24.838	8.07492e-107	MT-CYB	1.14746	23.3561	6.13137e-93	TMED2	1.92086	16.2271	3.45766e-47	LINC01554
300	CYP7A1	1.16703	14.9741	8.3384e-50	CYP27A1	0.583299	7.21622	6.16462e-13	MYL12B	0.432244	7.61327	3.2405e-14	RP11-603J24.14	6.13199	0.985634	0.324392	RSRC2	1.69356	25.1497	7.68956e-127	HLA-DRB5	0.237666	1.26109	0.207424	RNU6ATAC35P	1.58075	0.935227	0.349798	KRT7	0.911548	2.4408	0.0147521	CENPW	0.954689	3.98176	7.38725e-05	ATPIF1	1.2677	24.8338	8.18675e-108	KRT18	1.49638	23.3517	3.10831e-89	SNRPD1	2.21627	16.2137	4.40852e-47	DDAH1
301	NFE2L1	1.2415	14.9736	9.04675e-50	SLC22A18	0.624108	7.21275	6.35021e-13	MGST2	0.537075	7.59429	3.77291e-14	LINC01160	6.08488	0.985153	0.324628	MZT1	3.30221	25.0935	4.15237e-125	RP11-275I4.2	3.22605	1.2587	0.2083	KCNF1	1.64762	0.93496	0.349927	UQCRFS1	0.347033	2.4367	0.0149183	AKR1C1	0.547553	3.9769	7.5302e-05	TM4SF4	1.36909	24.7725	1.39503e-106	HULC	1.82762	23.2491	6.498e-88	SF3B6	1.89915	16.2101	3.79818e-47	COX7A2
302	BDH1	1.63092	14.9598	1.26208e-49	SPG7	0.817568	7.20601	6.71546e-13	NDUFB1	0.42937	7.57216	4.42744e-14	RP11-149I23.3	6.0804	0.985107	0.324651	CLSPN	3.7645	25.083	6.90984e-125	RP13-631K18.2	1.87711	1.2533	0.210256	LINC01169	1.59009	0.934931	0.34995	DECR1	0.252794	2.42147	0.0155545	LINC00998	0.9248	3.97659	7.54712e-05	LECT2	2.2435	24.768	3.68492e-104	RPL7	1.07403	23.2364	2.67459e-91	KDELR1	2.33031	16.1846	6.56589e-47	MSMO1
303	NFIB	1.23138	14.9553	1.20375e-49	DBH-AS1	0.957786	7.19649	7.20429e-13	COX8A	0.399943	7.56523	4.65997e-14	RP1-111D6.3	6.03365	0.984613	0.324893	ATAD2	2.93341	25.0731	5.0409e-125	RP11-291B21.2	1.04892	1.25237	0.210592	MS4A8	3.94525	0.934353	0.350252	RP11-90L1.8	1.3428	2.41943	0.0156474	RBP5	0.631796	3.92379	9.36719e-05	ESPN	2.30987	24.7672	4.71485e-104	BST2	1.44217	23.0445	1.58559e-87	PRDX2	1.57173	16.1609	4.59098e-47	SOD1
304	ONECUT2	1.58877	14.9246	2.09762e-49	EDEM3	0.829647	7.19185	7.41842e-13	TMED2	0.49249	7.55845	4.95796e-14	TREM2	0.495251	0.982425	0.325958	NDUFB11	1.293	25.0724	4.18901e-127	COL1A2	1.05205	1.24535	0.213158	AC159540.2	3.96928	0.934246	0.350306	ZNHIT1	0.2181	2.4165	0.0157667	POLR2H	0.808085	3.921	9.48105e-05	HSPA5	1.58022	24.7526	3.11578e-105	CD63	1.24362	23.0039	1.65549e-88	TMBIM6	1.39023	16.1488	3.93591e-47	EIF4A2
305	ULK1	2.12335	14.9207	2.3958e-49	PPP1R15A	0.549486	7.18999	7.48249e-13	TIMM8B	0.486063	7.55122	5.21374e-14	RP11-800A3.2	2.3198	0.982151	0.326102	CIRBP	1.49332	25.0717	1.80531e-126	AC012668.2	3.07707	1.24355	0.213825	FATE1	3.9454	0.933075	0.35091	IL3RA	3.46941	2.40054	0.0164778	TPD52	0.929678	3.9065	0.000100613	NDUFA4	1.1372	24.7107	9.59464e-108	DPM3	1.91855	22.9883	4.24321e-86	GTF2H5	2.32038	16.1418	9.89287e-47	CXCL2
306	HGS	1.58264	14.9167	2.34487e-49	VPS13A	0.790931	7.1763	8.3082e-13	FTH1	0.400628	7.54216	5.54602e-14	AQP4	0.554506	0.980835	0.326746	CXCR4	3.49243	25.0663	9.25062e-125	GRM7	3.05106	1.2415	0.214582	TMEM151A	1.60177	0.932744	0.351078	SERPINA7	0.297377	2.37873	0.0174746	S100A14	1.28487	3.90394	0.000101688	SERPIND1	1.81522	24.7065	3.53507e-104	F13B	2.83916	22.9193	8.2477e-85	CALM3	2.23168	16.1252	1.1422e-46	HSPA5
307	ARL16	1.29829	14.9053	2.52591e-49	MTTP	0.500188	7.14854	1.00561e-12	EEF1D	0.40257	7.50139	7.55928e-14	BEX4	0.374324	0.980231	0.327042	TUBA4A	2.31656	25.0503	3.19687e-125	SAXO1	3.03455	1.24006	0.215113	TRAV8-6	3.87023	0.93081	0.352081	CHKB-AS1	1.42733	2.37651	0.0175849	TAGLN2	0.601677	3.9001	0.000103189	RPL36AL	1.1972	24.6945	4.72573e-107	SULT2A1	1.77542	22.8615	9.31227e-86	PSMA2	1.87511	16.0831	1.4443e-46	HMGB1
308	SFPQ	1.11641	14.8878	3.12012e-49	MLLT4	0.849343	7.14504	1.04282e-12	FBP1	0.551849	7.47092	9.59016e-14	SUCLA2-AS1	1.73277	0.979892	0.327216	PSMC3	1.59315	25.0404	5.00646e-126	HOXC5	1.41269	1.23839	0.215726	VGLL1	3.83865	0.927781	0.353649	HSPG2	1.28408	2.37475	0.0176681	NDUFB2	0.456001	3.89597	0.000104854	CYP4F3	1.57808	24.694	2.28558e-105	SEC62	1.38097	22.8596	1.14502e-86	SLC50A1	2.57399	15.9773	5.97201e-46	FKBP2
309	CLDN15	1.38692	14.8858	3.49614e-49	RAB3B	1.18386	7.13445	1.12534e-12	RNF181	0.472963	7.35603	2.24957e-13	CLUL1	5.61475	0.979379	0.327471	CORO1A	3.53402	25.0403	1.63804e-124	KCNQ1	3.0711	1.23824	0.215787	FOXQ1	3.83354	0.927517	0.353786	NDUFA13	0.216018	2.37398	0.0176995	NDUFB4	0.48192	3.88786	0.000108378	2022-09-15	1.89066	24.6705	6.23755e-104	SUCLG2	2.14526	22.8174	7.94881e-85	HSPB1	1.49337	15.9638	2.73664e-46	COX6C
310	RFNG	1.71333	14.8689	4.60855e-49	ITGB5	1.04777	7.12377	1.21385e-12	FH	0.624033	7.34898	2.3909e-13	RP11-625H11.2	5.57394	0.978781	0.327767	DEPDC1	4.4431	25.04	2.09308e-124	RP11-428J1.5	1.58372	1.23793	0.215899	CTD-3064H18.2	3.81109	0.927082	0.354012	MT1F	0.491525	2.36648	0.0180631	ACTG1	0.460519	3.8825	0.000110742	RPL7A	1.09756	24.66	9.27554e-108	SLPI	1.80539	22.7635	4.40886e-85	SHFM1	1.44598	15.8878	6.77711e-46	NDUFB8
311	TP53INP1	1.2735	14.8674	4.46347e-49	SHROOM1	0.864219	7.10687	1.36644e-12	SPP2	0.897788	7.31211	3.15202e-13	RP1-69D17.4	5.5024	0.977692	0.328305	SRP9	1.55121	25.018	7.41079e-126	FSCN1	1.40465	1.23392	0.217389	CTC-340A15.2	3.82214	0.926938	0.354086	TUBB6	2.30306	2.36532	0.018125	NDUFB3	0.655659	3.87711	0.000113271	PSMB8	1.77934	24.565	1.56738e-103	GLUL	2.05148	22.7186	2.12966e-84	FUNDC2	2.81623	15.8731	1.85788e-45	NDUFA4
312	SEC16B	1.83664	14.8399	7.5462e-49	AFF4	0.773982	7.1053	1.38548e-12	TMEM258	0.410566	7.30649	3.22845e-13	RP11-44M6.1	5.49131	0.977516	0.328392	BSG	1.57668	24.9513	4.40499e-125	S100A5	3.00832	1.23299	0.217736	PRY	3.78705	0.926155	0.354493	FILIP1	2.49991	2.35842	0.0184649	MMP1	1.89959	3.83838	0.000132568	HRSP12	1.94265	24.5594	4.15921e-103	CDO1	2.37247	22.691	5.71922e-84	GTF3C6	2.45211	15.863	1.85706e-45	ECH1
313	TAF1D	1.17401	14.8274	7.59157e-49	ENPP1	0.71674	7.1031	1.4046e-12	PSMB5	0.539209	7.30459	3.30218e-13	RP11-179B15.6	5.41423	0.976268	0.32901	RPL27	1.05949	24.9369	7.23e-127	ZBTB46-AS1	1.81888	1.23131	0.218361	RP11-731D1.4	3.78766	0.925958	0.354596	ASPN	5.3564	2.35339	0.0187173	HSP90AB1	0.434242	3.82519	0.000139423	NDUFAF3	1.78689	24.5546	2.23093e-103	FAH	1.81801	22.6466	2.13373e-84	ERP29	1.87031	15.8503	1.6412e-45	AIG1
314	RNPC3	2.09126	14.8262	9.31809e-49	ACACB	0.674318	7.09825	1.45492e-12	MIF	0.604295	7.30303	3.33679e-13	RP5-1172N10.2	5.28704	0.974055	0.330108	SSR2	1.38254	24.9316	1.8578e-125	TMEM31	4.57217	1.22921	0.219152	RP11-820I16.1	3.74837	0.925051	0.355068	SDPR	2.65817	2.35058	0.0188574	PA2G4	0.56551	3.80927	0.00014867	PPCS	2.08807	24.469	2.21254e-102	PDIA6	1.69494	22.6066	3.70524e-84	NDUFS6	1.59845	15.8316	1.54302e-45	DDIT4
315	C1orf168	2.25174	14.8126	1.16917e-48	ZKSCAN1	0.563635	7.09584	1.4742e-12	CST3	0.548398	7.28074	3.93103e-13	RP11-276H7.3	5.27062	0.973756	0.330256	HMMR	4.06628	24.8227	1.4671e-122	MOGAT2	0.564806	1.22007	0.22259	ARSF	1.07358	0.924956	0.355112	ZNF706	0.29657	2.34877	0.0189426	SPAG16	1.23999	3.79289	0.000158847	DNAJA1	1.49904	24.4408	1.4253e-103	TP53INP1	2.64581	22.5922	3.88938e-83	ENSA	2.11695	15.8233	2.50842e-45	MVP
316	CES2	0.809851	14.8077	8.3002e-49	WDR6	0.820971	7.08964	1.55265e-12	ATP5G1	0.40286	7.2493	4.90482e-13	RP11-107M16.2	5.26597	0.973669	0.330299	NUDC	1.49431	24.8138	3.87672e-124	CHRM3-AS1	2.90468	1.2196	0.222773	LIN28A	3.74915	0.924269	0.355474	ADGRL4	2.30242	2.34503	0.0191388	HMGN3	0.618183	3.76604	0.000176464	COASY	2.1903	24.4363	3.89649e-102	LECT2	2.12134	22.5901	8.69505e-84	BST2	1.60854	15.7426	3.9738e-45	QDPR
317	NF1	1.66415	14.7608	2.19275e-48	SMOC1	1.01734	7.07158	1.7677e-12	ATPIF1	0.390592	7.23008	5.6345e-13	RP4-816N1.7	5.24315	0.973245	0.33051	LDHA	1.23493	24.773	1.59674e-124	YDJC	0.564053	1.2184	0.223224	LINC00950	1.85106	0.923699	0.355767	LAMA4	1.69745	2.33269	0.0197787	MORN2	1.23557	3.74495	0.000191875	ATP5L	1.08965	24.429	4.1843e-106	ATP1B1	2.28029	22.5843	2.79498e-83	MRPL52	2.09113	15.7288	6.51562e-45	LMAN2
318	FAM20A	2.0538	14.7432	3.08587e-48	SCAP	0.865407	7.07068	1.77468e-12	ATP5B	0.414606	7.21582	6.27679e-13	FOXC2	5.1836	0.972102	0.331078	PGK1	1.54255	24.7659	1.20469e-123	RP11-242G20.1	2.87046	1.21838	0.223238	VGF	3.72808	0.923118	0.356073	F3	2.34642	2.32812	0.0200219	RAB13	0.607037	3.74458	0.000191975	APOC1	0.888967	24.4035	1.23083e-107	SDS	2.85716	22.5623	6.57949e-83	EIF5A	2.42018	15.7123	8.78547e-45	DECR1
319	NAT9	1.78569	14.74	3.09321e-48	EPS8L2	0.870031	7.06902	1.80063e-12	RGN	0.598193	7.20605	6.79929e-13	RP11-507B12.2	2.13182	0.971013	0.331618	RPL34	1.08634	24.7489	5.63849e-125	RP11-386G11.5	0.917131	1.21387	0.22495	ADAMTS12	3.73553	0.923117	0.356074	LINC00694	1.8154	2.32706	0.0200781	BLVRA	1.07719	3.73887	0.000196478	PTGES3	1.38688	24.4032	8.11083e-104	MUT	2.55436	22.5578	5.31518e-83	MEA1	2.28371	15.6789	1.15884e-44	NDUFC1
320	MED13	1.31278	14.671	7.19468e-48	PNISR	0.488906	7.06051	1.89544e-12	CFHR2	1.1693	7.20487	6.9412e-13	DBNDD2	5.05759	0.96973	0.332259	C14orf2	1.2388	24.7017	8.234e-124	SLC7A8	1.7667	1.2132	0.225207	CTA-373H7.7	3.71036	0.92248	0.356406	EYS	1.23908	2.32329	0.0202779	STXBP6	1.5347	3.73331	0.000200889	CYP2A6	2.28919	24.3337	3.30751e-101	SIL1	2.29551	22.5286	4.87419e-83	GNB2L1	1.34654	15.6737	5.4597e-45	ANXA2
321	NR2F6	1.35894	14.6697	7.17813e-48	ATG2A	0.966558	7.05998	1.92534e-12	NDUFB11	0.413653	7.18856	7.63559e-13	EHD3	1.08217	0.969672	0.332282	ATP5E	1.02517	24.6431	3.13508e-124	RPRML	2.81245	1.21076	0.226142	CYP51A1-AS1	1.54538	0.922078	0.356613	ESAM	1.96177	2.32133	0.0203855	UBL5	0.408845	3.73213	0.000201424	MTTP	1.9454	24.2673	3.37696e-101	CYP2D6	1.40392	22.5225	4.27469e-85	ATP5A1	1.89093	15.6729	1.06149e-44	LINC01018
322	FO538757.2	1.89714	14.6559	1.02792e-47	CYC1	0.614071	7.04892	2.05975e-12	GHITM	0.501258	7.17476	8.49986e-13	AC012322.1	5.05679	0.969514	0.332367	DNAJB1	1.49165	24.6295	1.88524e-122	PFN4	0.981279	1.21018	0.226359	RP5-999L4.2	3.66354	0.91823	0.358625	RP11-465N4.4	0.978257	2.31699	0.0206188	C11orf31	0.608777	3.71876	0.000212402	LAMTOR2	1.55886	24.2635	3.43822e-102	LBP	2.66047	22.4752	2.03126e-82	BANF1	1.91414	15.6338	1.57524e-44	NFKBIA
323	C9orf3	1.40334	14.6245	1.44127e-47	SPPL2A	0.682356	7.04844	2.07487e-12	CTH	0.665279	7.11004	1.36068e-12	STAB2	4.98088	0.967832	0.333206	AP2S1	1.38846	24.5863	2.33793e-122	PRADC1	0.276138	1.20631	0.227847	PNLDC1	3.61447	0.917326	0.359099	SF3B5	0.248031	2.31499	0.020723	BICC1	1.95844	3.70975	0.000220262	DPM1	2.1174	24.2588	5.61986e-101	RPL8	1.02696	22.4687	1.06156e-86	MYL12B	1.59532	15.5893	1.88413e-44	DHRS2
324	ZNF518A	1.69581	14.6238	1.56559e-47	MAN1A1	0.645551	7.04616	2.10383e-12	NDUFB6	0.49657	7.08788	1.58222e-12	CCDC178	4.95313	0.967197	0.333523	CCT3	1.58869	24.5843	9.02244e-122	HTR2B	2.76014	1.20166	0.22965	CRACR2B	0.47915	0.917111	0.359205	PRSS23	1.36675	2.31043	0.0209811	IFT22	1.49415	3.70152	0.000227375	CARHSP1	1.52856	24.1746	1.37885e-101	CAT	1.81585	22.45	3.73843e-83	HSP90AA1	1.43064	15.5491	1.89061e-44	AKR7A3
325	HIPK2	1.35917	14.621	1.46496e-47	SYVN1	0.802557	7.04498	2.12951e-12	RAMP1	0.53787	7.06189	1.91005e-12	PCBD1	0.0702784	0.967185	0.333518	RPL10	0.905703	24.5704	8.41541e-124	RP11-474I16.8	2.75092	1.20026	0.230195	IGHV3-66	3.614	0.915988	0.3598	APOC4-APOC2	1.15821	2.29934	0.021603	NELFE	0.668472	3.68091	0.000246025	MAGEA3	2.82307	24.1705	1.28182e-99	DUSP1	1.97024	22.4147	9.33094e-83	NDUFA13	1.65101	15.5316	3.71522e-44	MCL1
326	TMPRSS6	1.50438	14.6067	1.84727e-47	BIRC6	0.700612	7.04276	2.16137e-12	FXYD1	0.456033	7.0571	1.96322e-12	CTD-2516F10.4	4.9388	0.966865	0.333689	VIM	3.34662	24.5526	2.73605e-120	NEXN	0.888098	1.1993	0.230562	DPYSL3	1.53248	0.915921	0.359831	RP11-525A16.4	1.42508	2.28808	0.0222537	TM4SF20	1.52366	3.66922	0.000257611	METTL23	2.30297	24.1375	6.12092e-100	MT-ND2	1.22548	22.3197	1.27387e-85	SNRPB2	2.15338	15.5178	5.82451e-44	A2M
327	USH2A	2.13624	14.5859	2.85247e-47	MAFK	1.20133	7.02909	2.39501e-12	MGMT	0.569277	7.05371	2.02501e-12	RP11-474D1.3	4.91068	0.966202	0.334021	PSMB1	1.35385	24.4621	3.27994e-121	RP11-770J1.3	1.72343	1.19794	0.231094	ZNF366	3.56753	0.914932	0.360354	AKAP12	0.599845	2.27815	0.0228351	UQCRQ	0.353743	3.64122	0.000286204	RPS6KB2	2.10593	24.128	3.13619e-100	CFHR5	3.69311	22.3116	3.3724e-81	MRPL51	1.63215	15.4382	9.08747e-44	SCARB2
328	OGFR	1.28187	14.5719	2.94037e-47	HOOK2	0.756099	7.02895	2.3866e-12	FAH	0.523858	7.0471	2.1201e-12	GH2	4.79179	0.963561	0.335343	YWHAE	1.56621	24.4509	1.13262e-120	RP11-313A24.1	2.97559	1.19767	0.2312	FAM132B	1.53491	0.913758	0.360967	MALL	1.72743	2.27461	0.023052	HIST1H1C	0.522647	3.63895	0.00028898	GAPDH	1.05469	24.125	3.0147e-104	PSAP	1.46471	22.2956	3.00749e-83	PKM	2.73816	15.4283	1.70644e-43	MAN1A1
329	MPHOSPH8	1.07116	14.5613	3.25592e-47	SLC25A18	0.874608	7.02717	2.41238e-12	DHRS4L2	0.816389	7.02862	2.43676e-12	CTD-2280E9.1	4.77555	0.96315	0.33555	MRPL18	1.78337	24.4303	3.22435e-120	TFEC	1.71455	1.19377	0.23272	RP11-538D16.3	3.57141	0.91355	0.361079	PERP	0.362273	2.2713	0.023247	TRIM54	4.2354	3.6341	0.000294978	CYP2A7	2.08464	24.1032	2.96451e-100	SLC38A3	1.8497	22.287	2.22523e-82	RPL4	1.53414	15.4237	1.01031e-43	PGRMC1
330	RRBP1	0.885576	14.5581	3.17641e-47	NSUN6	0.676318	7.02246	2.48756e-12	HPGD	0.635699	6.96914	3.69189e-12	MORN4	0.520266	0.961858	0.336189	SAP18	1.27175	24.327	2.84628e-120	STKLD1	0.972718	1.19116	0.23374	RP11-365O16.6	0.667453	0.911584	0.362105	SLC44A4	2.18007	2.26837	0.023431	S100A13	0.583677	3.59489	0.000341811	TOLLIP	2.19608	24.0775	1.20334e-99	CD81	2.11785	22.2472	1.07824e-81	YWHAB	1.79182	15.3649	2.3143e-43	MPST
331	TPR	1.10166	14.5436	4.26709e-47	ANPEP	0.495349	7.01736	2.5685e-12	CSTB	0.407078	6.9686	3.66781e-12	S100A9	0.243905	0.961114	0.336559	SNU13	1.48324	24.3194	8.73625e-120	OLFML3	1.31674	1.18664	0.23552	DUXA	3.52816	0.911567	0.362122	OAT	0.609595	2.26014	0.023934	ATP6V1F	0.563443	3.58664	0.000352669	GCHFR	1.60737	24.0745	7.24824e-101	NDFIP1	2.34574	22.2088	2.7989e-81	PNMA5	3.81234	15.354	4.22212e-43	RPS27L
332	ARHGAP29	1.65472	14.5436	4.79796e-47	QTRT1	0.723524	7.00995	2.72697e-12	CDO1	0.681696	6.91942	5.23768e-12	RP11-472N13.3	4.71136	0.961112	0.336573	TROAP	3.42796	24.3059	3.19763e-118	MGARP	2.65393	1.18478	0.236258	RP11-179B2.2	1.47201	0.910945	0.362447	EMP1	1.85129	2.25021	0.024561	ANAPC13	0.787152	3.58645	0.000353082	G0S2	2.19331	24.0505	2.04942e-99	AOX1	3.14768	22.0659	5.25719e-80	SRSF3	1.91283	15.339	3.25665e-43	GDF15
333	AP001059.5	2.47586	14.5138	8.1007e-47	ACOX1	0.533891	6.99275	3.06455e-12	RPL22	0.349059	6.86472	7.54336e-12	RP11-597D13.8	1.37052	0.959793	0.337231	SPCS2	1.31832	24.3045	6.81293e-120	PPP1R1C	0.712303	1.1831	0.236916	AC004471.10	3.50396	0.909772	0.363068	BCL6B	2.81039	2.23753	0.0253798	CKS1B	0.571243	3.58296	0.000357611	ZFAND6	1.95212	24.0478	9.80946e-100	PGLYRP2	3.93234	22.0246	1.36835e-79	IFI27L2	3.07123	15.2686	9.30343e-43	NPM1
334	TNRC6B	1.24802	14.5128	6.90281e-47	ABCA6	0.65737	6.98875	3.16324e-12	MDH2	0.457715	6.85857	7.94028e-12	AL163953.2	4.56853	0.957403	0.338441	PRRC2C	1.64179	24.3031	3.01789e-119	CCDC7	0.690056	1.18245	0.237173	RP11-338K17.8	3.49479	0.909371	0.36328	MYBPC2	3.61623	2.23641	0.0254541	SVIP	0.652311	3.57987	0.00036188	LSM3	1.44147	24.0165	3.8045e-101	HFE2	2.2274	21.9784	3.58617e-80	UQCC2	2.07656	15.2435	9.15833e-43	ELF3
335	MAFB	1.82576	14.5081	7.99319e-47	TNFRSF1A	0.749054	6.98338	3.28333e-12	ACAT2	0.581733	6.85611	8.10827e-12	RP11-626H12.1	4.53629	0.956328	0.338983	RAD51AP1	3.61198	24.2776	6.12962e-118	BX470102.3	2.7187	1.18053	0.237942	FOXN3-AS2	3.4993	0.908922	0.363517	NQO1	2.0194	2.22504	0.0262076	HNRNPA1	0.459175	3.57472	0.000368814	CMAS	2.59485	24.0084	9.39265e-99	CYP4F11	2.92034	21.9203	2.38905e-79	SF3B5	1.98369	15.2285	1.03326e-42	HERPUD1
336	SELO	1.9564	14.489	1.08352e-46	ATF3	0.516842	6.97444	3.48548e-12	SNRPE	0.429881	6.82278	1.01392e-11	AF196970.3	4.51459	0.95577	0.339265	SRGN	2.8078	24.2475	8.26955e-118	MDC1-AS1	2.64234	1.17955	0.238332	BPI	3.47405	0.908347	0.36382	MAD1L1	0.413666	2.2193	0.026591	EIF5A	0.661773	3.52515	0.000444317	PSMB3	1.36519	23.9853	3.94958e-101	MT1M	3.23689	21.8897	4.53264e-79	COPE	1.57352	15.2269	8.11974e-43	RPL34
337	GBA2	1.89115	14.4881	1.08703e-46	PROC	0.492954	6.97156	3.55239e-12	ISOC2	0.476493	6.78096	1.35567e-11	RP11-6D1.3	4.52494	0.955651	0.339325	TMEM258	1.21492	24.2422	1.00752e-119	AC079466.1	0.554895	1.17551	0.239938	ARX	3.4781	0.907289	0.364378	VEGFC	5.8708	2.19406	0.0283673	LGALS2	1.81018	3.5163	0.000459487	NHP2	1.85533	23.9791	1.55348e-99	PERP	2.39751	21.863	2.55841e-79	ASGR2	1.75417	15.2231	9.68819e-43	DNAJB6
338	TRIM33	1.54277	14.4823	1.12013e-46	GBA2	0.949598	6.97069	3.61275e-12	ASGR2	0.427923	6.77841	1.37606e-11	RP11-883G14.1	4.40383	0.952047	0.34115	SNRPD2	1.19307	24.1309	7.92547e-119	TRGC1	0.548725	1.17526	0.240035	C1orf229	3.41678	0.905612	0.365267	NEDD8	0.207729	2.1809	0.0293169	COX17	0.444924	3.51137	0.000467406	RTFDC1	2.07443	23.9262	6.25278e-99	CCL16	2.26856	21.8302	2.18453e-79	PTGR1	1.84654	15.2189	1.03489e-42	CTSB
339	ALDH4A1	1.317	14.4438	1.76865e-46	LRP5	1.08602	6.96081	3.87997e-12	GAMT	0.495571	6.77439	1.41828e-11	TNFAIP8L2	0.799714	0.9495	0.342435	IFI27L2	2.38645	24.1223	4.50331e-117	FCGR1B	2.59524	1.17522	0.240058	STMN2	3.43324	0.90552	0.365315	CEACAM6	6.22735	2.17929	0.029448	MRPS35	0.737513	3.5081	0.000473429	TMEM176A	1.43167	23.9141	3.01211e-100	UQCRFS1	2.27241	21.8171	3.65155e-79	MYDGF	2.04241	15.1835	1.75141e-42	HSD17B4
340	EPS8L2	1.62506	14.435	2.15068e-46	HAL	0.641808	6.9497	4.15804e-12	PPP1R16A	0.416313	6.72797	1.93975e-11	RP11-120J1.1	4.32117	0.949332	0.342528	C14orf166	1.54796	24.1212	7.40673e-118	ZNF835	2.58102	1.1736	0.240707	RP11-430H10.2	3.43152	0.904996	0.365592	RP11-783K16.5	1.06973	2.16966	0.0301664	NCL	0.555091	3.50681	0.000475557	GPC3	1.95016	23.9081	1.02629e-98	EIF3E	1.6021	21.7846	5.61042e-80	HNRNPA1	1.60206	15.1219	2.4081e-42	EIF5
341	PSMD5-AS1	1.48003	14.4325	2.17943e-46	SCARB1	0.563125	6.94117	4.40412e-12	CTD-2350C19.2	0.822725	6.69561	2.4378e-11	AC016995.3	0.572367	0.948802	0.342789	SNRPD3	1.64709	24.1175	1.02066e-117	CACNA1C	2.72381	1.17119	0.241672	FEZ1	0.531864	0.904285	0.365963	TMSB4X	0.176914	2.16409	0.030583	C1orf162	1.46379	3.47675	0.000531821	SIGMAR1	2.32316	23.9043	2.28374e-98	SHMT1	1.6106	21.7271	1.25e-79	GNG5	1.56565	15.0991	2.92879e-42	GPX2
342	KIAA0319L	1.61961	14.4288	2.40717e-46	MYO1B	0.697317	6.93797	4.52283e-12	RPL23	0.343423	6.69266	2.45373e-11	RP11-84C10.2	4.23747	0.945633	0.344411	C11orf31	1.60999	24.0946	1.69085e-117	FSTL1	0.859717	1.16936	0.242404	RP11-256L6.3	1.08643	0.904228	0.365995	PRDX2	0.179563	2.16285	0.0306799	HN1	0.545235	3.45156	0.00058278	HYAL1	2.2416	23.9028	2.23329e-98	AADAC	2.09834	21.6781	1.45906e-78	LAMTOR4	1.84786	15.0932	3.77776e-42	CCDC47
343	LARP4	1.318	14.3991	3.37459e-46	BPTF	0.690813	6.92615	4.9286e-12	EIF3I	0.476351	6.68465	2.60863e-11	CST6	4.18888	0.944341	0.345071	SAE1	2.64028	24.058	2.62203e-116	RP5-827C21.4	0.547938	1.16836	0.242805	LKAAEAR1	3.41397	0.903598	0.366333	TPM1	0.286081	2.15857	0.0310131	AK1	0.665155	3.4478	0.00059098	GNG5	1.38009	23.839	6.34965e-100	P4HB	1.11475	21.6747	3.74384e-81	LMAN2	1.7378	15.0865	3.96818e-42	BSG
344	SMC6	1.58484	14.3947	3.8468e-46	NFIB	0.631498	6.92511	4.95379e-12	NDUFAB1	0.419961	6.64526	3.39555e-11	IL10	0.724934	0.942985	0.345758	UBC	1.11343	24.054	2.74326e-118	ST20	0.257469	1.16725	0.243252	AC005019.3	3.37842	0.901579	0.367404	LMCD1	1.08409	2.15447	0.0313386	FAM229B	1.57359	3.44553	0.000596419	OAZ2	2.11817	23.8309	3.85281e-98	HPGD	2.5458	21.6508	4.95663e-78	HNRNPC	1.76874	15.0833	4.169e-42	OPTN
345	WDR60	1.96535	14.3826	4.84382e-46	MKNK2	0.776075	6.91192	5.44432e-12	SNRPD2	0.370558	6.63531	3.61932e-11	TMCO2	4.1303	0.942309	0.34611	SLC25A3	1.22078	24.042	7.69156e-118	RP11-579D7.4	0.565505	1.16725	0.243257	RP4-712E4.1	3.36368	0.901396	0.367502	CD200	1.79745	2.14652	0.0319712	RP11-30P6.6	2.02424	3.40635	0.000687773	ATP6V0E1	1.59933	23.813	4.83118e-99	SLC22A18	2.16781	21.6417	1.94439e-78	RPS7	1.11069	15.0575	2.19168e-42	PAPOLA
346	C1R	0.721083	14.3756	3.58183e-46	ARFGAP1	0.919932	6.90351	5.77622e-12	SNRPC	0.471871	6.59198	4.85621e-11	ACBD7	1.63329	0.941443	0.346549	EIF5	1.57781	23.9749	2.03764e-116	LILRA5	2.54651	1.16217	0.245318	CCNB1	0.21074	0.900284	0.368084	CTD-2325P2.4	1.31739	2.14511	0.0320823	FKBP1A	0.602209	3.40061	0.000701483	PSMA4	1.51607	23.8093	3.10867e-99	NAMPT	2.00452	21.5121	1.17898e-77	ATP1B1	2.32376	15.0288	9.27789e-42	C14orf1
347	PGPEP1	1.48185	14.351	6.76655e-46	GPBP1	0.50278	6.8954	6.07343e-12	GPX2	0.763357	6.55682	6.17572e-11	SLC38A8	4.07468	0.938971	0.347821	RHEB	1.50685	23.9654	1.76726e-116	RP11-165A20.3	1.01397	1.16121	0.245705	PRAMEF10	3.31732	0.896904	0.369893	GADD45GIP1	0.320877	2.14296	0.0322495	SNRPD3	0.56384	3.39735	0.000709741	BTD	2.57633	23.8064	1.77546e-97	GSTK1	1.25669	21.4828	3.76389e-79	C12orf57	1.75267	14.9932	9.75508e-42	RP11-372E1.4
348	CHPT1	1.23008	14.3343	7.85399e-46	NEDD4L	0.821387	6.88754	6.4464e-12	AGT	0.385119	6.53507	7.06893e-11	RP11-349K16.1	1.70604	0.934134	0.350304	C21orf58	3.27663	23.9534	3.34367e-115	RP11-378A13.2	1.26972	1.1592	0.24652	PAGE2B	0.20698	0.89679	0.369944	MGST2	0.23356	2.13747	0.0326917	SMDT1	0.513931	3.39621	0.000712645	GPS1	2.06699	23.7756	6.32158e-98	EIF3K	1.42351	21.4672	1.87661e-78	SCP2	1.4184	14.9758	8.77703e-42	SERPIND1
349	DNAJB4	1.24895	14.3239	9.43429e-46	GOLGB1	0.645496	6.86645	7.455e-12	PON3	0.53722	6.48431	9.94256e-11	SLC37A2	1.01908	0.93412	0.350312	ATP5G3	1.25171	23.9497	5.86584e-117	CLEC7A	1.26631	1.1578	0.247093	GALNS	0.491096	0.89676	0.369965	SRP9	0.220917	2.13705	0.0327258	COA6	0.828735	3.39206	0.000723664	MANF	1.80985	23.7755	3.20556e-98	DHRS7	1.81028	21.4543	1.33193e-77	DDRGK1	2.32309	14.9535	1.98977e-41	GNB2
350	IGFBP1	0.969481	14.3197	8.7638e-46	MACF1	0.709554	6.86111	7.72984e-12	LEAP2	0.368981	6.48415	9.8766e-11	RP5-1068H6.6	3.90867	0.932561	0.351121	ID2	1.28401	23.9168	1.88861e-116	CTB-58E17.3	0.930906	1.15696	0.247435	PCDH17	0.586138	0.896078	0.370329	NDUFAF6	0.615312	2.12461	0.033757	DNAJC8	0.554898	3.38732	0.000735874	MRPL57	1.47711	23.7297	9.39978e-99	PCBD1	1.31117	21.4405	7.71499e-79	APOH	1.14783	14.9398	7.62179e-42	GSTK1
351	RAPH1	1.74196	14.3182	1.13478e-45	CFH	0.370168	6.85911	7.76738e-12	GOT1	0.54763	6.46523	1.12683e-10	RP3-471M13.2	3.93235	0.932467	0.351169	EMP3	3.15498	23.9101	8.66426e-115	AC144831.1	2.49117	1.15635	0.247686	RP11-467P9.1	1.34307	0.895664	0.370552	AUH	0.790254	2.11779	0.034333	LRRC25	3.51304	3.38066	0.000754621	SLC2A2	1.90426	23.7062	1.91455e-97	ETNPPL	2.61651	21.4344	7.3432e-77	FN1	1.71958	14.9338	1.81548e-41	NDUFB7
352	GPD1	1.36546	14.3172	1.00596e-45	SLC6A1	0.787996	6.84423	8.69554e-12	GRHPR	0.435262	6.46512	1.1243e-10	CTD-2309O5.3	3.89009	0.930431	0.352222	CAP1	2.03813	23.8892	3.65573e-115	RP11-108M9.4	0.249287	1.15603	0.247812	RP5-1186P10.2	3.29221	0.8951	0.370857	APOD	4.15539	2.10509	0.0354311	HIST1H2BC	1.37334	3.38031	0.000755187	AP3S1	1.93233	23.6718	2.08902e-97	OCIAD2	1.83126	21.4147	1.88602e-77	HAX1	2.0662	14.9152	2.63878e-41	PDIA3
353	UBE2G2	1.40251	14.3086	1.23373e-45	BOK	1.17043	6.84204	8.86023e-12	S100A10	0.406724	6.45881	1.1661e-10	LCT	3.85618	0.929205	0.352857	NDUFA12	1.50016	23.862	1.00207e-115	DGUOK-AS1	1.92702	1.15602	0.247824	RP11-944C7.1	0.693273	0.894716	0.371056	CFAP36	0.693071	2.10172	0.0357185	ARG2	1.59571	3.376	0.00076703	SERPINA6	1.65767	23.6689	8.05961e-98	GPLD1	2.59523	21.3927	1.04826e-76	FAM96A	2.09882	14.8904	3.46083e-41	STEAP1
354	GATM-AS1	2.22002	14.2913	1.7771e-45	ACO1	0.619382	6.83693	9.11237e-12	GATM	0.419382	6.45507	1.19952e-10	L3MBTL4-AS1	3.84274	0.929136	0.352893	SUMO1	1.57364	23.841	2.73121e-115	ACTG2	1.27546	1.15514	0.248181	AC012360.4	3.28861	0.894361	0.371251	TRAPPC5	2.06802	2.07601	0.0380422	RP11-295G20.2	1.02678	3.37016	0.00078303	HFE2	2.35174	23.6112	2.18679e-96	PSAT1	2.2727	21.3246	1.62294e-76	ATP5J	1.24453	14.8489	2.51488e-41	GOT1
355	PRODH2	1.29389	14.2912	1.51655e-45	RP11-553L6.5	0.946264	6.83428	9.33382e-12	MRPL51	0.389753	6.41533	1.55125e-10	LINC01428	1.14378	0.92913	0.352892	ZNF706	1.80139	23.8255	8.09323e-115	AC073115.7	2.48276	1.15382	0.248722	CT45A1	3.25802	0.893872	0.371514	SNAI1	1.31215	2.06942	0.0386543	LRRC75A	2.48831	3.3375	0.000880339	ISOC2	1.66856	23.5888	2.65556e-97	PFN1	1.43441	21.2954	1.28991e-77	ST13	1.72113	14.8311	5.19017e-41	ACP5
356	GADD45G	0.984695	14.2891	1.40944e-45	NFIC	0.501223	6.83275	9.36872e-12	RPL37A	0.313524	6.40041	1.70228e-10	MEG3	0.904257	0.928372	0.35328	SPC25	4.36227	23.7895	1.36925e-113	HBE1	1.59398	1.14929	0.250581	CTD-2187J20.1	3.28621	0.892792	0.37209	C19orf33	1.64516	2.05342	0.0401822	RAB11A	0.657326	3.33362	0.000891823	HNRNPA2B1	1.22189	23.578	6.62219e-99	UBL5	1.05844	21.2928	4.37275e-79	MKKS	2.27291	14.8147	7.62489e-41	PON3
357	NSUN6	1.38728	14.2841	1.74266e-45	ELL2	0.626838	6.8289	9.62033e-12	NME1	0.464621	6.34581	2.43881e-10	RP5-837J1.4	3.82206	0.9283	0.353326	RPL22	1.06681	23.7505	7.33979e-116	ZNF793-AS1	1.24927	1.14726	0.25142	SCTR	2.10231	0.892197	0.372409	MRPL41	0.228527	2.05154	0.0403558	MRPL47	0.647706	3.32183	0.000929792	COX8A	1.19072	23.5715	4.37344e-99	LSR	2.59098	21.2541	7.40564e-76	MLF2	1.86702	14.7862	9.01288e-41	LAMP2
358	SRSF1	1.28094	14.283	1.69969e-45	ITGA1	0.737174	6.82512	9.92018e-12	RPS29	0.298708	6.34344	2.45452e-10	RP11-727A23.10	3.8175	0.927655	0.35366	RTF1	1.60493	23.7412	2.40103e-114	CBR3	0.601376	1.13885	0.254907	NOSTRIN	1.02838	0.892172	0.372417	FKBP1A	0.259067	2.03537	0.0419589	COX5B	0.381013	3.31999	0.000935428	TKFC	2.36082	23.5682	3.49184e-96	RPS15	0.889336	21.2516	1.93567e-80	MRPL14	1.91383	14.7731	1.03096e-40	HMGCS2
359	LAMB2	1.60565	14.2772	1.90103e-45	INTS1	0.967778	6.80362	1.15519e-11	MPC1	0.610557	6.33908	2.55706e-10	SLC25A48	0.764442	0.92674	0.35413	ZDHHC12	1.87841	23.7267	6.16977e-114	WDFY4	2.37284	1.13741	0.255514	H2AFX	0.327908	0.890333	0.373403	COX7B	0.160564	2.02683	0.0428211	WNK2	3.653	3.29969	0.00100646	SLC51A	2.44285	23.5392	7.22897e-96	GCSH	2.63335	21.2423	6.97622e-76	HINT1	1.11892	14.7148	8.20439e-41	THOP1
360	SLC12A7	1.80739	14.2698	2.21562e-45	SERINC5	0.611254	6.7984	1.18851e-11	SRP9	0.421862	6.32638	2.76031e-10	RP11-930P14.2	2.18942	0.926575	0.35422	UBE2I	2.00334	23.721	8.51479e-114	ATP6V1C2	2.46997	1.13667	0.255826	MRVI1-AS1	3.19951	0.888612	0.374334	DYNLT1	0.272831	2.02451	0.0430635	METTL5	0.838638	3.29376	0.00102681	PSMD13	1.92607	23.4975	2.22648e-96	SDHC	1.46548	21.2363	4.03105e-77	RPS17	1.07168	14.7123	7.51836e-41	GUK1
361	METTL7A	0.772486	14.2605	1.85096e-45	ECE1	0.872051	6.79278	1.24016e-11	WDR83OS	0.387592	6.31308	3.00266e-10	CTD-3074O7.2	3.79933	0.925778	0.354635	MIS18A	3.07916	23.7159	3.21586e-113	CTD-2540B15.9	1.15142	1.13267	0.257496	ADRBK2	0.588877	0.887911	0.374703	POSTN	3.35801	2.01231	0.0443454	TOMM7	0.392206	3.29099	0.0010361	SF3B6	1.50839	23.4667	4.59385e-97	SMIM14	1.59081	21.2189	1.21493e-76	MRPL57	1.62305	14.7095	1.66403e-40	A1BG
362	ZNF324	2.41966	14.2573	2.87176e-45	ATP1A1	0.512919	6.79089	1.25051e-11	PPDPF	0.394828	6.30105	3.24123e-10	GJC2	3.77753	0.92562	0.354717	MAGOH	1.67051	23.7097	4.06712e-114	SUSD3	0.427939	1.13159	0.257949	RP11-101C11.1	3.16897	0.887885	0.374726	SPP1	0.320239	1.97733	0.0481523	ACTL6A	1.02343	3.28849	0.0010462	GLYAT	2.80942	23.4614	3.49467e-95	CXCL2	2.46376	21.194	1.20727e-75	PSME2	1.56839	14.6878	1.98381e-40	JUNB
363	ABCC6	1.26389	14.2463	2.76336e-45	DGCR2	1.01868	6.79009	1.26805e-11	IFI6	0.423471	6.29441	3.38947e-10	TTC29	3.77104	0.925266	0.354901	SMC3	2.38251	23.7061	2.2964e-113	RP11-755F10.1	1.0781	1.12961	0.258784	KIAA1211L	3.15876	0.886671	0.375379	EIF5AL1	0.836015	1.97417	0.0485178	NOP10	0.441135	3.26698	0.00112719	NACA	1.0203	23.411	1.19279e-99	LGALS3BP	2.17953	21.1278	2.04016e-75	RPS6	1.09448	14.675	1.09374e-40	RARRES2
364	CPEB4	1.27245	14.2383	3.12808e-45	CTSD	0.348882	6.77346	1.39926e-11	DNPH1	0.419293	6.28913	3.50721e-10	RP11-334C17.6	3.75138	0.924752	0.355169	EIF2S2	1.3065	23.689	1.81153e-114	CNN1	2.31564	1.12351	0.261366	GJC1	1.12984	0.88641	0.375514	TRIM55	0.733262	1.96098	0.050039	WDR54	1.23537	3.26285	0.00114447	SCRN2	2.37687	23.385	4.68233e-95	CYP4F3	1.52532	21.1223	1.62502e-76	PON2	2.0461	14.6731	3.0051e-40	CFHR3
365	H6PD	1.6732	14.1711	8.55744e-45	PSMD5-AS1	0.765058	6.72297	2.00219e-11	HAO1	0.632677	6.27949	3.74794e-10	CFAP46	1.76874	0.924236	0.355433	THRAP3	1.85503	23.6844	1.43203e-113	IGLV3-21	1.52671	1.12242	0.261826	TMEM255B	1.02363	0.885821	0.37583	HRSP12	0.207032	1.94612	0.0517924	KCNMB2-AS1	2.0372	3.26007	0.001156	RPL5	1.07618	23.3379	1.93421e-98	C14orf2	1.18177	21.0665	3.78632e-77	GPX2	3.11266	14.6718	3.7983e-40	PROS1
366	CXADR	1.10092	14.1407	1.1502e-44	FNDC3B	0.711431	6.71872	2.04851e-11	H3F3A	0.335498	6.26978	3.94703e-10	LL0XNC01-16G2.1	3.74186	0.923913	0.355605	SMC1A	2.32566	23.643	7.4068e-113	LGMN	0.25298	1.12045	0.262662	RP11-370B11.3	3.192	0.885288	0.376121	ELN	3.92756	1.93069	0.053688	CAPZA1	0.668743	3.25669	0.00116883	TBCA	1.40719	23.3216	3.00993e-96	ADH6	2.56648	20.955	2.55477e-74	HNRNPA2B1	1.46374	14.6577	2.48043e-40	BID
367	TTC14	1.52258	14.1187	1.72548e-44	SLC17A4	0.596348	6.71861	2.05385e-11	TCEA3	0.492633	6.26754	4.03276e-10	TRBV27	3.73386	0.922218	0.356488	RBM25	1.61584	23.593	4.36229e-113	CD5L	1.21357	1.11981	0.262937	LRRC56	1.38327	0.885065	0.37624	CXorf36	2.2703	1.92206	0.054763	COX16	1.13389	3.24839	0.00120343	GCDH	2.29065	23.3207	1.18468e-94	C14orf1	2.15176	20.9115	2.83883e-74	PSMB5	1.95571	14.6469	3.79384e-40	CHRDL2
368	CEBPB	1.07523	14.1171	1.55288e-44	ADAM15	0.857218	6.69625	2.39886e-11	PDCD5	0.423655	6.26296	4.1405e-10	CTD-3187F8.14	3.66793	0.920311	0.357484	SF3B2	1.66433	23.5638	9.59041e-113	LZTS1	2.2957	1.11836	0.263559	RP11-434I12.3	1.46171	0.885028	0.37626	RP11-483L5.1	1.67802	1.91878	0.0551757	TPM3	0.528788	3.23147	0.00127554	DIO1	2.33386	23.2972	2.06325e-94	HINT1	0.901408	20.9096	8.01852e-78	NDUFB3	2.07001	14.6327	4.51903e-40	DUSP23
369	VAV2	1.88944	14.1167	1.83233e-44	KRT23	2.02961	6.68692	2.57218e-11	ALKBH7	0.470855	6.26017	4.22401e-10	CSPG4	1.22764	0.914813	0.360356	LSM7	1.60935	23.5318	1.40141e-112	TNFRSF17	2.29325	1.11674	0.264251	RP11-1113L8.1	3.18245	0.884494	0.376549	CLDN10	3.1168	1.91476	0.0556911	C12orf56	2.39632	3.21176	0.00136654	BNIP3	1.76975	23.251	6.31345e-95	APOM	1.56548	20.8806	6.70254e-75	SMDT1	1.82202	14.6323	4.10396e-40	ACSM1
370	PIDD1	2.02258	14.1119	1.98776e-44	CLMN	0.830708	6.68363	2.6136e-11	PSMA4	0.389814	6.25472	4.35899e-10	GSG1	3.55672	0.91169	0.362004	PAPOLA	1.63932	23.4906	4.10636e-112	LPAR6	0.548722	1.11344	0.265656	CASC6	1.08512	0.884356	0.376621	CYTL1	4.95651	1.91363	0.0558368	TCEA1	0.553631	3.1973	0.00143495	PPP6R1	2.38946	23.2455	3.94767e-94	COX7C	0.836594	20.8348	4.89179e-78	ZCRB1	2.2257	14.6039	6.26491e-40	SPTSSA
371	FBXO17	2.01505	14.07	3.58172e-44	MASP1	0.75652	6.67985	2.67283e-11	SLIRP	0.374429	6.23469	4.94443e-10	RP11-876F14.1	3.49648	0.909541	0.363137	KIF20B	3.84068	23.4813	5.48702e-111	RP11-474N24.6	2.27313	1.10947	0.267372	RP11-434D11.4	3.16243	0.883924	0.376858	IGFBP6	1.51084	1.90041	0.0575454	SNRPD2	0.387779	3.19658	0.00143786	ATP5G2	1.16657	23.2414	6.4691e-97	GJB1	1.57939	20.7704	2.91752e-74	RPSA	1.19549	14.5648	4.32262e-40	MRPL18
372	SLC28A1	1.96191	14.0643	3.76736e-44	MAP2K2	0.857318	6.66237	3.01059e-11	FAM213A	0.526491	6.23302	5.02189e-10	AC010096.1	3.46351	0.908219	0.363835	RNASEH2C	1.73379	23.3897	2.47173e-111	FGL2	0.668298	1.10773	0.268117	GSDMA	3.14652	0.883868	0.376888	NDUFA7	0.284288	1.89889	0.0577366	PDCD5	0.477064	3.18875	0.00147732	UBL5	1.09163	23.2326	2.16299e-97	ALAS1	2.46468	20.6882	7.51119e-73	PIGT	2.49634	14.5146	1.69407e-39	VTN
373	KHK	0.789382	14.0569	3.01695e-44	HTRA1	0.79593	6.65833	3.07993e-11	SERPIND1	0.428031	6.23017	5.10655e-10	RP11-65B7.2	3.46318	0.908104	0.363895	RANBP1	2.05948	23.292	4.96389e-110	RP5-888M10.2	1.48005	1.10495	0.269327	RSPH9	3.12687	0.883771	0.376941	NDUFC1	0.188457	1.89525	0.0582151	PAGE2B	1.01931	3.18243	0.00151	SERPINC1	1.77422	23.2051	9.69926e-95	NDUFA2	1.23189	20.68	1.21948e-74	ARL4A	2.49367	14.4797	2.36397e-39	ABAT
374	ZFAND5	1.03191	14.0226	5.73177e-44	ARL5B	0.816652	6.64814	3.31716e-11	SAA1	0.479873	6.22113	5.39678e-10	CMB9-22P13.1	0.145918	0.906482	0.364744	WDR34	2.43193	23.2802	8.602e-110	F2R	0.683159	1.09983	0.271547	ITLN1	3.1158	0.882262	0.377756	OTC	0.250786	1.89478	0.0582803	REG3A	2.21948	3.17642	0.00154197	NDUFV2	1.26484	23.1994	4.28729e-96	OST4	1.12707	20.6042	1.01738e-74	NDUFA6	1.55975	14.4558	2.07954e-39	ACAT1
375	PSD3	1.46923	14.018	6.66404e-44	GNS	0.757872	6.64801	3.31088e-11	ATP5A1	0.417475	6.22059	5.42382e-10	AP001432.14	1.51842	0.906375	0.364806	MRPL57	1.30022	23.2723	9.31995e-111	RP11-634H22.1	0.666278	1.099	0.271905	LRRTM4	1.21749	0.881353	0.378243	NAA38	0.213399	1.89101	0.0587802	EXOSC8	0.928567	3.16576	0.00159853	NUDT5	1.75472	23.1857	1.65242e-94	RP11-798K3.2	2.47972	20.5645	2.67846e-72	PSMB8	1.85612	14.4497	2.6012e-39	RPL37A
376	PPP2R1B	1.36045	14.0174	6.4628e-44	TEAD1	0.956003	6.64666	3.3536e-11	HSD17B11	0.440506	6.19553	6.3564e-10	LZTS1	1.51719	0.906204	0.364897	UQCC2	1.61923	23.2553	3.75872e-110	CTC-523E23.4	2.17237	1.09667	0.272931	RP11-386G11.10	0.855331	0.880894	0.378491	SNRPD2	0.157349	1.88986	0.0589307	CAV1	0.868617	3.16484	0.00160328	ATOX1	1.22335	23.1845	2.79839e-96	CLDN15	2.55586	20.564	3.3008e-72	SUMO1	1.93574	14.4415	2.96852e-39	CCL20
377	ACSF2	1.69231	13.9839	1.09012e-43	TMEM245	0.715991	6.64089	3.46897e-11	ATP5EP2	0.802965	6.18304	6.89098e-10	FGF4	3.45806	0.905205	0.365428	ARL6IP4	1.34091	23.239	2.19901e-110	CASC6	1.46391	1.09595	0.273244	CXorf36	1.01419	0.880744	0.378572	MMP2	4.18107	1.8836	0.0597911	PIN4	0.541244	3.14988	0.0016863	ZNHIT1	1.40467	23.1732	2.75539e-95	EFNA1	1.64732	20.4478	2.77334e-72	CD151	2.09821	14.4212	3.80226e-39	APOL6
378	GGNBP2	1.04259	13.9729	1.13249e-43	CYR61	0.938974	6.63725	3.57772e-11	MSMO1	0.456931	6.17611	7.17402e-10	RP11-862G15.2	3.45431	0.904997	0.365538	CREM	2.45165	23.2307	3.40168e-109	NGFRAP1	0.133701	1.09404	0.274072	MILR1	0.988241	0.880032	0.378958	COX7C	0.13212	1.8813	0.0600855	SERBP1	0.437328	3.13995	0.00174382	CTSA	1.70616	23.1691	1.84352e-94	RPL30	0.959435	20.3372	4.16444e-74	SNRPD2	1.42413	14.4135	2.7396e-39	MT-ND6
379	RBFOX2	1.80082	13.9507	1.78414e-43	RBM47	0.568823	6.63487	3.61136e-11	CHRDL2	0.863995	6.16871	7.56013e-10	RP3-525N10.2	3.4469	0.904494	0.365804	FKBP1A	1.7162	23.2166	9.83759e-110	LINC00158	2.19627	1.093	0.274538	AL161668.5	0.63256	0.87766	0.380243	CCDC3	3.10879	1.87883	0.0604395	SKP1	0.371333	3.1299	0.00180353	PSMC3	1.68068	23.1386	2.68542e-94	MGMT	1.771	20.2844	2.31598e-71	HSPD1	1.61885	14.3472	6.27471e-39	ACTG1
380	SRSF4	1.33282	13.9466	1.73495e-43	ACSL5	0.89549	6.63191	3.69547e-11	COX14	0.412595	6.15104	8.38063e-10	LRRTM3	3.4365	0.903765	0.366191	RPS25	0.958295	23.2155	2.31551e-111	ZNF845	0.989582	1.09136	0.275255	TRBV21-1	3.06968	0.877658	0.380249	FHL2	1.88663	1.8745	0.0610305	LSM3	0.412022	3.12935	0.00180686	TMA7	1.1296	23.1285	2.1535e-96	IFITM3	0.953979	20.2558	1.27515e-73	CBR1	1.70168	14.3399	7.27576e-39	HEXB
381	TMEM259	1.7293	13.9449	1.87876e-43	CYHR1	0.743879	6.61996	4.00456e-11	MRPL40	0.492958	6.14112	8.93424e-10	TDRG1	1.49933	0.900593	0.367874	RPS4Y1	1.85297	23.2088	2.13465e-109	FBLL1	2.84829	1.08656	0.277376	CHGB	3.05083	0.877045	0.380583	SERINC2	0.316564	1.87359	0.0611483	C14orf166	0.494122	3.12917	0.0018085	HP	1.54448	23.1168	4.75227e-95	GOLT1A	1.893	20.2203	6.55803e-71	PSMA7	1.20904	14.3379	4.46727e-39	CFH
382	HECTD1	1.27762	13.9135	2.68789e-43	NRIP1	0.874931	6.61755	4.07792e-11	SCCPDH	0.497536	6.10383	1.12874e-09	TSKS	1.48778	0.900512	0.367917	C11orf58	1.42701	23.1468	1.66063e-109	SMIM10	1.44357	1.08573	0.277736	RP1-90G24.6	3.05185	0.87682	0.380705	PRELP	4.28886	1.8643	0.0624528	HPRT1	0.880886	3.11283	0.00191115	SUMO2	1.18816	23.0986	5.01644e-96	NDUFA6	1.26351	20.187	1.09021e-71	RPS19	1.04669	14.3349	3.7141e-39	GSTZ1
383	ALDH1L1	1.54838	13.9035	3.18399e-43	TSC22D2	0.848198	6.61464	4.15456e-11	AIMP1	0.567637	6.09226	1.21299e-09	ROBO4	1.09323	0.900289	0.368033	UBE2L3	1.41148	23.1441	1.40493e-109	LINC00648	1.70905	1.08308	0.278914	OR52N1	3.03848	0.875656	0.381337	LINC00493	0.217551	1.86337	0.0625708	MAP3K12	2.10936	3.08317	0.00211095	FADS2	2.45086	23.0677	5.42374e-93	TMEM56	2.43608	20.1667	3.99203e-70	BRK1	1.68957	14.3168	9.15939e-39	PDK4
384	ZCCHC11	1.24393	13.9032	3.08227e-43	SFPQ	0.540944	6.59217	4.81215e-11	ECI2	0.433949	6.08884	1.23596e-09	RP11-1E22.1	1.47973	0.896126	0.370254	CDCA8	4.662	23.1176	7.55453e-108	NCF4	0.659165	1.08034	0.280126	MLANA	3.02373	0.875593	0.381372	C2orf76	0.64618	1.85887	0.063211	GPI	0.661366	3.07207	0.00218901	C2	1.4372	23.0606	2.36314e-94	FUOM	1.72004	20.101	2.47264e-70	TM4SF1	3.51554	14.3054	1.50018e-38	SLC40A1
385	PLG	0.781636	13.8703	3.93914e-43	SEC24A	0.87686	6.59037	4.88558e-11	SSR3	0.420031	6.08133	1.29404e-09	CFAP52	3.27703	0.894388	0.371185	TUBB2A	2.00715	23.1093	1.9005e-108	RP11-76C10.5	1.47589	1.07704	0.281603	RP11-462B18.2	2.38559	0.875175	0.381597	RP11-200A1.1	1.63354	1.85882	0.0632233	UQCR11	0.337564	3.0692	0.00220859	PSMA1	1.55901	23.0574	4.46055e-94	C8A	2.25946	20.0931	8.89126e-70	TSTA3	2.636	14.2819	1.75264e-38	HSD17B13
386	SAT2	0.765743	13.8618	4.52955e-43	TMED7	0.673523	6.5899	4.87601e-11	OSTC	0.44599	6.07871	1.31633e-09	CKM	3.238	0.892542	0.372174	EIF1AX	1.41299	23.1078	3.95687e-109	CTD-2162K18.4	1.03483	1.07613	0.282007	P2RY13	3.00597	0.874702	0.381857	AL928768.3	2.69628	1.85798	0.0633442	ACP1	0.511442	3.05934	0.00228283	SUPT4H1	1.85006	23.0462	1.78929e-93	RAB2A	1.63442	20.0906	2.22327e-70	SNRPD3	1.98217	14.2509	1.99044e-38	AGXT
387	RBM33	1.55303	13.8563	6.11069e-43	HNRNPU-AS1	0.899341	6.58622	5.02622e-11	LBP	0.548095	6.06684	1.4198e-09	RP4-734P14.4	3.28253	0.892524	0.372182	S100A11	2.01524	23.1048	1.37563e-108	HSPB9	0.394168	1.07454	0.282715	C2orf91	3.00661	0.874477	0.381979	PLAU	2.07748	1.85647	0.0635574	RBX1	0.440827	3.05736	0.00229752	RPL3	0.947168	23.0423	2.0796e-97	NEAT1	1.13761	20.083	4.83367e-73	ARPC5L	2.32732	14.2267	2.8229e-38	PCBP1
388	GCKR	1.95135	13.8255	9.72002e-43	MAN2C1	1.01496	6.58608	5.04134e-11	SDHC	0.392236	6.03763	1.69297e-09	CTB-11I22.1	3.24566	0.891663	0.372644	PTPRC	3.37034	23.0778	1.16009e-107	ST20-MTHFS	2.09866	1.07359	0.283148	C9orf24	0.499852	0.873794	0.382344	GCNT3	2.21816	1.85643	0.0635646	APOPT1	0.938487	3.05573	0.00231096	RARRES3	1.78641	23.0356	1.73896e-93	IRS2	2.75017	20.0812	1.68858e-69	ACTG1	1.4828	14.2212	2.04724e-38	HNRNPF
389	KANK1	1.51881	13.8112	1.10144e-42	HIPK2	0.65797	6.58604	5.01165e-11	TST	0.49159	6.03696	1.70481e-09	TRAV29DV5	3.22449	0.891629	0.372663	AURKA	3.21418	23.0729	1.08553e-107	HMSD	1.23006	1.0701	0.284712	ESRRB	3.00107	0.873559	0.382479	LINC00467	0.320362	1.85579	0.0636447	RBP1	1.4215	3.04874	0.00236534	RER1	1.71226	22.996	2.4055e-93	RP11-115C10.1	2.92227	20.0701	1.77428e-69	FKBP11	2.32444	14.2165	3.09629e-38	HDLBP
390	CYP2C9	0.950477	13.7916	1.25152e-42	ABCA1	0.736095	6.5832	5.11112e-11	HIGD1A	0.467776	6.01829	1.90978e-09	ZFP69	1.1164	0.888662	0.374253	LSM3	1.26585	23.0666	3.16978e-109	LINC00242	2.04796	1.06815	0.285595	LCMT1-AS1	1.52736	0.873429	0.382548	LINC01235	3.92041	1.85549	0.0637002	TM4SF1	0.838895	3.04205	0.00241696	PDIA6	1.54877	22.9864	2.01765e-93	RPS28	0.732767	20.0698	5.49966e-74	ATP5H	1.40939	14.2058	2.22085e-38	RHEB
391	NUP210	1.86524	13.7591	2.34505e-42	ASH1L	0.61889	6.57903	5.26437e-11	RPL7A	0.299298	6.01467	1.94108e-09	RP11-360I2.1	3.22912	0.888307	0.374445	RPL32	0.908946	23.049	5.35525e-110	MEIOC	0.961251	1.06516	0.286937	HIST1H4L	3.00349	0.873103	0.382727	MRPL23	0.604349	1.85534	0.0637141	RSRC1	0.684319	3.0411	0.00242486	SLC38A4	1.8078	22.9335	9.31082e-93	POR	1.56732	19.9746	7.92193e-70	FKBP2	1.35181	14.1933	2.41333e-38	PAH
392	EIF4G1	0.936617	13.7578	1.93982e-42	GLUL	0.461798	6.57423	5.39986e-11	GOLT1A	0.531903	6.0139	1.96413e-09	AP001048.4	3.17924	0.887866	0.374683	RPS2	1.48114	22.9994	5.41864e-108	PDCD1LG2	2.04049	1.06419	0.287383	RP11-1008C21.2	2.98107	0.872253	0.383191	TMEM255B	2.10445	1.8515	0.0642677	SNU13	0.450943	3.02873	0.00252453	PA2G4	1.53915	22.932	2.37209e-93	ITM2B	1.72195	19.9557	1.59302e-69	SSBP1	1.76544	14.1721	3.9778e-38	NAT8
393	KAT2A	1.99455	13.7574	2.38998e-42	NR1I3	0.539598	6.57387	5.41603e-11	NDUFS7	0.400205	5.99162	2.24651e-09	RP11-12K6.2	3.17171	0.887775	0.374732	HNRNPA0	2.00786	22.9979	1.78568e-107	RNF135	2.04709	1.06375	0.28758	SLC16A12	0.930602	0.870914	0.383916	MZT2B	0.28256	1.85093	0.0643419	PSMA3	0.459427	3.02534	0.00255272	SDHB	1.77499	22.9314	6.03536e-93	ACAA1	1.78576	19.9414	1.93888e-69	BCHE	2.06347	14.1603	5.04452e-38	SPATS2L
394	SLC25A25	1.45594	13.7488	2.56646e-42	MAN2A1	0.695644	6.56903	5.62718e-11	NDUFB5	0.472162	5.98634	2.32149e-09	UNC5C	3.18908	0.887317	0.374978	ATP5A1	1.38921	22.9901	4.18544e-108	CD68	0.301353	1.06352	0.287676	GPA33	2.98163	0.87087	0.383944	CD163L1	0.742857	1.84601	0.0650555	AKAP7	1.45842	3.02315	0.00257259	CYP7A1	2.42195	22.917	5.95408e-92	CHMP2A	1.39177	19.8635	1.454e-69	GRN	1.88329	14.1549	5.14611e-38	FABP1
395	MDM2	1.25413	13.7402	2.68866e-42	ATF6B	0.613658	6.55923	6.00562e-11	CISD3	0.430246	5.9589	2.74082e-09	EPB41L4A-AS2	2.03379	0.887194	0.375044	NONO	1.74748	22.9875	1.07173e-107	RP11-255P5.3	1.38862	1.06194	0.288399	AC092580.3	2.95772	0.8691	0.384912	RP11-297L17.2	0.532534	1.84579	0.065087	NUDC	0.446483	3.02072	0.00259171	PSMD8	1.53012	22.8978	4.21612e-93	JUNB	2.09468	19.8096	2.30858e-68	UQCRH	1.34032	14.1377	4.11619e-38	ACAA2
396	TENM1	2.42095	13.7301	3.58968e-42	TGFBI	0.87175	6.53728	6.94779e-11	SAP18	0.34623	5.93935	3.07871e-09	MFAP2	0.908077	0.885441	0.375984	CCT5	1.92593	22.9807	1.62361e-107	CTC-510F12.7	2.02995	1.06065	0.288988	AC078941.1	3.00834	0.868972	0.384979	EIF1AY	0.377221	1.84478	0.0652338	COPS6	0.536987	3.0185	0.00261084	HADHB	1.90985	22.8902	2.66325e-92	TST	1.78047	19.7627	1.89398e-68	YWHAZ	2.13985	14.1346	6.74431e-38	HEXA
397	GRHL1	1.71888	13.7124	4.29367e-42	CDKN1A	0.466747	6.53474	7.03361e-11	F2	0.335606	5.93031	3.24987e-09	JADRR	3.18872	0.884984	0.376235	CCT6A	1.58084	22.9678	9.62439e-108	HEYL	2.02257	1.05959	0.289469	TMLHE	0.391262	0.86806	0.385474	SYCE3	1.61821	1.8424	0.0655879	CALM2	0.328883	3.01543	0.00263595	ERGIC3	1.60962	22.8783	1.0178e-92	EI24	1.91144	19.7262	4.12865e-68	DYNLRB1	1.80519	14.1292	6.12917e-38	BZW1
398	FDPS	0.689183	13.6926	4.20547e-42	LENG8	0.823004	6.53109	7.23514e-11	SHD	0.704251	5.91772	3.52928e-09	HCG16	1.45703	0.883747	0.376899	CAPZA1	2.03145	22.964	3.10348e-107	AF196972.9	0.843374	1.05958	0.28947	ASB16	2.92956	0.866916	0.386107	CA2	0.427575	1.84232	0.0655932	TCP1	0.599413	3.01392	0.00265038	PDZK1	2.39575	22.8667	1.17928e-91	SLC39A14	2.05151	19.6771	9.98343e-68	FKBP3	2.03222	14.1195	7.51717e-38	ETS2
399	TTC38	1.41313	13.6925	5.33691e-42	ATP6V0A1	0.865266	6.51076	8.30028e-11	LINC00844	0.590855	5.89228	4.10461e-09	XXbac-BPG55C20.7	3.13107	0.883226	0.377184	DDX5	1.12972	22.9327	2.72843e-108	RP11-1070N10.5	1.69448	1.05773	0.290313	LYPD1	0.628974	0.86586	0.386679	NACA2	0.737114	1.84197	0.0656437	GSTM3	0.903032	3.00238	0.00275232	DDX46	1.70695	22.8661	1.6939e-92	RCL1	2.54578	19.6717	1.82541e-67	ATP5F1	1.82235	14.051	1.39041e-37	APOF
400	TJP2	1.60571	13.6776	6.68594e-42	LETM1	0.965073	6.50933	8.38968e-11	RPL13	0.301546	5.88027	4.38232e-09	RP11-6I2.3	3.16577	0.883044	0.377282	DNAJC9	3.01262	22.9251	1.65433e-106	RTP3	0.149903	1.05597	0.29111	PIP5K1B	1.37955	0.865842	0.386694	GJA5	3.88524	1.84188	0.0656674	VDAC1	0.463331	2.98368	0.00292374	ATP5F1	1.57299	22.8458	1.07128e-92	RAB11B-AS1	3.34593	19.6607	3.56817e-67	SERPIND1	1.86569	14.0424	1.58187e-37	EREG
401	KLHDC10	1.63724	13.6585	8.63964e-42	COL27A1	0.842396	6.49628	9.11266e-11	ASS1	0.4551	5.87547	4.53407e-09	RP11-211G3.2	1.68997	0.881888	0.377902	PPP4C	1.44523	22.9245	1.50422e-107	CIB2	1.57431	1.05561	0.291284	DPH6-AS1	1.17912	0.86534	0.386967	LPAR6	0.888319	1.83917	0.0660571	POLE4	0.682219	2.97991	0.00296005	MRPL55	1.62772	22.8457	1.37993e-92	F12	1.55615	19.6557	2.7068e-68	CCT3	1.8656	14.0258	1.85816e-37	ASS1
402	NPEPPS	1.39027	13.6554	8.69545e-42	POLR2J3	0.563704	6.48723	9.64697e-11	PRDX3	0.42176	5.87023	4.67906e-09	RP3-380B4.1	1.27193	0.881415	0.378159	TOMM7	1.12903	22.9077	4.44898e-108	KCTD12	0.833277	1.05374	0.292135	LINC01219	2.92039	0.865068	0.38712	MIF-AS1	1.56407	1.82543	0.068107	ANAPC11	0.354994	2.96144	0.00314022	YWHAB	1.55632	22.8368	1.47857e-92	GPC3	1.71254	19.5996	1.49161e-67	SNRPE	1.58395	14.0206	1.63279e-37	NDUFA5
403	LINC00202-2	2.64656	13.6519	1.03522e-41	SNTB1	0.789874	6.48014	1.01216e-10	PPIA	0.301186	5.83114	5.87938e-09	AC079767.4	1.66272	0.880074	0.378887	C19orf43	1.46922	22.8982	3.27291e-107	TMEM160	0.364793	1.05286	0.292535	GRIK4	2.90695	0.864949	0.387186	IGF2	0.921149	1.82144	0.0687069	GBE1	0.758002	2.96091	0.00314718	UBC	1.14915	22.8305	3.7645e-94	TMCO1	1.39889	19.5668	8.01511e-68	RPS25	0.995614	14.01	8.6241e-38	FAH
404	LPGAT1	1.21686	13.6502	8.84135e-42	ZBED6	1.06262	6.47771	1.03323e-10	ESD	0.495784	5.79678	7.24744e-09	PADI2	3.06904	0.879678	0.379103	BAX	1.6736	22.8921	5.30621e-107	SENCR	1.97692	1.05124	0.293285	CTC-542B22.2	2.91384	0.864565	0.387396	CCDC25	0.257952	1.81611	0.069518	S100A9	1.42956	2.94741	0.00328705	FBXO2	2.48807	22.8181	2.37456e-91	IDH2	2.0075	19.4333	2.16349e-66	AKAP9	1.74054	13.9734	2.91886e-37	DHRS4L2
405	SH3PXD2A	2.10172	13.647	1.06776e-41	LIPG	0.853219	6.47536	1.04606e-10	C8G	0.376627	5.78472	7.76344e-09	RP11-571M6.7	1.76718	0.87828	0.37986	RPL13A	0.825307	22.8746	1.07059e-108	HECW2	1.09437	1.04779	0.294871	CCNO	1.37863	0.863916	0.38775	DUSP23	0.220524	1.81583	0.0695612	CSAG1	0.653773	2.93808	0.00338556	CAT	1.72368	22.8006	6.61971e-92	GADD45GIP1	2.20505	19.4111	3.49277e-66	SPATS2L	2.2761	13.9091	6.47782e-37	DDIT3
406	TLE4	1.46265	13.6426	1.03335e-41	TRIM33	0.743232	6.45832	1.16999e-10	PSMB6	0.376959	5.77135	8.40516e-09	FMO2	1.86568	0.877975	0.380026	ATP5B	1.1756	22.8597	1.86878e-107	RP11-344P13.4	0.611263	1.04773	0.294896	CTC-260F20.3	2.89717	0.863504	0.387978	CTD-2587H24.10	1.52189	1.81383	0.0698767	PCNP	0.591685	2.92766	0.00350005	RPL7L1	2.06939	22.7501	3.71619e-91	CANX	1.39166	19.3938	7.42993e-67	MARCKS	2.86069	13.7982	2.08422e-36	CD164
407	TRIM25	2.07445	13.6392	1.19047e-41	NFE2L1	0.580533	6.4532	1.20429e-10	SPTSSA	0.40479	5.76318	8.83014e-09	RP5-1139I1.2	3.04653	0.877225	0.380434	TSTD1	1.54736	22.8464	1.10227e-106	IRGM	1.08868	1.04656	0.295436	RP11-349K16.1	1.44334	0.86327	0.388096	CCL19	2.88599	1.80771	0.0708279	PRDX2	0.348703	2.91565	0.00363516	AHCY	2.12117	22.7498	3.76902e-91	DPP7	2.18842	19.3656	5.66645e-66	DDOST	2.18479	13.7937	1.99146e-36	APOC2
408	ABCA1	1.48078	13.6038	1.74579e-41	SLC4A2	0.71476	6.45215	1.21446e-10	RTP3	0.53567	5.74962	9.57704e-09	NCOA7-AS1	3.08473	0.876006	0.381095	NDUFS5	1.18274	22.8394	2.72906e-107	SSC5D	2.29737	1.04281	0.297173	RP11-573G6.9	2.89434	0.863228	0.38813	LXN	1.94652	1.79879	0.0722277	SEC22B	0.693637	2.90992	0.0037033	PMVK	1.71497	22.7498	1.04013e-91	CISD3	1.51427	19.3382	1.75826e-66	FKBP1A	1.96041	13.7703	2.2751e-36	SERPINA6
409	HERC1	1.62493	13.6	1.86932e-41	KIAA1161	0.859794	6.44667	1.26041e-10	TIMM13	0.385937	5.73929	1.01482e-08	UNC13A	1.88311	0.872872	0.382799	ITGB3BP	2.606	22.8377	5.17929e-106	CIITA	0.804715	1.0427	0.297221	ADCY4	1.30267	0.862763	0.388381	PIN4	0.214861	1.79357	0.0730462	MRPL57	0.3908	2.90924	0.00371026	YIPF3	1.96645	22.7122	4.59022e-91	RDX	2.1835	19.2654	2.09134e-65	COPS6	1.96903	13.7328	3.36608e-36	HMGCL
410	RSRP1	1.15128	13.5999	1.7398e-41	KIT	1.83772	6.44206	1.31144e-10	PIN4	0.447899	5.73185	1.06039e-08	CTB-55O6.10	1.41009	0.871551	0.38352	ANXA5	1.90465	22.8256	2.90338e-106	S100A6	0.104263	1.04222	0.297434	CASKIN1	2.88629	0.862007	0.388801	TIMM13	0.179955	1.78037	0.0751801	MRPL13	0.583949	2.89615	0.00386795	ASNA1	2.03797	22.687	7.48773e-91	UBA52	0.845788	19.2186	5.49891e-68	HIST1H4C	1.85844	13.7276	3.10283e-36	UQCRB
411	GAK	1.77834	13.5899	2.19029e-41	VNN1	0.580039	6.4419	1.29461e-10	PFDN5	0.323043	5.68998	1.35024e-08	DES	2.97372	0.86878	0.385036	RPS17	0.927034	22.8086	7.81233e-108	CTD-2249K22.1	1.94012	1.04017	0.298395	RP1-159A19.4	2.87436	0.861301	0.38919	CHP1	0.259721	1.77521	0.0760302	CENPN	0.863338	2.89492	0.00388351	ACOX2	2.41286	22.6709	2.23391e-90	TXN	1.07916	19.2087	9.81102e-67	TMEM14A	1.68858	13.7137	3.66627e-36	C1S
412	SMAD5	1.3514	13.5755	2.47469e-41	SPTAN1	0.656886	6.441	1.30695e-10	NOP10	0.348094	5.62336	1.98731e-08	SRSF12	1.09908	0.868447	0.385214	ATP5C1	1.32602	22.7742	2.04511e-106	RP11-52L5.6	1.50093	1.03823	0.299298	RP11-335K5.2	2.92654	0.861043	0.38933	KRT10	0.499257	1.7748	0.0761013	ACAA2	0.41787	2.89106	0.00392999	SHISA5	2.08538	22.6436	1.61975e-90	NDUFS5	1.20313	19.1786	3.91233e-66	TMEM14C	1.89819	13.7121	4.01198e-36	UBXN4
413	DUSP1	0.818301	13.5607	2.60895e-41	HNRNPU	0.486621	6.4406	1.30723e-10	RBX1	0.372135	5.62021	2.02446e-08	RP11-537H15.3	1.40745	0.868231	0.385333	TCP1	1.86674	22.7588	1.23709e-105	IGHV3-53	2.79627	1.03553	0.300558	RP11-442O1.3	2.87024	0.859069	0.390419	ENG	1.17708	1.76768	0.0772886	RNF186	3.31161	2.88431	0.00401749	MRPL27	1.62364	22.6324	2.81323e-91	ACO1	2.22136	19.1649	6.70718e-65	UBC	1.33245	13.6605	4.90809e-36	COX4I1
414	ZYG11B	1.50211	13.5502	3.47288e-41	CDH2	0.636792	6.44053	1.30929e-10	PSMD8	0.375618	5.61542	2.08242e-08	GAGE12F	1.89322	0.868109	0.385399	CARHSP1	1.25767	22.7365	2.96103e-106	RP11-431J24.2	2.74846	1.03536	0.300636	RASIP1	1.01609	0.859041	0.390431	TATDN3	0.685737	1.76115	0.0783843	PNMA5	0.980834	2.88036	0.00406609	TAPBPL	2.60936	22.6163	7.25685e-90	FTL	0.637228	19.1573	1.0597e-66	SERBP1	1.57518	13.6311	7.93765e-36	ANAPC11
415	ZMYM2	1.54224	13.542	4.0151e-41	ABCG5	0.652608	6.43832	1.32935e-10	FAM96B	0.362812	5.60023	2.2698e-08	OTOP3	2.95427	0.868055	0.385433	UBE2D3	1.38943	22.7265	7.62731e-106	KCND2	1.92973	1.03414	0.301207	C6orf99	2.88176	0.85885	0.390539	FAM83A-AS1	0.836154	1.75798	0.078924	TLE6	2.36154	2.87738	0.00410568	ACOT13	1.8949	22.6081	1.19196e-90	CYP3A5	1.73932	19.1433	4.12298e-65	HMGN2	1.37405	13.6294	6.32269e-36	PLOD2
416	SLC25A18	1.74994	13.5354	4.5441e-41	MYO6	0.721263	6.43729	1.3401e-10	EIF3E	0.389546	5.59089	2.39719e-08	PCDHA7	2.93612	0.866622	0.386218	B2M	0.863617	22.6971	2.15232e-106	HLA-DMB	0.318182	1.03341	0.301543	HOXC13	2.83311	0.858433	0.390771	HGD	0.190408	1.75785	0.0789395	HDAC2	0.811342	2.87558	0.00412745	TMEM179B	1.94315	22.5663	3.19291e-90	AFM	1.27216	19.1264	4.45338e-66	CES1	1.36994	13.627	6.94167e-36	APOM
417	EML4	0.992688	13.4939	6.8533e-41	FAM8A1	0.852288	6.43296	1.38118e-10	CISD1	0.409751	5.57486	2.62749e-08	CTD-2192J16.20	2.91119	0.865387	0.386895	RPL39	0.933003	22.69	8.25871e-107	HIST1H2BL	1.89679	1.03033	0.302989	RABAC1	0.0887303	0.857826	0.391097	RBP1	0.56781	1.75662	0.0791526	TIMP1	0.450264	2.87354	0.00415206	EMC4	1.99142	22.5456	5.48039e-90	BNIP3	1.42946	19.1073	1.92488e-65	UGDH	2.15963	13.5993	1.30704e-35	SAA2
418	CES3	1.96179	13.4908	8.21734e-41	KAT2A	0.99007	6.42881	1.42085e-10	PSMB2	0.353231	5.56418	2.79004e-08	CTD-2377D24.6	2.95679	0.863995	0.387657	TXNDC12	2.03326	22.6699	8.17741e-105	RP11-462G2.2	1.13288	1.03	0.30314	CHADL	0.632689	0.856524	0.391818	FXYD6	2.31546	1.75169	0.0800059	DNAJC15	0.574766	2.87282	0.00416265	PRDX6	1.35596	22.5088	6.34626e-91	DHCR24	1.41362	19.0763	3.62635e-65	ADH5	1.90337	13.5846	1.41228e-35	IQGAP2
419	SRSF2	0.959	13.4755	8.51891e-41	KMT2C	0.635932	6.42549	1.44563e-10	ADIRF	0.748159	5.52304	3.53204e-08	LINC00840	2.89241	0.861107	0.389246	BRD2	1.6777	22.6285	1.07738e-104	CA3-AS1	1.89534	1.02885	0.303685	MIR3945HG	1.71933	0.855742	0.392255	CTA-293F17.1	1.41167	1.7502	0.0802585	XRCC6	0.514742	2.87244	0.00416751	C11orf54	2.36922	22.5064	2.10511e-89	SLIRP	1.23514	19.0634	1.75867e-65	TCEAL4	1.98559	13.5736	1.59214e-35	SUCLG2
420	RUFY3	2.21679	13.443	1.59919e-40	APOF	0.628093	6.42484	1.44431e-10	UGP2	0.361632	5.48449	4.38082e-08	RP11-697E2.6	2.1541	0.860554	0.38955	SNRPC	1.46917	22.6223	5.37456e-105	RP11-567M16.6	0.875592	1.02261	0.306623	ADGRB2	1.36859	0.855591	0.392338	NOSTRIN	2.29986	1.74839	0.0805752	CMSS1	0.71405	2.84729	0.00450859	PDHB	2.16955	22.4997	1.70006e-89	ALDH2	1.4217	19.0031	8.9761e-65	EIF3I	1.7782	13.5654	1.6231e-35	SDHA
421	ITIH4	1.33983	13.4394	1.51615e-40	UPF2	0.513018	6.41742	1.52264e-10	LYRM5	0.530364	5.46851	4.79868e-08	STX19	2.89132	0.859104	0.39035	PPIG	1.69505	22.6184	1.18891e-104	TMEM178B	1.30175	1.02125	0.307266	ISM1-AS1	2.82043	0.85504	0.392645	VWF	1.19271	1.74305	0.0814999	BCKDK	0.67445	2.84575	0.00453022	SRSF5	1.42911	22.4996	1.03836e-90	CTSB	1.51163	18.9952	1.34474e-64	CD36	3.34083	13.5378	2.745e-35	GOT2
422	ZNF692	2.30611	13.4357	1.73988e-40	RB1CC1	0.68263	6.41684	1.53126e-10	PSMA3	0.378539	5.43183	5.88032e-08	HOXA10-AS	2.89088	0.857388	0.391297	PRPF38B	1.72724	22.5903	2.29492e-104	RP11-528I4.2	1.86164	1.01532	0.310087	AC021224.1	2.78892	0.85314	0.393698	RP11-41O4.1	0.822907	1.73225	0.0834045	HILPDA	1.3104	2.83696	0.00465696	RPL4	1.22927	22.4967	2.13022e-91	TMED10	1.50751	18.9648	2.30713e-64	CAV2	2.27887	13.5236	2.8097e-35	ICAM1
423	ACBD4	1.45686	13.4211	1.89098e-40	CPD	0.641745	6.4132	1.56472e-10	RP11-798K3.2	0.559321	5.42627	6.07292e-08	PXMP4	0.129996	0.856782	0.391625	AP2M1	1.51166	22.5782	1.65443e-104	LINC00265	2.19074	1.01443	0.310512	RP11-700J17.1	2.82123	0.852445	0.394082	RP11-552E20.1	3.22028	1.72897	0.0839945	EFCAB11	1.39718	2.82739	0.004797	AMT	2.55178	22.4765	3.59535e-89	GLUD1	2.05132	18.9512	7.52205e-64	C19orf53	1.41261	13.5169	2.16806e-35	COBLL1
424	ATP2B2	1.93587	13.4073	2.45526e-40	TLE4	0.764078	6.4092	1.61296e-10	FAM162A	0.384851	5.41602	6.4189e-08	RP5-921G16.2	2.81729	0.855571	0.392302	COPS6	1.63373	22.5537	3.89438e-104	CNTF	2.61627	1.01298	0.311203	RP11-65L3.4	2.75798	0.850896	0.394944	SOX7	2.88893	1.72149	0.0853431	EIF1B	0.495422	2.82704	0.00480049	MRPS12	1.79115	22.4676	8.02064e-90	UBE2B	1.72015	18.9469	4.67662e-64	HSD17B8	2.59234	13.4797	4.52278e-35	FAM162A
425	JMJD1C	1.21832	13.3706	3.59188e-40	STAT3	0.501033	6.404	1.65985e-10	NEDD8	0.335773	5.40893	6.6729e-08	RP11-10N23.5	1.37712	0.855238	0.392484	CENPK	3.72736	22.5242	4.67014e-103	SIGLEC1	1.15948	1.01165	0.311832	CCNB2	0.217828	0.849497	0.395713	LUM	2.36314	1.71824	0.0859338	ATP5L	0.30217	2.82041	0.00489839	DAO	2.99712	22.4574	9.06868e-89	DUSP23	1.70419	18.9183	6.03488e-64	PPDPF	1.60277	13.4671	3.82671e-35	CREB3L3
426	HOOK3	1.66274	13.3695	3.89545e-40	LRCOL1	1.32984	6.40377	1.66402e-10	POMP	0.320843	5.39996	7.00971e-08	CPXM1	2.80911	0.855026	0.392604	PSMA7	0.991016	22.5158	3.94229e-105	RP11-91G21.1	0.311174	1.01068	0.312295	CLCF1	0.619532	0.846526	0.39737	RP11-536O18.1	22.4045	1.71446	0.0866276	LINC00511	2.06981	2.79798	0.00525291	DHPS	2.13238	22.4574	2.72339e-89	CFHR4	3.95768	18.9131	3.66077e-63	POLR2E	1.9502	13.4636	4.62469e-35	EEF1D
427	NPIPB15	2.46033	13.3388	6.22837e-40	XAF1	0.800537	6.40369	1.66866e-10	RAB13	0.399591	5.39529	7.20221e-08	ZNF667-AS1	0.365448	0.853663	0.393353	EIF3K	1.21787	22.5088	2.49071e-104	TFPI2	1.82393	1.00499	0.315031	PCDH9-AS2	1.64066	0.8462	0.397555	CD59	0.218029	1.71389	0.08672	MTIF3	0.478959	2.79225	0.00534317	SSR2	1.41029	22.4065	3.92258e-90	HPR	2.39769	18.9099	1.89073e-63	HNRNPA3	1.74136	13.4499	4.93876e-35	PTP4A1
428	CHKA	1.76317	13.3104	8.42727e-40	RFNG	0.786163	6.40071	1.70045e-10	TMEM141	0.388243	5.39506	7.21133e-08	KIF26A	2.81779	0.853224	0.393602	C9orf142	2.05871	22.4922	2.71941e-103	LINC01093	1.34709	1.00347	0.315762	PPP1R14A	0.707335	0.845954	0.397687	PACRG	1.26478	1.708	0.0878152	TRAPPC2L	0.541238	2.78894	0.00539802	MYL12B	1.27379	22.3844	1.5929e-90	CYC1	2.20573	18.8747	2.37324e-63	AAMDC	2.38197	13.4464	6.01994e-35	SERPINE1
429	AHSA2	2.08892	13.3053	9.42224e-40	LAMA5	1.35458	6.36982	2.09197e-10	PAGE1	0.528756	5.3916	7.35402e-08	RP11-206L10.4	2.80035	0.853203	0.393614	PMAIP1	3.40154	22.4915	8.84353e-103	LY6D	19.7327	1	0.317444	TEX35	2.71483	0.845304	0.398057	RP11-404P21.3	2.14955	1.70573	0.0882406	NDUFA7	0.606663	2.78757	0.0054209	MCFD2	1.89426	22.3683	6.0444e-89	C19orf43	1.47409	18.8689	6.54816e-64	SPCS1	1.43456	13.4211	5.6802e-35	GNB2L1
430	DDIT4	0.874804	13.3019	7.91799e-40	CTSZ	0.609674	6.36488	2.13767e-10	SAA2	0.54501	5.39051	7.40124e-08	SSX7	2.7674	0.851636	0.394483	TACC3	3.67874	22.4658	1.36242e-102	RP1-16A9.1	20.869	1	0.317444	ULBP1	2.70176	0.84496	0.398249	GJA1	1.5741	1.70154	0.0890188	SEC14L6	2.9689	2.77913	0.00556551	ATP5O	1.24918	22.3474	1.86427e-90	TMEM220	2.35956	18.828	4.36601e-63	PSMB9	1.76721	13.4019	7.92209e-35	MMAB
431	HERC2	1.68818	13.2839	1.19048e-39	EIF3B	0.651009	6.35637	2.26351e-10	GCHFR	0.353224	5.37827	7.90743e-08	RP5-1180E21.4	2.78746	0.850661	0.395024	PSMG2	1.85184	22.4566	3.39411e-103	RP11-6E9.5	18.8031	1	0.317444	SLC16A8	0.925647	0.843795	0.398894	BMX	22.37	1.7008	0.0891657	ADH1C	0.412656	2.77412	0.00564708	EIF3I	1.67727	22.2977	7.73026e-89	HSD17B2	2.7135	18.8144	7.67409e-63	ECH1	1.32716	13.3837	7.46392e-35	CLTC
432	XIST	1.63998	13.2758	1.27759e-39	APOL6	0.561409	6.34299	2.46331e-10	SF3B6	0.351139	5.36456	8.52881e-08	ADAM22	1.18749	0.848064	0.396467	VDAC1	1.43332	22.4489	2.04985e-103	C10orf105	20.6156	1	0.317444	CTA-445C9.14	0.384057	0.842624	0.399548	TMEM204	1.79936	1.69966	0.0893748	C14orf119	0.843239	2.77324	0.00566399	DDT	1.16523	22.2925	2.2086e-90	ENTPD5	1.95521	18.8107	3.99787e-63	HNRNPK	1.51593	13.3502	1.21262e-34	FKBP8
433	FAAH	2.18323	13.2711	1.46418e-39	GOLGA4	0.480985	6.34093	2.49496e-10	AIG1	0.405533	5.36135	8.6942e-08	RP11-336K24.12	2.72644	0.847392	0.396844	CBX5	2.39333	22.4474	1.00572e-102	IGKV1-17	20.8716	1	0.317444	C22orf23	1.67863	0.841273	0.400307	ASS1	0.205543	1.69859	0.0895676	MRPL42	0.655072	2.76944	0.00572935	ZNF593	1.85625	22.2858	1.14131e-88	ACADSB	2.47969	18.7295	1.70061e-62	MRPL24	1.94657	13.3329	1.67077e-34	S100A10
434	MASP1	1.47793	13.2657	1.4703e-39	HECTD1	0.613481	6.33981	2.51686e-10	CES1	0.286717	5.35876	8.79154e-08	WDR86	2.73001	0.846617	0.397275	RPS28	0.823689	22.4347	6.30073e-105	RP11-697E22.2	19.7218	1	0.317444	RP11-435O5.4	2.66889	0.840645	0.400662	KDR	2.10127	1.69449	0.090353	CDKN3	0.599787	2.76355	0.00583224	DBI	1.14058	22.2605	2.96302e-90	SDCBP	1.67407	18.7071	8.31555e-63	PDIA6	1.61612	13.286	2.40669e-34	TMEM45A
435	SDS	1.07735	13.2546	1.54487e-39	STAT6	0.831294	6.33815	2.5478e-10	NDUFB3	0.409959	5.35682	8.90785e-08	RP11-234G16.4	2.7403	0.846129	0.397547	PCMT1	1.93444	22.4347	6.65269e-103	RBMS3-AS2	19.4953	1	0.317444	AP000688.29	0.977072	0.840226	0.400892	ENY2	0.166618	1.69349	0.090531	CLIC2	1.79836	2.75071	0.00606675	LRRC59	2.01902	22.2059	7.87568e-88	POLR2F	1.29046	18.7044	2.16932e-63	RPS27L	1.3667	13.28	2.13812e-34	RAB2A
436	PSMA3-AS1	1.09467	13.2541	1.5895e-39	DSP	0.587245	6.33772	2.54994e-10	COX5A	0.3792	5.35444	9.02471e-08	FAM3D	2.72331	0.845644	0.397818	KIF22	1.47509	22.4101	3.62655e-103	IGKV6-21	20.9152	1	0.317444	RP11-794M8.1	2.68939	0.839801	0.401133	CLEC14A	3.14065	1.69271	0.0906952	STX8	0.847784	2.74883	0.00609978	TMEM14C	1.69995	22.1976	3.14899e-88	TSC22D3	2.08658	18.6997	1.48332e-62	NDUFS5	1.38273	13.2751	2.26116e-34	GAMT
437	FADS2	1.12531	13.2517	1.54932e-39	CDH1	0.645544	6.33095	2.66072e-10	GNB2L1	0.273789	5.34861	9.29212e-08	RP11-341G23.4	2.70546	0.844822	0.398277	DHFR	2.50795	22.3921	2.72613e-102	C12orf54	20.7312	1	0.317444	CHST1	2.68323	0.839629	0.40123	CALCRL	1.39274	1.69158	0.0909055	SRI	0.61768	2.74095	0.00624615	INHBE	2.82603	22.1875	4.27781e-87	CIDEB	2.99811	18.5509	2.08502e-61	LSM5	1.66092	13.2699	2.78049e-34	ZFP36
438	RALGAPA2	1.78323	13.2325	2.33775e-39	ADAR	0.537098	6.33005	2.6783e-10	C19orf70	0.405574	5.34566	9.47549e-08	CLEC18B	1.61545	0.844001	0.398731	NDUFB9	1.20121	22.3791	3.13023e-103	CTD-2195M15.4	20.8962	1	0.317444	AC007566.10	2.6638	0.83951	0.401298	AIF1L	2.81422	1.68666	0.0918513	HBA1	2.12637	2.73956	0.0062737	NDUFB10	1.29395	22.1591	5.85646e-89	UBC	0.989916	18.5094	5.01362e-63	NDUFB5	1.87234	13.2634	3.1352e-34	MRPL54
439	GABPB1-AS1	1.61691	13.2192	2.72309e-39	CLTC	0.475054	6.32242	2.80616e-10	GPX3	0.42765	5.34474	9.51837e-08	VCX2	0.737497	0.842899	0.399344	IFI16	2.99948	22.3691	7.59151e-102	RP1-35C21.1	20.6115	1	0.317444	ZDHHC19	0.344318	0.838279	0.401981	LRCOL1	0.742501	1.68454	0.092254	NDUFA12	0.426743	2.73905	0.00628106	ETFB	1.25782	22.1461	6.03519e-89	SPTBN1	1.91172	18.494	1.82306e-61	C11orf31	1.84466	13.2612	3.23448e-34	EPHX1
440	SLC13A5	1.78873	13.2098	3.1568e-39	HSD17B7	0.56483	6.31826	2.88919e-10	TMEM59	0.307778	5.32146	1.0803e-07	CSF3	2.7362	0.840449	0.400721	DAD1	1.42967	22.345	1.26884e-102	RP11-379C10.1	18.8688	1	0.317444	LCN6	2.66622	0.837645	0.402343	CKMT2	2.69778	1.68133	0.0928817	TMEM261	0.658237	2.73645	0.00633154	MRPL51	1.34788	22.1441	9.72743e-89	SC5D	2.32436	18.4646	4.00905e-61	TPD52	2.69609	13.2609	3.81551e-34	SHMT2
441	CLTC	0.906975	13.2067	2.73562e-39	SELO	0.865341	6.29693	3.3212e-10	C14orf1	0.457821	5.31609	1.11518e-07	SLC22A11	1.02842	0.840072	0.400929	MRPS21	1.33504	22.3398	1.11535e-102	IGLV1-36	20.8128	1	0.317444	LGR5	0.907463	0.837129	0.402616	MSLN	5.28369	1.6795	0.0932398	MZT1	0.821744	2.73636	0.0063338	NUCB1	1.733	22.1355	1.11154e-87	SQLE	2.30222	18.4513	5.11663e-61	TXN	1.22995	13.2502	2.48314e-34	RAB1A
442	NAPRT	1.32122	13.2035	3.13195e-39	CRY2	0.830224	6.26928	3.95737e-10	TCEAL4	0.418968	5.29351	1.25923e-07	RP1-69M21.2	1.3378	0.839999	0.400972	LINC00152	2.44687	22.3374	9.20326e-102	RP11-92F20.1	19.1629	1	0.317444	CTB-58E17.9	2.61989	0.836176	0.403171	PLAT	2.04549	1.67693	0.0937386	ATP5A1	0.402171	2.72363	0.00657969	NMT1	1.75513	22.0736	2.17697e-87	MSRB1	1.75293	18.4337	2.36821e-61	LSM2	2.07228	13.2472	3.8707e-34	NDUFV2
443	PARP14	1.20582	13.1905	3.68096e-39	ITGA5	0.851273	6.26861	3.98321e-10	ETFA	0.37114	5.28866	1.29315e-07	LINC01272	0.646718	0.838788	0.401648	VBP1	2.01163	22.3195	6.01382e-102	LINC00381	19.591	1	0.317444	TAGLN3	2.62813	0.83579	0.403387	SCAND1	0.240734	1.6722	0.0946574	EIF3I	0.426218	2.71551	0.00674165	TGOLN2	1.84922	22.0652	4.17546e-87	SMPDL3A	2.74098	18.4318	7.51843e-61	EIF3E	1.7568	13.2413	3.81502e-34	GLUL
444	AGO3	1.73332	13.1606	5.85575e-39	CREBRF	0.858381	6.26672	4.02968e-10	MTHFS	0.392273	5.27293	1.4077e-07	HIST1H4D	0.990126	0.838273	0.401938	CENPU	3.43344	22.3017	2.70041e-101	SNCA-AS1	19.1629	1	0.317444	CTD-2589H19.6	1.31639	0.835745	0.403408	RP4-545L17.11	2.37161	1.66936	0.0952291	LINC00493	0.463456	2.71485	0.00675547	CD9	2.51554	22.0586	1.45743e-86	PRDX3	1.46968	18.4019	2.08772e-61	UBE2D3	1.61812	13.2141	4.73327e-34	ALDH6A1
445	MTSS1	1.2422	13.1589	5.61165e-39	ERBB2	0.958033	6.26072	4.19006e-10	LAPTM4A	0.313892	5.26609	1.45946e-07	PMFBP1	1.15318	0.836996	0.402655	CENPE	4.45653	22.2952	4.858e-101	MSH4	20.4498	1	0.317444	TMEM208	0.0875707	0.835651	0.403457	PHYHIPL	0.705097	1.65839	0.0974155	TSPY10	1.69456	2.70586	0.00694238	FDPS	1.39099	22.0335	9.28262e-88	TMEM86B	2.86594	18.3961	1.22225e-60	AP2S1	1.5557	13.2117	4.65e-34	HAGH
446	TGOLN2	0.91181	13.1464	6.02044e-39	SETD5	0.683167	6.26012	4.2017e-10	TMEM220	0.602035	5.26325	1.48703e-07	KL	2.69966	0.836219	0.403095	TCEA1	1.55153	22.2838	5.84669e-102	PPP1R14C	20.7332	1	0.317444	KCNA5	2.69455	0.835607	0.403486	DNALI1	0.623746	1.65786	0.0975222	VPS26A	0.776768	2.70371	0.00698546	SNX17	2.12727	21.9381	5.47708e-86	IDI1	1.80605	18.3904	6.17613e-61	TXNDC17	1.60627	13.2116	4.75205e-34	SEC61G
447	ESRRA	1.14756	13.1321	7.43817e-39	ADAM10	0.740096	6.25889	4.22682e-10	POLR2I	0.34733	5.25931	1.51407e-07	ANKRD2	0.968174	0.834808	0.403889	RSRC1	2.01234	22.2714	1.66452e-101	HRH4	19.7258	1	0.317444	FAM171A2	1.54254	0.835291	0.403652	EDN1	0.849506	1.65526	0.0980481	LINC00221	1.04844	2.70366	0.00698677	HINT2	1.66696	21.9252	1.9861e-86	CFHR2	3.20043	18.3735	1.77675e-60	SARAF	1.8088	13.1677	8.00324e-34	NDUFB1
448	MAN2C1	1.91389	13.1284	8.92582e-39	DPYS	0.487847	6.25201	4.39906e-10	NDUFAF2	0.598191	5.24863	1.60801e-07	RP11-549K20.1	2.61555	0.83455	0.404037	EZR	2.86979	22.2585	5.38634e-101	CRYAB	0.253106	0.999657	0.3176	AC009133.21	1.07978	0.834869	0.403901	PDGFD	1.59082	1.64553	0.100043	CCDC151	1.87063	2.68602	0.00736449	HSP90AB1	1.13342	21.9186	4.17626e-88	SERP1	1.58879	18.3727	4.45279e-61	SYPL1	2.03205	13.1525	9.78722e-34	C7orf55
449	OXER1	2.08349	13.1234	9.69015e-39	ATP1B1	0.423552	6.24344	4.63425e-10	MRPL54	0.433522	5.19675	2.12189e-07	RP4-769N13.7	2.61539	0.834081	0.404301	PLK1	4.63611	22.2423	1.32093e-100	AC009120.10	1.29512	0.998225	0.318299	CH507-42P11.5	1.16102	0.834603	0.404053	STC1	1.21683	1.6386	0.101476	MRPL33	0.464633	2.68453	0.0073942	MRPS15	1.60985	21.9022	1.65612e-86	PGRMC2	2.31392	18.3295	1.90306e-60	RRBP1	1.73676	13.1516	9.05987e-34	CAST
450	SLC30A1	1.24563	13.1193	9.05073e-39	NCLN	0.88827	6.24211	4.69755e-10	SLC25A5	0.304176	5.18932	2.20402e-07	KCNJ2-AS1	2.628	0.833375	0.404698	MEA1	1.63888	22.1844	4.2969e-101	TRAV6	1.78977	0.99743	0.318685	AP001505.10	0.779383	0.834412	0.404158	RBKS	0.387633	1.63712	0.101779	MRPL28	0.637837	2.68439	0.0073984	SON	1.28853	21.897	3.40354e-87	PFDN5	1.06794	18.292	1.16151e-61	CMBL	2.44517	13.1365	1.21443e-33	OAF
451	ZSWIM8	1.76872	13.1063	1.16989e-38	MAGI1	0.844681	6.24176	4.72295e-10	EBP	0.303653	5.16795	2.47017e-07	KIAA0226L	0.832341	0.833326	0.404722	SNRPB2	1.55278	22.1828	3.97484e-101	TMIGD3	1.25916	0.992922	0.320874	CILP	2.6017	0.832579	0.405195	OLFM1	4.47932	1.63407	0.102432	EPO	1.67764	2.68418	0.00740466	SERPINA5	1.86561	21.8792	1.02572e-85	RPL28	0.7721	18.2798	8.11511e-63	WDR83OS	1.47332	13.134	9.42431e-34	GLRX
452	MYLK	1.59304	13.1044	1.17593e-38	GLDC	0.654578	6.23467	4.92393e-10	UGT2B15	0.367117	5.14953	2.7261e-07	MOG	2.64689	0.833227	0.404781	S100A4	2.51126	22.1802	1.87851e-100	MT1H	0.443956	0.992814	0.320921	FCER2	2.5994	0.831692	0.405695	RP11-441O15.3	0.897225	1.63157	0.102951	CDCA2	1.74675	2.67832	0.00753497	C14orf166	1.55612	21.8524	2.80204e-86	EBP	1.23848	18.2557	5.81042e-61	CIRBP	1.57187	13.1051	1.31765e-33	DNAJB1
453	RNF43	1.9812	13.0964	1.36859e-38	PQLC1	0.768267	6.22305	5.30233e-10	C19orf53	0.296654	5.14112	2.84707e-07	XXbac-BPG170G13.32	1.3221	0.832831	0.405002	RPL29	0.900366	22.1603	2.46297e-102	IGHV4-39	1.77856	0.992163	0.321246	RP11-340F14.6	2.60172	0.831118	0.406019	FAM101B	1.51698	1.62351	0.104664	CD163L1	1.60563	2.67478	0.0076141	TROVE2	2.19778	21.8439	2.86382e-85	SARAF	1.52787	18.2382	2.01771e-60	H2AFZ	1.55577	13.1026	1.27744e-33	UBE2B
454	HMCN2	2.77323	13.0753	1.87406e-38	SHC2	1.26259	6.21997	5.42806e-10	SPCS1	0.301061	5.13727	2.90656e-07	LOXL2	0.941133	0.832677	0.405087	PARP1	2.09585	22.1592	1.82849e-100	NODAL	6.99697	0.992134	0.321264	RP11-996F15.4	2.58431	0.829952	0.406678	CFAP65	1.70248	1.62249	0.104881	HDDC2	0.884049	2.674	0.00763005	PEPD	2.10951	21.8428	2.08337e-85	SLC38A2	1.68065	18.2244	3.37483e-60	CAPZA2	1.85081	13.1019	1.50016e-33	LIPA
455	THNSL2	2.09283	13.0739	1.80156e-38	MKLN1	0.619249	6.2077	5.83797e-10	ZG16	0.668391	5.12931	3.04076e-07	LINC00316	2.60561	0.832314	0.405297	PSMA4	1.24195	22.1405	3.20768e-101	RP11-197N18.7	6.99391	0.992118	0.321272	TMEM130	2.54911	0.827349	0.408152	SLC25A6	0.167601	1.62228	0.104915	CCNC	0.671055	2.66775	0.00777226	NDUFB9	1.41529	21.8244	3.57366e-86	ANPEP	1.65846	18.2001	3.94297e-60	YWHAE	1.74503	13.0926	1.60872e-33	MDH2
456	ELMOD3	1.82654	13.0708	1.87386e-38	PHKA2	0.821749	6.20422	5.98506e-10	PLCXD2	0.57314	5.11949	3.19947e-07	CYP2W1	2.61695	0.831903	0.405528	IRF1	1.66738	22.1369	1.39827e-100	RP11-573G6.10	6.981	0.992047	0.321307	PCSK6-AS1	2.55515	0.827001	0.408349	GLUL	0.18969	1.61539	0.106398	POLR2E	0.485677	2.66003	0.00795022	TRAPPC3	1.96747	21.8221	1.86037e-85	ACSM1	2.88239	18.1989	1.31809e-59	PDCD5	1.62422	13.0661	1.94849e-33	MTRNR2L1
457	LIPG	1.66636	13.067	1.92977e-38	HLF	0.750919	6.19878	6.18521e-10	CALM2	0.255638	5.08285	3.86425e-07	LINC00683	2.60246	0.829703	0.406771	FEN1	2.95803	22.104	9.73693e-100	ZSCAN23	6.88921	0.991521	0.321563	RP11-893F2.13	2.54899	0.826261	0.408768	SWAP70	0.657958	1.61499	0.106492	FTL	0.167402	2.65977	0.00795344	COX7B	1.13188	21.8078	2.61833e-87	GLYATL1	2.50381	18.1563	1.6184e-59	LY6K	4.12908	13.0523	3.02227e-33	RPL36
458	AUTS2	1.85848	13.0668	1.9711e-38	FNBP4	0.717954	6.1958	6.30987e-10	NDUFA12	0.359643	5.06037	4.35514e-07	CYP19A1	1.17819	0.828742	0.407312	CKAP2	3.78961	22.0775	2.37793e-99	FAM53A	1.00585	0.99145	0.321592	CTB-47B11.3	1.7183	0.825186	0.409377	ADAMTS4	1.61576	1.61324	0.106875	NSRP1	0.551566	2.65784	0.00800213	MASP2	1.96576	21.8065	3.0789e-85	RPL26	0.914898	18.1445	2.18371e-61	CD164	2.06853	13.0457	2.76516e-33	CLDN12
459	LRP6	1.46341	13.0648	1.92997e-38	FNIP1	0.613155	6.19401	6.37284e-10	UBD	1.2564	5.0526	4.5556e-07	RP11-184A2.2	1.37255	0.828641	0.407365	HJURP	5.10905	22.0693	3.72148e-99	AC010226.4	1.76741	0.991155	0.32174	TLL2	2.56545	0.824533	0.409747	PRAP1	0.144677	1.60927	0.107726	2022-09-10	1.24362	2.64783	0.00824286	TMEM120A	2.06273	21.8029	2.82376e-85	CHP1	2.04952	18.1308	1.63052e-59	PGAM1	1.74304	13.0451	2.52997e-33	C6orf1
460	SREBF1	1.63288	13.0537	2.24048e-38	RNF152	1.0297	6.18917	6.57029e-10	SSBP1	0.341776	5.05238	4.53926e-07	RP11-799B12.4	2.56426	0.827086	0.408253	HLA-F	1.66368	22.0682	4.25169e-100	TRBV9	6.53909	0.989182	0.322706	PLAC9	1.28551	0.821734	0.411336	RHOJ	3.83358	1.60463	0.108761	ENO2	1.9674	2.6438	0.00834161	MAGEA6	2.86745	21.7739	1.58705e-84	HSD17B4	2.09524	18.116	2.03922e-59	SNRPG	1.57196	13.0372	2.51095e-33	ARHGEF12
461	ZC3H11A	1.27083	13.0511	2.22433e-38	RBM33	0.73978	6.18756	6.64733e-10	MRPS21	0.324958	5.04694	4.66929e-07	AC087073.1	2.56358	0.8268	0.408415	TMEM14B	1.44778	22.0545	3.05775e-100	RP11-1167A19.2	6.41739	0.988222	0.323175	CTD-2341M24.1	1.21897	0.821612	0.411407	TNFRSF4	0.647177	1.60186	0.109364	CDKN1C	2.42913	2.64263	0.00837058	AFMID	1.88418	21.7736	2.24883e-85	EVA1A	2.92933	18.1064	3.84999e-59	XRCC6	1.88551	12.9387	7.23037e-33	GARS
462	SCAP	1.49778	13.0474	2.35912e-38	FOS	0.366865	6.18564	6.6676e-10	AKR1C2	0.580263	5.04184	4.80414e-07	RP4-613B23.1	2.57726	0.825861	0.408946	METAP2	1.55266	22.0457	5.432e-100	B3GALT6	0.426384	0.98799	0.323282	CCDC78	2.50725	0.820928	0.411799	LINC00511	0.814345	1.60039	0.10969	MRPS10	0.533593	2.64044	0.00842128	HM13	1.83829	21.7104	7.91359e-85	SPCS2	1.18157	18.0963	3.4789e-60	DKK1	4.11743	12.9253	1.01666e-32	F5
463	PCSK7	1.33321	13.0471	2.38364e-38	FUS	0.400073	6.18329	6.79528e-10	EIF3K	0.303606	5.02898	5.12518e-07	AC097468.4	2.55497	0.825628	0.409079	SNRPE	1.25849	22.0446	2.23555e-100	RP11-65J3.15	6.33411	0.987518	0.32352	KCTD16	2.49692	0.820924	0.411801	IFI44L	0.780033	1.59694	0.110458	RP11-446N19.1	1.78231	2.63893	0.0084613	SULT1A1	2.11962	21.6942	1.66091e-84	NUCKS1	1.02743	18.0877	1.51328e-60	SH3BGRL3	1.62133	12.9225	7.48396e-33	COL18A1
464	F11	1.34867	13.0445	2.42321e-38	RGS12	0.706109	6.18157	6.88986e-10	CCDC167	0.38702	5.01281	5.57661e-07	CCDC74B	2.5421	0.825351	0.409237	GZMA	3.16951	22.0355	4.4843e-99	SVIL-AS1	0.399318	0.987103	0.323715	RP11-1379J22.5	1.04589	0.820569	0.412	LYZ	0.287658	1.59537	0.110801	HIST1H2BJ	1.03395	2.63078	0.00866394	MESDC2	1.9265	21.6615	2.0766e-84	ETFA	1.33813	18.076	7.26836e-60	EIF3K	1.39302	12.914	7.62966e-33	TMEM120A
465	ABCC2	1.7892	13.0442	2.62245e-38	PDK4	0.538189	6.17513	7.15936e-10	AKR7A3	0.588657	5.0017	5.91606e-07	DMRTB1	1.66719	0.824867	0.409508	CCT8	1.55713	22.0314	7.47921e-100	DOK6	6.1465	0.985774	0.324375	RP11-146N18.1	1.2725	0.820135	0.412248	CIDEA	3.80073	1.59452	0.111005	SNX6	0.655291	2.62044	0.00892819	WBP2	2.06129	21.652	2.70836e-84	NR0B2	2.24155	18.0374	6.41086e-59	SNAPIN	2.53113	12.9036	1.12593e-32	PQLC1
466	RNF123	1.94915	13.0396	2.77089e-38	QKI	0.692908	6.17042	7.38551e-10	ACMSD	0.624728	4.99551	6.11273e-07	SCG3	2.54504	0.824604	0.409661	RPS14	0.888326	22.0064	5.86257e-101	FAM92B	6.14487	0.985757	0.324384	ATP1A2	2.51609	0.8199	0.412383	HEPACAM2	4.00913	1.59305	0.111337	NACA2	1.49042	2.60786	0.00926197	SDC2	1.80004	21.646	2.23546e-84	SNHG8	1.59688	18.0327	2.48734e-59	OSTC	1.80303	12.9001	1.03485e-32	FST
467	NMT1	0.891891	13.0344	2.50896e-38	ACSS2	0.623564	6.16977	7.41163e-10	TPT1	0.255727	4.97681	6.69662e-07	AC007879.2	2.54521	0.824238	0.409868	MIS18BP1	3.11056	21.9668	1.41175e-98	LINC01467	1.74408	0.984267	0.325112	AC092625.1	2.49877	0.819823	0.412428	ODAM	1.84857	1.59185	0.111602	FAIM	1.34999	2.60651	0.00929833	BRK1	1.4121	21.6302	4.23668e-85	ACAT2	1.91456	18.0147	5.95951e-59	CNBP	1.74847	12.8811	1.21836e-32	ARF1
468	TUG1	1.35999	13.0314	2.89809e-38	AQP9	0.548315	6.1689	7.43008e-10	AFP	0.587776	4.9603	7.31376e-07	RSAD2	0.472994	0.824207	0.409881	RPS27L	1.09944	21.9241	1.16118e-99	AC007386.4	5.98053	0.984025	0.325234	CTD-2649C14.3	2.48364	0.819676	0.412513	PROCR	1.24724	1.58813	0.112436	DCTN6	0.718953	2.59579	0.0095901	NPM1	1.34648	21.6285	2.92272e-85	CD46	1.97402	18.0054	7.0456e-59	TIMM13	1.60819	12.876	1.20807e-32	TMED10
469	HNRNPU-AS1	1.73365	13.0309	3.07671e-38	SUN2	0.699674	6.15556	8.11069e-10	MRPL34	0.375244	4.94703	7.82119e-07	CABP7	2.51153	0.820895	0.41177	FAM133B	1.48651	21.8862	1.01263e-98	IGLV3-19	1.44856	0.983945	0.325269	ERCC6-PGBD3	2.55918	0.818569	0.413139	RAB31	1.37004	1.58471	0.113214	UBE2V2	0.503664	2.59102	0.00972176	DNPH1	1.49499	21.6264	7.99724e-85	DHRS1	2.13852	18	8.79146e-59	NELFE	1.94066	12.8484	1.71349e-32	ATP5L
470	TPCN1	2.1226	13.0119	3.99504e-38	EPN1	0.641633	6.1509	8.34925e-10	KRTCAP2	0.345469	4.94596	7.86056e-07	MYOZ2	2.57293	0.820376	0.412063	FAM111A	2.57451	21.8696	5.28478e-98	DCSTAMP	5.8628	0.982655	0.325908	RP11-432I5.4	2.49515	0.818013	0.41346	HAO1	0.252416	1.58351	0.113481	ZNF883	1.73163	2.58285	0.0099565	TMED2	1.42536	21.6198	6.7945e-85	MUC13	2.78599	17.9746	1.94417e-58	ZNF706	1.92925	12.8327	2.02075e-32	CAMK2N1
471	MICAL3	1.8515	13.0073	4.21118e-38	THSD7A	1.04546	6.13953	8.98575e-10	ERH	0.308684	4.93638	8.24919e-07	RP11-378J18.8	1.27584	0.81941	0.412615	TMEM50A	1.70045	21.8498	3.05683e-98	COL4A2-AS2	5.83004	0.982253	0.326106	AC005546.2	2.49406	0.817266	0.413886	GPRC5A	3.62671	1.58204	0.113828	RPS14	0.244282	2.5823	0.00996522	NDUFS8	1.46151	21.6117	7.00326e-85	RPL12	0.975328	17.9172	7.10044e-60	ATP5G1	1.23461	12.8252	1.54509e-32	DDB1
472	FAM193B	2.36773	13.0014	4.66183e-38	ANKRD11	0.636183	6.13748	9.08947e-10	HIST1H1C	0.331626	4.91549	9.1763e-07	C2orf88	0.545311	0.817968	0.413434	RAC2	3.47341	21.8423	1.82424e-97	TCF21	5.82436	0.982185	0.326139	TNNC1	0.738411	0.816311	0.414429	CGA	1.64616	1.58152	0.113942	AKR1C2	0.674207	2.58212	0.00997505	CHID1	1.98429	21.6042	4.93275e-84	FAM162A	1.43968	17.9122	6.79835e-59	EIF3H	1.86429	12.8124	2.39322e-32	CYCS
473	ETS2	1.16085	12.9895	4.77756e-38	ZNF316	1.1572	6.13362	9.3371e-10	ARF4	0.326073	4.91441	9.2279e-07	RP11-90D11.1	2.47445	0.817748	0.413565	ARL4A	1.81902	21.805	8.4251e-98	SPIN4-AS1	5.7909	0.981761	0.326348	RP11-256L6.2	1.37647	0.81559	0.414839	SNHG8	0.186575	1.5756	0.115291	CYSTM1	0.395113	2.58062	0.0100165	RPL27	0.945495	21.5863	5.30699e-87	NCOA4	1.76024	17.8936	2.01896e-58	CAT	1.75161	12.8053	2.54271e-32	ARSE
474	LINC00685	2.17815	12.9855	5.72675e-38	CTSO	0.969542	6.13251	9.39111e-10	MRPL41	0.361464	4.90785	9.54416e-07	RP11-252E2.2	2.48239	0.817461	0.413729	TRAPPC1	1.53053	21.7987	5.53995e-98	AC016723.4	1.72439	0.981249	0.326598	METTL24	2.47088	0.81555	0.414868	U91324.1	0.873467	1.56882	0.116869	LINC00336	5.61636	2.56686	0.0104256	TMEM219	1.62633	21.5725	2.3674e-84	SLC25A25	2.4562	17.8785	4.41917e-58	BLVRB	1.47212	12.8022	2.29975e-32	CISD2
475	NDST1	1.6854	12.9702	6.44335e-38	AGPAT3	0.675354	6.1322	9.3848e-10	SF3B5	0.349236	4.89929	9.96457e-07	CTB-49A3.4	2.50075	0.816625	0.414205	RBM3	1.72288	21.7964	1.01178e-97	RP11-775C24.5	1.71844	0.980181	0.327125	CTD-3064M3.7	2.47717	0.815366	0.414972	CYYR1	2.44798	1.56848	0.116952	ST13	0.356523	2.56634	0.010435	UBE2L6	2.15426	21.565	1.3687e-83	MTHFD1	2.28057	17.8521	5.99447e-58	FLOT1	2.4678	12.7991	3.02491e-32	VDAC1
476	SMG1	1.38758	12.9667	6.61628e-38	BHMT	0.37193	6.12227	9.92791e-10	GTSF1	0.465826	4.88995	1.04489e-06	C20orf195	2.49793	0.815208	0.415015	ORC6	3.52144	21.7963	3.98457e-97	CTB-33G10.11	5.51953	0.977951	0.328229	PLB1	1.25534	0.814865	0.415258	AS3MT	3.37421	1.56181	0.11852	RALA	0.664711	2.56399	0.0105075	RPS13	0.931615	21.5569	6.73148e-87	PGLS	2.58805	17.8465	6.98261e-58	NOP10	1.40517	12.7579	3.35677e-32	PCBP2
477	XDH	1.60521	12.9512	8.21263e-38	GANAB	0.492922	6.11774	1.02488e-09	TM4SF20	0.954976	4.88885	1.05378e-06	RP4-715N11.2	2.49662	0.814986	0.415142	NDC80	4.57596	21.7903	6.04409e-97	NDP	5.50159	0.977771	0.328318	CTD-3010D24.3	2.45355	0.814411	0.41552	TGFA	2.06005	1.5584	0.119324	TUBB2A	0.491218	2.5598	0.0106329	PHYHD1	2.68781	21.555	2.75824e-83	SDF2L1	1.63143	17.8318	3.33202e-58	TOMM20	2.01993	12.7485	4.59241e-32	SLC38A10
478	PAWR	1.16922	12.9421	8.67333e-38	AR	0.577699	6.11453	1.04668e-09	TCP10L	0.711561	4.85857	1.22643e-06	SLC35F3	2.52993	0.81471	0.415299	UBE2N	1.80173	21.7857	1.20623e-97	C1orf54	0.631219	0.977474	0.328456	VPREB3	1.25713	0.814275	0.415595	FCN3	1.89561	1.55831	0.119342	MRPS17	0.890298	2.54088	0.0112233	NDUFA5	1.61349	21.5506	3.43599e-84	MRPL54	1.6843	17.7873	5.56667e-58	NDRG1	2.63868	12.7384	5.41428e-32	SLC25A13
479	RBM26	1.51823	12.9415	9.22832e-38	ZMAT3	0.917421	6.10366	1.12378e-09	MSRB1	0.419508	4.82954	1.41642e-06	DNAJC5B	1.27004	0.812562	0.416529	DNAJA1	1.20481	21.77	3.88961e-98	EPN2-AS1	5.37038	0.975522	0.329431	FETUB	0.114734	0.813414	0.416083	RP11-379B8.1	0.805733	1.55044	0.121214	RP11-538P18.2	1.41803	2.53297	0.0114789	OXLD1	2.2904	21.5369	2.10888e-83	TSPAN6	1.98393	17.7273	1.76336e-57	RAN	1.47496	12.7355	4.31316e-32	POLR2J
480	CYHR1	1.37889	12.9397	9.33097e-38	CYP4A11	0.636722	6.09782	1.16056e-09	RP11-119D9.1	0.721649	4.82564	1.44577e-06	ENOX1	2.42647	0.811878	0.416925	PSMB3	1.1551	21.7673	2.98243e-98	DCLK1	5.23376	0.973221	0.330573	TWIST1	2.43768	0.811745	0.417047	TTYH2	1.58799	1.54924	0.121504	GAGE12H	1.97281	2.5327	0.0114883	TMED1	2.4272	21.5125	4.01212e-83	PSMB1	1.16041	17.7184	3.45071e-58	JTB	1.61887	12.7016	6.42647e-32	CFDP1
481	APMAP	0.730653	12.9122	1.1118e-37	FAM20C	0.828857	6.0943	1.18813e-09	CNN3	0.413447	4.82429	1.45411e-06	ST3GAL6-AS1	1.09923	0.811085	0.417378	CCT4	1.67084	21.7659	1.43626e-97	CTA-384D8.33	5.18629	0.972352	0.331005	CSF2RA	1.12028	0.810607	0.417699	DNASE1L3	0.85514	1.54704	0.122033	SSX3	1.29346	2.53063	0.0115556	TIMM8B	1.46489	21.4857	4.74487e-84	RPL7A	0.822755	17.7155	2.52283e-59	CD59	1.99767	12.6734	9.33209e-32	TAF7
482	SPTAN1	1.24519	12.9072	1.38115e-37	SDS	0.501543	6.09399	1.18437e-09	SMLR1	0.54924	4.80713	1.58408e-06	RP11-438F14.3	2.42317	0.811049	0.417401	CD164	1.6904	21.7453	2.7769e-97	RP11-345P4.10	1.01083	0.972339	0.331007	KCNMB4	2.42672	0.810378	0.417833	KCNC4	2.24398	1.54613	0.122258	DNAL1	1.43014	2.53021	0.0115692	B2M	0.951021	21.4819	6.08538e-85	TECR	1.25246	17.6941	6.12738e-58	TOMM22	2.01227	12.6683	9.68147e-32	UBE2D3
483	GCLC	1.1595	12.8931	1.58686e-37	FBXO17	0.900613	6.09327	1.19839e-09	ANXA4	0.398935	4.79946	1.64351e-06	EAF2	0.361659	0.810851	0.417509	TSPO	1.80036	21.7374	2.96602e-97	RP11-61K9.2	5.16491	0.971722	0.331318	TMEM110-MUSTN1	2.42475	0.810243	0.41791	FAM198B	1.7259	1.54566	0.122369	PNCK	1.9142	2.52953	0.0115918	CLPTM1	2.04812	21.4668	4.74542e-83	ATP5J2	0.995621	17.6834	1.74598e-58	SERPINA5	1.83475	12.652	1.11808e-31	UQCR11
484	F5	0.846804	12.8927	1.51411e-37	PLEKHA1	0.780008	6.09242	1.20405e-09	RPS4Y1	0.375744	4.79614	1.67106e-06	MEOX2	1.46654	0.810833	0.41752	ARHGDIA	1.62257	21.6938	5.09915e-97	XXbac-BPG27H4.8	5.15527	0.971705	0.331327	RP11-624C23.1	2.42997	0.8102	0.417934	POMC	1.22079	1.54474	0.12259	LYPLAL1	0.809859	2.52553	0.0117218	RPL9	0.909326	21.463	1.9916e-86	F9	3.15235	17.68	6.78394e-57	PSMB6	1.52036	12.647	1.03806e-31	SLC25A3
485	DLG1	1.55269	12.8769	2.12481e-37	MTMR4	0.571441	6.08929	1.22496e-09	BOLA3	0.412146	4.7914	1.71154e-06	LEMD1	2.43841	0.809737	0.418154	IL2RG	3.11553	21.6426	6.1331e-96	LPAR1	5.09364	0.970472	0.33194	RP11-415F23.2	1.2404	0.809607	0.418274	RP1-266L20.2	2.31029	1.54198	0.123263	TTC39C	0.540847	2.5221	0.0118351	RAB2A	1.72028	21.4351	3.58967e-83	CEBPB	1.89704	17.6364	5.15536e-57	CISD3	1.69007	12.647	1.09899e-31	DDRGK1
486	CUX1	1.62971	12.8675	2.39311e-37	DNAJB4	0.581092	6.07786	1.31532e-09	CETN2	0.616515	4.77581	1.8514e-06	RP11-256L11.3	2.40931	0.809632	0.418215	SEC11A	1.50647	21.6212	1.3831e-96	IL10	0.887919	0.970364	0.331988	ELANE	2.42595	0.809081	0.418577	FNDC4	0.306085	1.53265	0.125536	PLIN2	0.413719	2.51815	0.0119665	FIS1	1.25703	21.4181	3.57427e-84	PGM1	1.9687	17.6117	8.24593e-57	BTF3	1.29749	12.6434	9.48764e-32	ANAPC16
487	AP006621.5	1.76922	12.8663	2.41726e-37	MFSD12	1.29876	6.06981	1.38805e-09	NDUFS4	0.361457	4.7654	1.94628e-06	CTD-3037G24.3	2.44741	0.809571	0.418248	ITGB1	1.4371	21.6036	2.40235e-96	TBX2	1.7043	0.97031	0.332017	KCNK2	1.1567	0.808939	0.418657	CTD-2336O2.1	0.363341	1.53123	0.12589	CA9	0.986002	2.51724	0.0119996	HSPA9	1.59309	21.4159	2.60482e-83	F11R	2.2571	17.6046	1.07118e-56	GSTA4	2.88226	12.6371	1.44527e-31	ABCB1
488	SFXN1	1.10863	12.864	2.28001e-37	PTPRG	1.08738	6.06686	1.41419e-09	COPZ1	0.386421	4.75957	2.00288e-06	PLD4	2.40752	0.808641	0.418785	PMF1	1.72567	21.5913	4.29512e-96	LY96	0.283021	0.969064	0.332632	ARHGAP8	2.39915	0.808417	0.418961	RP11-393I2.4	1.41383	1.53094	0.125966	HNRNPC	0.348178	2.51031	0.012233	PHB2	1.71814	21.4036	4.7308e-83	SCAND1	1.77453	17.6031	5.38897e-57	TMCO1	1.54141	12.6273	1.28522e-31	PROX1
489	MLLT4	1.45234	12.8549	2.73804e-37	CGNL1	0.610995	6.06549	1.417e-09	MOCS2	0.450603	4.73883	2.21981e-06	RP11-15L13.4	2.4102	0.807689	0.419333	PIN1	1.61331	21.5772	4.50099e-96	PLA2G2D	5.0242	0.968996	0.332676	SLC37A2	1.1139	0.807184	0.419667	PRRT3-AS1	0.894877	1.52314	0.127902	GSKIP	0.945867	2.50737	0.0123383	NDUFB11	1.26686	21.3791	7.21081e-84	GPAA1	1.91673	17.5999	8.81764e-57	ENY2	1.51738	12.6093	1.49543e-31	LMAN1
490	SELENBP1	0.810298	12.8378	2.96014e-37	ENPEP	1.06232	6.06542	1.42231e-09	UGT2B10	0.366595	4.72931	2.32507e-06	AC009120.5	2.39238	0.806672	0.419918	CD52	3.0068	21.5353	4.43146e-95	AC009065.4	4.98259	0.96809	0.333128	GCC2-AS1	2.39164	0.805693	0.420529	KTN1-AS1	1.84552	1.52221	0.12814	PGAM1	0.389505	2.50564	0.0123952	PRDX3	1.57256	21.3679	4.73681e-83	CPQ	2.42425	17.5344	2.82259e-56	DEFB1	2.90909	12.5977	2.09933e-31	HLA-E
491	CSNK1D	1.15645	12.8356	3.33182e-37	SLC23A2	1.17206	6.05779	1.49209e-09	PSMF1	0.464013	4.69176	2.79455e-06	RP11-236L14.2	2.46654	0.805922	0.420348	EIF4G2	1.40049	21.5325	7.2054e-96	RP1-167G20.1	4.93667	0.967034	0.333656	MT-ATP8	0.166318	0.80543	0.420674	SNAP25	1.58633	1.52013	0.12866	FAM133A	1.73783	2.50514	0.012417	RHOA	1.42131	21.3679	2.12467e-83	SLC10A1	3.05011	17.5302	3.79589e-56	RER1	1.70139	12.5274	3.41871e-31	CA2
492	ADAR	0.995562	12.8267	3.60102e-37	F7	0.590359	6.0563	1.49939e-09	FUOM	0.343917	4.68934	2.82398e-06	RP11-350J20.12	2.41746	0.805671	0.420494	TEX30	2.10794	21.5309	2.07495e-95	RBMS3-AS3	4.94393	0.966973	0.333686	RP11-65L3.2	2.38223	0.805133	0.420852	DGCR6	0.726185	1.51559	0.129801	MARCKS	0.624751	2.49939	0.0126157	POLR2G	1.77465	21.3666	6.78086e-83	COX8A	0.897856	17.5255	6.63218e-58	CAPN1	2.706	12.5227	4.19573e-31	TRIB1
493	CLASRP	2.15474	12.8259	4.19341e-37	KIAA0319L	0.708532	6.05548	1.51112e-09	ESPN	0.445032	4.68189	2.93129e-06	CTSE	2.41248	0.803738	0.421609	HIST1H1C	1.48077	21.5124	1.36087e-95	RP11-140L24.4	4.93051	0.966916	0.333715	RP11-11N5.3	2.37657	0.804388	0.421281	NEFM	1.77426	1.51514	0.12992	MAGEB2	1.65052	2.4868	0.013071	EIF1AX	1.48813	21.3292	6.23903e-83	HEXB	2.37924	17.5214	3.12564e-56	RNF5	1.7987	12.5169	3.87845e-31	CHCHD10
494	NFKBIZ	1.03934	12.8254	3.74102e-37	PCYT2	0.575293	6.05363	1.52546e-09	NDUFA8	0.393383	4.6699	3.10451e-06	PPP1R3D	0.936422	0.802162	0.422518	ZFP36	1.70053	21.4948	3.4764e-95	C9orf41-AS1	4.91319	0.966587	0.333879	OR7D2	1.3914	0.804303	0.421301	COL1A2	1.17776	1.51422	0.130148	KRT10	1.01339	2.48041	0.0133044	NAPA	1.76413	21.3217	1.63737e-82	SEC14L2	2.0308	17.5163	2.24106e-56	GABARAPL2	1.84351	12.4751	5.86716e-31	SERPINA5
495	USP8	1.1533	12.8134	4.39514e-37	HMGCR	0.71308	6.0477	1.5829e-09	AP2S1	0.29266	4.66927	3.11135e-06	RP11-265N7.1	1.25095	0.801849	0.422698	MRPS6	1.75829	21.4737	3.72642e-95	AC084809.3	4.87178	0.965527	0.334409	CTA-243E7.4	1.03142	0.804222	0.421372	PLPP2	0.744471	1.5118	0.130763	PET117	1.05782	2.46786	0.0137773	TRIP6	2.20701	21.317	4.19176e-82	SNHG9	2.04885	17.4844	3.24669e-56	MRPS18B	1.88613	12.4258	9.30551e-31	PRKCSH
496	GGA1	1.43838	12.8036	5.19937e-37	ADCK3	0.751073	6.04576	1.6042e-09	MASP2	0.380492	4.66718	3.14745e-06	MURC	1.22591	0.801176	0.423091	ENY2	1.25039	21.4716	1.39675e-95	PPY	4.8434	0.964905	0.334721	RP11-495P10.3	2.36007	0.803233	0.421949	FLT1	1.41404	1.50431	0.132683	GDI2	0.449505	2.46735	0.0137938	ARPC3	1.29289	21.3033	2.1267e-83	PXMP2	2.35538	17.4694	5.37494e-56	NPM1	1.41509	12.4085	9.4865e-31	ATP5H
497	LINC01297	2.35356	12.79	6.64732e-37	PDXK	0.772265	6.04419	1.62097e-09	RWDD1	0.350827	4.65779	3.29101e-06	RP11-422N16.3	2.35629	0.800577	0.423438	CNBP	1.38777	21.4677	2.10465e-95	RP11-399F2.2	4.84443	0.964841	0.334753	RP11-114G11.5	1.22328	0.801602	0.42289	TMEM261	0.246179	1.50422	0.132698	MRPL16	0.581178	2.4673	0.0137963	HNRNPK	1.33908	21.2851	6.17382e-83	QPRT	1.44383	17.3958	4.19445e-56	APEX1	1.97493	12.4059	1.14292e-30	CD99
498	MACF1	1.2792	12.7725	7.58729e-37	CRELD2	0.848529	6.03896	1.6738e-09	TBCA	0.271999	4.64931	3.42586e-06	RP11-299H22.1	2.35914	0.800503	0.423481	TRMT112	1.09564	21.4642	7.53084e-96	RP11-147L13.12	0.79958	0.964368	0.334984	GPC5-AS1	2.38239	0.800766	0.423373	ST6GALNAC3	2.93044	1.50162	0.133381	PPA2	0.644805	2.46728	0.0137979	TMEM167A	1.7754	21.2657	3.81393e-82	ECH1	1.04572	17.3529	1.88914e-56	C7orf73	1.76958	12.401	1.1408e-30	SQLE
499	PAN2	2.13686	12.7707	8.39724e-37	AOX1	0.633634	6.03307	1.73132e-09	TMEM208	0.320051	4.61963	3.95483e-06	BBS1	1.11146	0.800075	0.423727	LEPROTL1	2.23394	21.4504	1.32462e-94	RP11-89C3.4	1.67099	0.962922	0.335711	GCG	2.35682	0.800424	0.423573	GALNT7	2.02897	1.49846	0.134198	WBSCR27	1.29345	2.46494	0.0138898	COX14	1.48287	21.2655	1.19751e-82	HINT2	1.31052	17.3358	5.70146e-56	MMP1	4.49342	12.3626	2.01104e-30	SDF2L1
500	PDXDC1	1.09588	12.7118	1.52185e-36	CACFD1	0.839063	6.03297	1.73649e-09	UXT	0.312612	4.60548	4.23082e-06	RP11-439A17.9	2.36884	0.799564	0.424025	RPL36AL	0.9846	21.4393	6.79675e-96	HMOX1	0.286465	0.962722	0.335806	PDE6A	1.2202	0.798415	0.424735	IL33	1.08663	1.49698	0.134578	SCOC	0.544413	2.45841	0.0141402	TIMM17A	1.98185	21.2516	7.52309e-82	CBR1	1.26273	17.3264	6.23427e-56	APCS	1.9255	12.3499	1.89713e-30	NDUFA6
501	ATXN2	1.63916	12.7116	1.6866e-36	SLC30A1	0.613275	6.02995	1.76439e-09	GAPLINC	1.46225	4.59724	4.42036e-06	C5orf49	1.13239	0.798895	0.42441	TYMS	4.02223	21.4162	5.3741e-94	GGT2	4.77066	0.962685	0.335833	RP11-12J10.4	2.33032	0.79735	0.425355	RP11-1143G9.4	0.863087	1.49583	0.134877	CHMP2A	0.349085	2.4542	0.0143039	RAB7A	1.64836	21.1777	9.59507e-82	PVRL2	2.20425	17.3106	3.34172e-55	TUBB2A	2.13039	12.3475	2.03019e-30	CCPG1
502	FAM83G	1.81458	12.7087	1.72559e-36	SCARB2	0.513322	6.02972	1.76456e-09	CISD2	0.36963	4.59224	4.51034e-06	RP11-111F5.8	2.32734	0.796889	0.425577	ATP5F1	1.33844	21.4124	5.14835e-95	IGLV2-8	4.75706	0.962513	0.33592	PCDHGA1	0.961549	0.796553	0.425813	RP11-59D5__B.2	1.37634	1.48285	0.138297	PAK1IP1	0.80493	2.4477	0.014566	DCTN3	1.65115	21.177	8.1899e-82	TRAM1	1.56411	17.3074	1.73805e-55	PARK7	1.25769	12.3429	1.59709e-30	CAV2
503	ARID1A	1.19163	12.7054	1.70701e-36	SLC43A1	0.622084	6.02768	1.79082e-09	TMEM126A	0.466863	4.59081	4.54288e-06	ARL9	2.35463	0.795674	0.426282	LBR	2.34767	21.3938	3.95866e-94	RP11-410L14.2	0.471865	0.962372	0.335985	RP11-903H12.3	2.31496	0.796366	0.425927	SFRP4	2.87703	1.48265	0.138352	BLOC1S5	1.26439	2.44643	0.0146188	CDO1	2.1891	21.139	6.08623e-81	TMBIM4	1.64424	17.2859	2.52139e-55	VNN1	2.48996	12.338	2.33191e-30	BHLHE40
504	SLC26A6	2.02222	12.7044	1.89397e-36	B4GALT1	0.56391	6.00978	1.9953e-09	CCL16	0.468562	4.58331	4.71036e-06	PRSS35	2.3254	0.795305	0.426497	VDAC3	1.68168	21.3773	1.79149e-94	PLVAP	0.53733	0.962352	0.335993	AC092835.2	2.2985	0.794862	0.426801	NFU1	0.353455	1.47994	0.139063	ASRGL1	0.783059	2.4448	0.0146823	SLC31A1	2.30056	21.137	7.17561e-81	GPT2	2.30655	17.2827	4.51339e-55	VKORC1	1.64887	12.3074	2.67999e-30	REEP5
505	THRB	1.53987	12.6954	2.03092e-36	EXT1	0.944732	6.0074	2.03459e-09	ERGIC3	0.316321	4.57689	4.85069e-06	CTA-992D9.10	2.32292	0.794866	0.426753	ST13	1.24946	21.3556	1.25748e-94	RP11-639B1.1	4.70756	0.9613	0.336529	LIPH	0.605981	0.793648	0.427502	SNCAIP	3.27726	1.47896	0.139336	NDUFA6	0.324445	2.44462	0.014687	CNBP	1.55313	21.1285	1.38526e-81	MT-ND5	1.03104	17.2648	2.94956e-56	CYB5R3	2.08563	12.3053	2.99056e-30	SERP1
506	SQSTM1	0.71159	12.6838	1.97983e-36	CYP21A2	1.4782	6.0064	2.05358e-09	VSNL1	0.569255	4.54382	5.68172e-06	RP11-236B18.2	2.3299	0.794762	0.426813	GMFG	2.98135	21.3544	1.16915e-93	C1orf101	1.65733	0.96097	0.336693	AC092159.2	2.28004	0.791951	0.428497	ADH1A	0.150223	1.47733	0.139757	PSMG2	0.508025	2.44278	0.0147633	CNIH1	1.58097	21.1168	2.02634e-81	PMVK	1.40936	17.2602	1.96643e-55	SIVA1	1.57728	12.3039	2.67735e-30	YWHAE
507	TOR1AIP2	0.84229	12.6798	2.16931e-36	C6orf62	0.469772	6.00443	2.06181e-09	VPS28	0.308979	4.53146	6.01411e-06	RP11-43F13.3	2.29334	0.793525	0.427534	DAZAP2	1.48828	21.349	2.68147e-94	KCNJ10	4.6954	0.960928	0.336716	RP11-159H22.2	2.28578	0.79179	0.42859	IFT22	0.395016	1.47681	0.139901	EIF2A	0.671806	2.44082	0.014844	DNAJC3	1.95318	21.1111	7.43664e-81	TXNDC17	1.26152	17.2589	1.43318e-55	ALG5	2.23995	12.2909	3.454e-30	HSD17B12
508	ENGASE	2.05219	12.6382	4.27418e-36	TM7SF2	0.457324	5.99747	2.14554e-09	LSM3	0.280691	4.53014	6.0469e-06	CTC-1337H24.4	1.22528	0.792854	0.427921	MRPL52	1.42058	21.3445	2.49381e-94	PLEKHO1	0.633198	0.959602	0.337377	FOLR2	0.382792	0.789353	0.430004	ATP5EP2	0.291506	1.47355	0.140775	RP1-28O10.1	1.04361	2.43981	0.0148855	PSMC4	1.81678	21.1077	4.62864e-81	OS9	1.59216	17.1807	8.39048e-55	HIST1H2AC	2.29023	12.2817	3.82094e-30	IFITM2
509	RP11-553L6.5	1.71665	12.6336	4.43624e-36	SRSF2	0.467023	5.99522	2.18197e-09	TMEM230	0.354174	4.50984	6.6594e-06	RP11-379F4.6	1.20983	0.792402	0.428186	SERF2	0.830652	21.3372	1.82053e-95	HSF5	4.62259	0.959089	0.337642	RP11-258F22.1	2.26858	0.788778	0.430348	RIN2	1.16443	1.46928	0.141937	YBEY	0.621748	2.43796	0.0149606	ATF7IP2	1.9265	21.1044	5.88779e-81	SAR1B	1.34917	17.1442	7.12007e-55	PNKD	1.84429	12.231	5.63326e-30	HSD17B7
510	ILF3	1.10352	12.6291	4.37577e-36	TTPA	0.875824	5.99499	2.19322e-09	KHK	0.308387	4.50022	6.96283e-06	LCE1E	2.29635	0.792012	0.428415	ATP5O	1.11499	21.3231	1.26933e-94	AIM2	1.64879	0.957351	0.338515	U91328.22	1.95987	0.788778	0.430348	GSN	0.403817	1.46924	0.141942	GABARAPL2	0.417134	2.43758	0.0149753	HNRNPC	1.38001	21.1023	1.07254e-81	GADD45A	1.92054	17.1197	2.58451e-54	VPS28	1.58101	12.2218	5.8956e-30	SHBG
511	PPARGC1A	1.50938	12.6261	4.79761e-36	KLF9	0.579902	5.99067	2.24345e-09	ZSCAN16-AS1	0.435257	4.49248	7.22513e-06	RP11-314N13.10	2.30609	0.790529	0.429279	CDCA5	3.83889	21.3118	3.03938e-93	GNB4	0.685897	0.957302	0.338536	RP11-932O9.7	1.82369	0.78865	0.430422	ID1	0.742462	1.46766	0.142375	ITM2A	0.508089	2.42305	0.0155834	PLG	1.58011	21.1021	2.59146e-81	SDC4	1.57566	17.0763	2.83944e-54	UBE2L3	1.54988	12.192	7.51306e-30	ANXA6
512	INPPL1	1.87211	12.6209	5.20231e-36	MYH9	0.539178	5.98324	2.34752e-09	NTHL1	0.540149	4.48892	7.35096e-06	RP5-1158E12.3	2.28879	0.789475	0.429895	PPP1R2	2.17202	21.2929	2.1187e-93	S100A2	0.856791	0.956127	0.33913	LDLRAD1	1.96499	0.787447	0.431125	CHIC2	0.503424	1.46454	0.143222	HOXB7	1.54024	2.41135	0.0160934	CHMP2B	1.93769	21.0891	7.61534e-81	DNAJB9	1.95971	16.9651	1.67222e-53	RHOA	1.51738	12.1826	8.22474e-30	ABCA6
513	TTC19	1.63018	12.6209	5.18469e-36	ENGASE	1.04816	5.9817	2.38407e-09	ANAPC13	0.447876	4.47114	7.98334e-06	RP11-427M20.1	2.2849	0.789304	0.429995	GSTP1	2.51884	21.2913	2.7086e-93	ANXA10	0.198633	0.955329	0.33953	MTRNR2L6	0.886365	0.78635	0.431767	CDH5	1.92511	1.46306	0.143632	CNBP	0.381183	2.40835	0.0162212	RDH11	1.93501	21.0824	8.99775e-81	FAM213A	1.60809	16.9426	1.22717e-53	SPINT2	2.73353	12.1806	1.00775e-29	MAP3K2
514	IVD	1.05392	12.6052	5.67142e-36	IER5	0.61613	5.98076	2.38755e-09	SNRPD3	0.338238	4.4676	8.10954e-06	RP11-329B9.4	2.28012	0.788174	0.430655	RPL9	0.924701	21.2841	9.07124e-95	IGHV4-28	4.48886	0.954899	0.339755	PTGES	2.24024	0.785977	0.431987	RP11-484N16.1	2.69051	1.45758	0.14514	HTR5A-AS1	5.97594	2.40244	0.016491	TSC22D1	2.09541	21.07	1.37853e-80	HIGD1A	1.55116	16.9363	1.3398e-53	SNRPB	1.61428	12.1785	8.76339e-30	NDUFS7
515	UBP1	1.46723	12.5857	7.7282e-36	FGFR3	1.05779	5.98019	2.40319e-09	CAMTA1	0.357508	4.45596	8.56241e-06	GYPE	2.26781	0.785616	0.432152	RGS1	2.99735	21.2688	5.97256e-93	DPT	4.47798	0.95472	0.339846	AC002310.7	1.02646	0.785581	0.432216	ELK3	0.965396	1.45677	0.145358	APEX1	0.463672	2.40166	0.0165199	RPP25L	2.30994	21.0683	1.89062e-80	RPS4Y1	1.59402	16.9103	1.86421e-53	NDUFS7	1.49755	12.1776	8.63919e-30	TP53TG1
516	RAF1	1.2427	12.5799	8.1703e-36	LPP	0.566728	5.97815	2.42482e-09	RPSA	0.219602	4.45224	8.69671e-06	RP11-745L13.2	1.41868	0.785323	0.432324	OST4	1.07052	21.2507	4.00095e-94	RP1-154K9.2	4.48077	0.954696	0.339858	RP11-315E17.1	2.23831	0.784761	0.4327	MXRA7	0.809963	1.45585	0.145612	SRSF3	0.351599	2.39973	0.0166052	RPS3	0.911724	21.0573	1.12556e-83	NDUFC1	1.19904	16.8929	8.99349e-54	PAPOLA	1.74197	12.1728	9.6239e-30	ENY2
517	NEIL1	2.0374	12.5778	9.16026e-36	ZMYND15	2.12178	5.97638	2.47284e-09	MTIF3	0.349639	4.44411	9.04435e-06	MRC2	1.21003	0.7849	0.432569	IER3IP1	1.70312	21.2299	3.55331e-93	RP11-419I17.1	4.47699	0.954533	0.339941	LINC01545	2.26856	0.783993	0.433147	DUSP26	2.51877	1.45511	0.145824	RBM8A	0.335114	2.39074	0.0170141	IVD	2.15275	21.0229	2.69811e-80	PSMA2	1.2082	16.8607	1.48791e-53	NME1	1.64564	12.1542	1.09939e-29	NADK2
518	PDE4DIP	1.21519	12.568	9.18757e-36	CHKA	0.83926	5.96655	2.60815e-09	NPC2	0.319339	4.43947	9.23886e-06	CASP5	2.24604	0.783783	0.433227	RAD51C	2.15688	21.1994	9.03144e-93	CTD-2532N20.1	1.64325	0.954185	0.340113	DNAI1	2.22937	0.78374	0.433298	CLEC2B	0.371236	1.45294	0.146414	RP11-465N4.4	1.44605	2.39025	0.017042	UROD	1.7115	21.0082	1.29028e-80	SERPINA10	2.61755	16.858	8.96824e-53	C14orf166	1.61994	12.1528	1.11515e-29	MTSS1
519	PITPNM2	1.99811	12.5637	1.06477e-35	MAT2A	0.500291	5.96602	2.60979e-09	UQCRC2	0.405248	4.43806	9.30804e-06	MUC21	2.25439	0.78185	0.434361	SRSF5	1.1772	21.1578	3.70763e-93	PDCL2	4.46339	0.954034	0.340193	MBOAT2	0.807777	0.783634	0.433358	RP11-286E11.1	0.921709	1.45274	0.146473	SVBP	0.935201	2.38928	0.0170856	C12orf57	1.36658	20.9934	3.4127e-81	TOR1AIP2	1.61712	16.8518	4.44015e-53	PFN1	1.28239	12.1306	1.16269e-29	SLC27A2
520	SEC14L2	1.03347	12.5501	1.09278e-35	TNRC6B	0.544068	5.96451	2.63381e-09	MINOS1	0.303945	4.42928	9.68233e-06	AC011294.3	1.18282	0.781382	0.434637	GTF3C6	1.69004	21.1564	1.29314e-92	RP11-126O1.5	1.27446	0.95369	0.340363	CTD-2162K18.3	2.22631	0.783589	0.433387	ZNF90	0.348133	1.44954	0.14736	RP11-798M19.6	1.6242	2.38142	0.0174537	ATRAID	1.74858	20.9673	2.35687e-80	TCEA3	1.48644	16.844	3.45877e-53	C4orf3	1.81484	12.1216	1.57497e-29	ZNHIT1
521	ZRANB2	1.0038	12.5457	1.18061e-35	ERGIC1	0.61246	5.96448	2.63481e-09	DEFB1	0.520211	4.42835	9.73353e-06	HRCT1	0.0969728	0.780629	0.435073	NDUFB2	1.02566	21.0553	1.32181e-92	RGS6	4.43412	0.953463	0.340482	RP11-181E10.3	2.22648	0.783338	0.433534	CCDC112	0.893843	1.44416	0.148872	CD99	0.371581	2.37152	0.0179205	RASSF7	2.04046	20.9374	6.84312e-80	F10	1.69585	16.8422	6.00208e-53	TCEA1	1.73632	12.1132	1.66499e-29	PERP
522	PLIN4	2.60841	12.5453	1.40052e-35	C2	0.337549	5.96138	2.67007e-09	TMEM45A	0.50072	4.42668	9.81061e-06	GSTM5	1.5308	0.779948	0.435479	HNRNPH3	1.7087	21.042	1.04577e-91	CTB-138E5.1	4.40563	0.95222	0.341112	C11orf72	2.23714	0.782099	0.43426	CHCHD7	0.242723	1.44384	0.148957	YEATS4	0.743968	2.37052	0.0179714	WDR83OS	1.29076	20.9311	6.47934e-81	JUND	1.49068	16.8222	4.67503e-53	RNF7	1.70971	12.0954	1.92878e-29	ID2
523	PLXNB2	1.31588	12.5327	1.47402e-35	STT3B	0.581237	5.95631	2.76868e-09	S100A16	0.295536	4.41801	1.01979e-05	RP11-426C22.5	0.958683	0.779666	0.435644	CCT2	1.74692	21.0388	1.25364e-91	GPR52	4.40393	0.951994	0.341226	HOXD9	2.23388	0.781724	0.43448	MYC	0.548707	1.44088	0.149796	NDUFA5	0.379908	2.36986	0.0180007	HAAO	2.06686	20.9253	1.33227e-79	A1CF	1.34052	16.8166	4.03706e-53	EGFL7	3.5804	12.0952	2.31772e-29	UGT2B7
524	SLC37A4	0.86502	12.5327	1.33933e-35	LRP6	0.679739	5.95508	2.78858e-09	RPL4	0.242531	4.41704	1.02388e-05	DNAJB5-AS1	2.20193	0.778272	0.436468	COX6A1	0.975428	21.0077	2.3428e-92	RP5-1050D4.3	1.24018	0.951835	0.341303	CCK	1.41332	0.781375	0.434685	PPP1R14A	1.24647	1.43874	0.150402	HCFC1R1	0.657537	2.36853	0.018067	COX6B1	0.965487	20.8899	5.88614e-82	GTF2H5	1.57678	16.8073	6.12975e-53	MGST1	0.929234	12.0922	1.22325e-29	ACOX2
525	RHOBTB3	1.35087	12.5269	1.57868e-35	TOB1	0.428517	5.94938	2.87936e-09	ALDH2	0.301752	4.4157	1.03109e-05	GIPC3	2.19045	0.776708	0.437391	RPL38	0.890577	20.987	2.08627e-92	TSSK6	2.12861	0.951137	0.341659	C2CD4C	2.22075	0.781025	0.434892	MB	0.933033	1.43643	0.151056	POLR2I	0.340989	2.35558	0.0187024	VPS29	1.44113	20.8686	2.42435e-80	TMEM45B	1.85504	16.7878	1.11777e-52	DPM3	1.71631	12.0674	2.53243e-29	GADD45A
526	PTMS	0.746495	12.517	1.56164e-35	UGCG	0.69573	5.941	3.04214e-09	NDUFA7	0.425552	4.41361	1.04148e-05	CALB2	2.19909	0.774757	0.438542	KRTCAP2	1.34533	20.9751	1.93138e-91	CBX2	0.725597	0.950539	0.341959	NRP2	0.799371	0.779787	0.435616	TSTD3	0.897918	1.43428	0.151668	GNG11	1.55459	2.35349	0.0188118	ZDHHC12	1.9563	20.8635	2.2231e-79	NDUFB2	0.974878	16.7666	1.86509e-53	CLDN4	3.42528	12.0641	3.07129e-29	H3F3A
527	WNT5A	2.43256	12.5138	2.02807e-35	BAAT	0.338026	5.9395	3.04685e-09	AAMDC	0.414679	4.41286	1.045e-05	DLX2	2.15854	0.773176	0.439478	DBF4	3.27479	20.9628	1.6186e-90	HOXD10	4.34873	0.950299	0.342086	PCDH20	2.18949	0.778273	0.436513	SPA17	0.742156	1.4318	0.152378	RHNO1	0.989243	2.35268	0.0188524	NUDT22	1.96	20.8469	2.11595e-79	NDUFB6	1.2941	16.761	5.67332e-53	POLR2I	1.42249	12.0627	2.36565e-29	DST
528	STX16	1.47003	12.5127	1.91829e-35	ZNF44	0.881554	5.93949	3.07551e-09	CCL15	0.542325	4.40752	1.07191e-05	RP11-379K17.4	2.1772	0.772341	0.439971	EIF3H	1.56099	20.9594	4.26815e-91	FGF16	4.32223	0.949392	0.342548	DLGAP1	2.18135	0.777289	0.437093	DBN1	1.40023	1.42632	0.153957	AIMP1	0.477236	2.34813	0.0190801	SDHD	1.96389	20.839	2.99312e-79	TM9SF2	1.72668	16.7603	1.44809e-52	PERP	2.27913	12.0474	3.36533e-29	SERPINA4
529	SYT17	1.59813	12.503	2.15318e-35	SREBF2	0.743233	5.93457	3.15704e-09	GLRX	0.376452	4.40604	1.07829e-05	MYBPC1	0.494345	0.770829	0.440862	GABARAPL2	1.4388	20.9531	3.45828e-91	NOL4	0.809372	0.948622	0.342934	TNFRSF10C	0.942981	0.776663	0.437459	LGALS9C	2.81942	1.42599	0.154054	C12orf75	0.759028	2.3358	0.0197188	MIEN1	1.62049	20.8383	1.15904e-79	NFIC	1.64038	16.7595	1.41583e-52	GMNN	2.26373	12.0369	3.65376e-29	YWHAG
530	IL6ST	1.02401	12.4933	2.27885e-35	EDEM1	0.808454	5.92092	3.43275e-09	HSBP1	0.320312	4.40222	1.09675e-05	HVCN1	0.527778	0.768552	0.442214	TALDO1	1.217	20.9375	2.43231e-91	ZBP1	0.654409	0.947932	0.343284	TMEM236	2.18593	0.776237	0.437713	SYT8	1.6331	1.42444	0.1545	GGCT	0.46379	2.33396	0.0198133	SBDS	1.76777	20.8188	2.54609e-79	RPL39	0.822257	16.7194	1.35028e-53	MINOS1	1.5127	12.0357	3.15826e-29	COX5A
531	HEMK1	1.69626	12.4851	2.73176e-35	ZNF638	0.685667	5.91414	3.57676e-09	HAAO	0.37759	4.40082	1.10478e-05	FKBP1C	1.1538	0.768534	0.442227	MPC2	1.13492	20.9209	3.31509e-91	GRM5-AS1	4.28763	0.947522	0.343498	COX8C	2.16892	0.774396	0.4388	GSTP1	0.24687	1.4233	0.154819	DPH3	0.608232	2.33347	0.0198401	ARL6IP5	1.92423	20.7983	4.74385e-79	RP11-403I13.5	3.14952	16.6909	6.73442e-52	PSMA3	1.57095	12.0272	3.50938e-29	MPDZ
532	MPST	0.794373	12.4766	2.63447e-35	ATP2A2	0.56163	5.91219	3.61515e-09	ATP6V1F	0.319746	4.39709	1.12313e-05	POMK	1.25551	0.768383	0.442316	C6orf48	1.42978	20.9156	5.7332e-91	ERICH6	4.24568	0.946837	0.343848	PTH1R	2.17737	0.772473	0.439937	COL4A2	0.841619	1.42279	0.154974	VNN2	0.875394	2.32865	0.0200976	B3GAT3	2.18026	20.784	8.56757e-79	PCYOX1	2.35178	16.6761	6.83384e-52	ETFB	1.23571	11.9972	4.07825e-29	NR0B2
533	FAM46A	1.05342	12.4686	3.12697e-35	JUNB	0.432523	5.90919	3.66765e-09	PARK7	0.255033	4.39262	1.1456e-05	RP11-257O5.4	1.57385	0.76775	0.442694	C12orf75	2.89643	20.8996	4.3332e-90	RP4-535B20.4	4.24236	0.946449	0.344045	NLGN3	2.16271	0.771309	0.440626	ZNF780A	0.45241	1.42242	0.155079	SKA3	1.29135	2.3249	0.0202991	MPC2	1.19924	20.7584	5.11011e-80	GLYCTK	1.25548	16.6713	1.52245e-52	PSMD8	1.46592	11.9707	5.75603e-29	SLC27A5
534	AKT2	1.37223	12.4648	3.41783e-35	PPARA	0.619131	5.90784	3.71246e-09	MRPL57	0.265725	4.38181	1.20389e-05	RP11-432J22.2	2.12569	0.767592	0.442789	CUTA	1.06374	20.8885	3.89747e-91	LUM	1.12032	0.946146	0.344193	RP11-45A12.1	2.14867	0.770989	0.440817	CLTA	0.198114	1.42038	0.155668	MRPL53	1.08393	2.32303	0.0203991	VSNL1	2.56941	20.7128	3.46773e-78	BCHE	1.76363	16.6643	5.02596e-52	POLR2J	1.52932	11.9676	5.95716e-29	ACAT2
535	ZNF281	1.04944	12.4588	3.5242e-35	PLA2G4C	0.968305	5.90587	3.76103e-09	ST13	0.281479	4.37667	1.23291e-05	AC005339.2	2.13992	0.766032	0.443715	EIF3F	1.59461	20.8866	1.73752e-90	AF038458.5	4.22924	0.945325	0.344618	RP11-689C9.1	2.13316	0.769876	0.441477	AP001627.1	3.80503	1.4183	0.156286	IL33	2.11515	2.32034	0.0205466	CRIPT	1.96269	20.6723	2.04606e-78	SORBS2	1.51174	16.6269	5.14585e-52	IER3IP1	1.95514	11.9642	6.85258e-29	PPP1R15A
536	SCD	0.701435	12.4429	3.76156e-35	ARHGEF10L	0.774206	5.90151	3.86302e-09	NIPSNAP1	0.419527	4.37333	1.25298e-05	DDR1-AS1	2.11822	0.765066	0.444291	SLIRP	1.18967	20.8763	8.12157e-91	CMTM1	4.18757	0.944637	0.34497	RP11-490B18.5	2.22822	0.769238	0.441848	RGS5	1.01697	1.41824	0.156297	COQ3	1.16837	2.31397	0.0208943	PPP1CA	1.51241	20.6498	1.30555e-78	SEC11C	1.30762	16.594	4.36283e-52	EIF1AX	1.50077	11.9586	6.56083e-29	LRP1
537	KPNB1	0.922427	12.4377	4.41944e-35	TMPRSS2	0.850144	5.8988	3.92172e-09	RBP5	0.325799	4.36305	1.31161e-05	GNG3	1.16537	0.764528	0.444609	TNFAIP3	2.80156	20.8671	8.5846e-90	PRKAR2A-AS1	1.15046	0.943468	0.345564	AC016995.3	0.584818	0.769083	0.441942	SLCO4A1-AS1	21.9632	1.41407	0.157527	TSTA3	0.522111	2.31156	0.0210245	FGGY	1.78063	20.6494	2.68376e-78	CD164	1.63813	16.5906	9.84712e-52	UGT2B11	3.26643	11.9544	8.36519e-29	IL6ST
538	RP11-390F4.3	1.30864	12.423	5.52069e-35	MET	0.701391	5.89788	3.93871e-09	MCTS1	0.412598	4.36096	1.32487e-05	RP11-431M7.3	1.15013	0.763611	0.445155	BUD31	1.39761	20.8644	1.41131e-90	RP11-440G9.1	4.14385	0.942867	0.345874	CTLA4	0.363994	0.768647	0.4422	SCN7A	21.3341	1.41392	0.157571	C19orf33	2.47691	2.31115	0.0210519	TAX1BP1	1.53205	20.6319	1.70892e-78	ECHS1	1.18943	16.5704	4.96588e-52	RAB7A	1.74233	11.9472	7.76594e-29	ABCA8
539	MAGI1	1.56221	12.4224	5.76152e-35	COPA	0.576763	5.89709	3.95974e-09	AP1M2	0.559639	4.35974	1.33273e-05	AC007773.2	0.569823	0.761855	0.446201	DNAJB6	1.69161	20.8607	3.08559e-90	IGHV4-31	4.16577	0.942769	0.345924	AC006262.5	2.17501	0.768286	0.442416	TBCA	0.124713	1.40835	0.159196	FLOT1	0.543256	2.30411	0.0214409	TMEM45B	2.14941	20.6133	1.09266e-77	APMAP	1.27206	16.5294	9.38917e-52	RWDD1	1.69369	11.9244	9.33233e-29	SLC47A1
540	NEB	1.42648	12.4177	6.02065e-35	ZBTB18	0.946207	5.89523	4.0162e-09	SPCS2	0.270332	4.34747	1.40828e-05	FCAR	2.09922	0.76057	0.446972	NOP56	2.03741	20.8437	6.28075e-90	RP11-415J8.3	4.12601	0.941892	0.346373	LRRC34	2.12517	0.768151	0.442501	GNG7	0.686173	1.40398	0.160502	AC010091.1	2.64555	2.30305	0.0215058	PGK1	1.4162	20.6084	1.31301e-78	RPS12	0.862513	16.5252	1.27426e-52	CCDC167	1.78151	11.9164	1.02722e-28	NDRG2
541	EFNA1	0.729565	12.396	6.96136e-35	CYP2D6	0.336653	5.88643	4.19586e-09	LAMTOR4	0.297034	4.33922	1.46184e-05	CTD-2287O16.4	2.12617	0.760392	0.447077	CRIP1	3.92946	20.7949	4.33498e-89	RP13-228J13.1	4.12966	0.941326	0.346662	IGHV3-53	2.13918	0.768011	0.442583	CHMP2A	0.136903	1.4014	0.161261	NDUFA8	0.426412	2.29651	0.0218716	BBOX1	2.94538	20.6025	2.44376e-77	NDUFB8	1.17372	16.5142	9.18496e-52	NDUFB7	1.14639	11.8965	9.8399e-29	GOLGA4
542	SNRNP200	1.16648	12.3914	8.05087e-35	MT-ATP8	0.681064	5.88336	4.29875e-09	MRPL36	0.374615	4.33445	1.49455e-05	HAGHL	0.709102	0.759922	0.447356	BZW1	1.63541	20.7925	1.00787e-89	ZNF524	0.411935	0.940223	0.347221	NCF2	0.824841	0.765954	0.443802	CCL15	0.263	1.39805	0.16227	UGDH	0.444465	2.29535	0.021939	RP11-792A8.4	2.25669	20.5537	2.38017e-77	NAA38	1.39751	16.5033	1.69308e-51	NDUFS4	1.70573	11.893	1.25608e-28	DYNLL1
543	BRD4	1.02908	12.3901	8.03104e-35	HELZ	0.602848	5.88249	4.32512e-09	APRT	0.278288	4.32685	1.54591e-05	RP4-753F5.1	2.10585	0.758915	0.44796	SMS	2.05482	20.7867	1.68081e-89	NINJ2	0.302874	0.939926	0.347372	DCAF12L1	2.10924	0.764022	0.444956	AC090498.1	0.208286	1.39763	0.162394	C9orf9	1.94941	2.28944	0.0222863	RPL19	0.760225	20.535	2.36924e-81	SQSTM1	1.26008	16.496	1.46062e-51	MSMB	5.12162	11.8885	1.59339e-28	CHCHD2
544	KLF6	0.706346	12.3768	8.72863e-35	SEMA4G	0.827264	5.87696	4.46921e-09	PDZK1IP1	0.583396	4.32589	1.55424e-05	TNFRSF11A	0.8466	0.757762	0.44865	POLR2K	1.30561	20.7766	6.23299e-90	RP11-119J18.1	4.03211	0.938079	0.348328	LDLRAD3	2.11338	0.763815	0.445079	NRG4	1.07531	1.38916	0.16496	FAM104B	0.824897	2.28913	0.0223007	SMIM7	1.68896	20.5327	1.10278e-77	CD302	2.29046	16.4888	5.02312e-51	BACE2	3.64037	11.8548	2.1036e-28	SLC38A2
545	CTB-50L17.14	1.67454	12.3735	1.09397e-34	NAGLU	0.880163	5.8738	4.5613e-09	MRPS36	0.362283	4.32395	1.56729e-05	HCN2	2.07052	0.753738	0.451063	YPEL5	2.0962	20.734	5.80784e-89	SYT3	1.1182	0.937666	0.348535	AC005082.12	2.1089	0.763732	0.445129	CCL21	2.4986	1.38842	0.165189	SDHB	0.382773	2.28762	0.0223857	HERPUD1	1.60065	20.4918	2.10195e-77	KMO	3.68921	16.4736	9.49863e-51	MRPL9	2.21511	11.8475	2.03256e-28	MPLKIP
546	AMT	1.21819	12.3687	1.05368e-34	ITGB1	0.377375	5.87257	4.57047e-09	CCL25	0.659093	4.3119	1.65643e-05	RP11-733O18.1	2.06172	0.753227	0.45137	RPL17	1.69881	20.7183	4.2016e-89	S100B	0.864446	0.936707	0.349027	CLCNKB	2.10229	0.763111	0.445499	ST6GALNAC1	5.95707	1.38675	0.165703	SOD2	0.321107	2.28723	0.0224073	AK4	2.13453	20.4676	7.38679e-77	LAMP1	1.80836	16.4493	6.16482e-51	TOMM7	1.17665	11.8472	1.56646e-28	CST3
547	RNMT	0.992154	12.3661	1.06107e-34	PRKCA	0.796975	5.86695	4.75638e-09	RPS21	0.211972	4.30818	1.67979e-05	SIGLEC11	2.06182	0.752258	0.451952	FOXM1	3.61265	20.7073	1.62358e-88	SEMA3C	4.00287	0.936261	0.349263	RP11-145G20.1	1.03023	0.762642	0.445776	ROR2	5.81424	1.38662	0.165742	RP11-841O20.2	1.24625	2.28565	0.0225065	SCCPDH	1.79592	20.4442	6.56753e-77	RPL18A	0.761942	16.4392	2.18834e-52	ELF3	1.74059	11.8159	2.58049e-28	MINOS1
548	CLCN5	1.9527	12.3618	1.26108e-34	MYH14	0.806519	5.86585	4.78338e-09	SDHB	0.3364	4.3013	1.73501e-05	RP11-432I5.4	2.0503	0.751316	0.452519	DCTN3	1.39993	20.6841	3.89452e-89	DNASE2B	3.97753	0.93612	0.349336	PRSS42	2.09966	0.761616	0.44639	SCNN1B	5.66963	1.38652	0.165773	SEC11C	0.351014	2.28055	0.0228028	GLRX	1.8001	20.4427	4.87696e-77	LAPTM4A	1.03592	16.3709	2.98892e-51	TXNDC12	2.28287	11.8062	3.0531e-28	C8B
549	ANKRD12	1.00671	12.3562	1.21384e-34	HERC1	0.757273	5.85978	4.96296e-09	RP11-403I13.5	0.750269	4.29684	1.77348e-05	RP11-404O13.1	2.11836	0.75005	0.453277	DYNLRB1	1.31253	20.6651	4.44892e-89	AC012074.2	3.96955	0.935549	0.34963	GPR84	2.09714	0.761033	0.446738	CD93	1.23898	1.38607	0.165901	TAX1BP3	0.942542	2.27818	0.0229487	CCT3	1.5137	20.4321	3.65076e-77	YIF1A	1.22116	16.3571	6.26103e-51	ZNHIT1	1.28963	11.7956	2.69765e-28	REEP6
550	DDX46	0.773263	12.3552	1.15991e-34	MBD3	0.833334	5.85851	4.99965e-09	NDUFS8	0.283422	4.2958	1.77789e-05	SH2D5	1.68536	0.749804	0.453427	NDUFA11	1.08476	20.631	5.15545e-89	AC012360.6	3.96638	0.934859	0.349984	GPR42	2.09273	0.760392	0.447121	SOX2	1.86617	1.38474	0.166311	BEX5	0.970329	2.27788	0.0229656	FAM195B	1.84131	20.4195	7.63297e-77	POMP	0.998662	16.3467	3.01678e-51	ATP5L	1.01405	11.7931	2.2999e-28	PPP1R3C
551	ZNF638	1.36537	12.3531	1.32803e-34	MTRNR2L12	0.726818	5.85153	5.20295e-09	HSPE1	0.229367	4.27866	1.91842e-05	RP11-165F24.3	2.03992	0.748383	0.454285	PPP1R15A	1.68007	20.6056	3.65243e-88	RP11-762I7.5	3.95042	0.934581	0.350128	TRIM40	2.08976	0.760087	0.447303	BCAS1	1.93076	1.38214	0.167108	INSIG2	0.817246	2.27729	0.0230014	MYL6	0.961703	20.3984	1.07684e-78	GPX3	1.68438	16.3368	1.89822e-50	ILF2	1.90613	11.7684	4.0506e-28	HNRNPU
552	STIM2	1.54282	12.338	1.6213e-34	RBM5	0.63267	5.83709	5.67458e-09	DAD1	0.29537	4.26734	2.0195e-05	ASIC1	1.10659	0.748293	0.454339	PSMD8	1.22703	20.5834	1.82739e-88	RP11-656D10.3	1.13929	0.933767	0.350544	CCM2L	2.07405	0.759073	0.44791	MEGF6	2.33335	1.38079	0.167525	CYCS	0.280047	2.26571	0.0236997	C1orf43	1.67835	20.3955	1.02968e-76	APRT	1.13262	16.3335	6.55957e-51	DAZAP2	1.73766	11.7606	4.29375e-28	NEU1
553	SHMT1	0.696319	12.3357	1.40112e-34	GALT	0.456149	5.83225	5.82711e-09	ALG3	0.420347	4.25132	2.17122e-05	RGPD3	2.02568	0.745646	0.455937	LDHB	2.94753	20.5798	1.4146e-87	RP4-736L20.3	3.91418	0.93316	0.350861	TRIM7	1.22397	0.758329	0.448353	PFKP	0.886909	1.37861	0.16819	GLO1	0.423399	2.26406	0.0238032	EMC7	1.83274	20.3947	1.32408e-76	SPRYD4	2.24618	16.3195	3.43183e-50	HSPA8	1.29545	11.7065	6.09506e-28	GCHFR
554	LARP1	1.20886	12.3211	1.9059e-34	SHC1	0.655217	5.82437	6.11375e-09	MGST3	0.29852	4.24943	2.18752e-05	RP11-640N11.2	1.10205	0.744387	0.456697	ATP6V1G1	1.1678	20.5648	2.18239e-88	ITGAD	1.56559	0.930613	0.352174	DMRTB1	2.07069	0.757966	0.448572	CPNE2	1.1664	1.37815	0.168334	AC114803.3	4.02727	2.26231	0.0239191	ALG3	2.01741	20.3879	1.75804e-76	HADH	1.86751	16.3065	2.9822e-50	OS9	1.71878	11.7048	7.09852e-28	HLA-C
555	STARD10	0.860389	12.3163	1.84928e-34	GCLC	0.583563	5.82018	6.27168e-09	RARRES3	0.299144	4.23852	2.29574e-05	FPR1	0.84306	0.74334	0.457329	TMEM59	1.03058	20.5638	1.38849e-88	ZBTB20-AS4	1.56733	0.930187	0.352395	LLNLR-246C6.1	2.09059	0.757598	0.448791	TIMP4	2.62971	1.37766	0.168489	PHYHIPL	1.39438	2.25903	0.0241209	CRYL1	2.00669	20.374	2.54807e-76	ECI2	1.32943	16.3003	1.66036e-50	AC098973.2	3.32266	11.6356	1.51146e-27	MRPS33
556	NBPF11	2.13953	12.2974	2.73716e-34	CANX	0.334206	5.8176	6.33726e-09	METTL7B	0.490858	4.22221	2.47079e-05	PVRIG	1.1902	0.743159	0.45744	SF3B5	1.31787	20.5604	3.26704e-88	ZNF503-AS1	3.87252	0.929496	0.352754	CRYBB1	2.06724	0.75754	0.448828	FOSL1	1.76314	1.37501	0.169307	DYRK4	0.988634	2.25796	0.0241861	ZG16	2.62444	20.3632	4.4614e-76	MYO1B	2.18891	16.2632	6.73791e-50	TDO2	1.57702	11.6332	1.28724e-27	MTHFS
557	OSGIN1	1.13704	12.2934	2.59889e-34	USP9X	0.572742	5.8176	6.36277e-09	C1orf53	0.659874	4.22122	2.48206e-05	IL4	1.16179	0.743152	0.457444	PAFAH1B3	2.22418	20.5597	1.23765e-87	RP11-536K7.3	1.02212	0.928727	0.353148	NOVA2	2.06384	0.75566	0.449953	RPS21	0.102392	1.37358	0.169737	EEF1E1	0.549893	2.24459	0.0250333	PLA2G16	1.73968	20.352	1.52126e-76	F7	2.0569	16.247	6.95474e-50	ATP5I	1.03473	11.6176	1.17488e-27	MAOA
558	C16orf70	1.68562	12.2835	3.1436e-34	ALDH4A1	0.560364	5.81608	6.41524e-09	TCEB1	0.28557	4.20298	2.68624e-05	RP11-722M1.1	1.97844	0.742879	0.457612	C1orf43	1.45076	20.5509	6.58235e-88	RP11-799D4.4	1.5587	0.927899	0.35358	PLS3-AS1	1.82333	0.755604	0.449988	NOP10	0.128574	1.37191	0.170257	LYRM5	0.475699	2.24024	0.0253149	TUBG1	2.2093	20.3181	6.2959e-76	SERINC2	2.19604	16.239	9.17238e-50	PPP1CA	1.46775	11.617	1.46216e-27	PRODH2
559	SPEN	1.69853	12.2607	4.16256e-34	PNN	0.432151	5.81461	6.47407e-09	MT1F	0.593947	4.20019	2.72283e-05	UST	1.11098	0.742677	0.457732	UXT	1.23634	20.5507	3.04795e-88	CEND1	3.80195	0.927823	0.353622	FAM162B	2.05817	0.754298	0.45077	TEKT1	5.26457	1.37013	0.17083	MRPL51	0.293384	2.2361	0.025583	FOXN2	2.4186	20.2677	1.8691e-75	SCCPDH	1.54839	16.206	7.5937e-50	NDUFB8	1.36773	11.6012	1.65458e-27	CDKN1A
560	RASSF7	1.00056	12.2598	3.81916e-34	ABCA2	1.21919	5.81276	6.58483e-09	LAMTOR5	0.26796	4.19774	2.74842e-05	RP11-501C14.6	0.609388	0.741014	0.458737	EIF3L	1.61163	20.5466	8.81494e-88	LINC00639	3.78339	0.926734	0.354187	POSTN	1.14803	0.752055	0.452114	RP11-168L7.1	2.35226	1.37006	0.170849	TATDN1	0.57863	2.23571	0.0256124	HLA-F	1.97488	20.2635	1.24161e-75	CERS2	1.529	16.1526	1.49426e-49	FKBP8	1.51729	11.5893	1.9424e-27	MYO1B
561	CYP2C8	0.88771	12.2522	4.19217e-34	LINC00969	0.577959	5.80092	7.03015e-09	MRPS15	0.301394	4.19501	2.78216e-05	CYP4A22-AS1	1.99261	0.739511	0.459651	MYEOV2	1.4064	20.5289	7.39217e-88	ACSBG1	1.55488	0.92648	0.354317	LINC01191	2.02409	0.750771	0.45289	UNC5B-AS1	4.99889	1.3684	0.17137	DMKN	3.53624	2.23325	0.0257808	TCEB1	1.40312	20.2142	3.97754e-76	MRPL24	1.47059	16.1466	1.32121e-49	MID1IP1	2.03027	11.5797	2.29313e-27	SBDS
562	SF1	0.949222	12.2444	4.64125e-34	KDM2A	0.707117	5.80083	7.04507e-09	STOML2	0.304267	4.188	2.86932e-05	RP11-396B14.2	1.97202	0.737993	0.460574	TECR	1.23992	20.5286	5.48554e-88	RNF151	3.78531	0.924983	0.355096	PEBP1	0.0536273	0.750065	0.453307	KCTD12	1.08663	1.36794	0.171503	VTI1B	0.521305	2.22322	0.0264447	SERINC3	1.88974	20.2088	2.03768e-75	TMEM230	1.46668	16.144	1.33088e-49	PA2G4	1.41816	11.5755	2.10105e-27	C19orf70
563	GPBP1	0.809551	12.2409	4.66831e-34	PHLDA1	0.658736	5.79764	7.15182e-09	FKBP3	0.325984	4.18009	2.97101e-05	RDH10-AS1	1.99595	0.737495	0.460876	KLF6	1.35304	20.5244	9.07122e-88	FAM134C	0.185505	0.924713	0.35523	KCTD15	2.0251	0.749927	0.453398	NPDC1	1.20334	1.367	0.1718	EGLN3	1.02934	2.22081	0.0266108	CPB2	1.61497	20.2026	1.25136e-75	HDLBP	1.77306	16.1231	2.40526e-49	BNIP3L	2.4247	11.5722	2.57621e-27	CALU
564	EIF3B	1.15111	12.237	5.14937e-34	CLCN7	0.933723	5.79466	7.30669e-09	EIF6	0.277887	4.17321	3.06073e-05	RP11-521C20.5	1.94333	0.735384	0.462162	SUMO3	1.66046	20.5168	1.33089e-87	MRVI1	3.75237	0.924644	0.355274	AC084809.2	2.01853	0.749725	0.45352	RP11-863P13.2	2.29863	1.36634	0.172013	SLC6A8	1.05872	2.21873	0.0267525	UBXN4	1.56241	20.1849	1.42031e-75	CALD1	0.894281	16.0744	5.4905e-50	MRPL20	1.30301	11.5644	2.20759e-27	FBP1
565	COASY	0.963999	12.2273	5.56399e-34	FLCN	0.842419	5.7944	7.31401e-09	PSMD4	0.28468	4.16922	3.11533e-05	CEACAM16	1.95576	0.734671	0.462595	CCNI	1.98344	20.4865	4.13045e-87	IGHV1-18	3.72782	0.923744	0.355742	ADRA2B	2.01934	0.749487	0.453663	THY1	1.09024	1.36356	0.172878	AMN1	1.28986	2.21367	0.0271019	AFM	1.48464	20.1788	7.44371e-76	ZFP36	1.48566	16.0728	3.20557e-49	RPL13A	0.727766	11.5601	1.48866e-27	SNX3
566	SYMPK	1.5122	12.2243	6.31144e-34	USP22	0.751988	5.79328	7.36552e-09	POLR2K	0.289648	4.16612	3.15738e-05	KCNIP2-AS1	1.19099	0.734652	0.462603	SRI	1.89743	20.4767	4.05685e-87	CTD-2246P4.1	3.74162	0.923607	0.355813	CTD-2526M8.2	2.02212	0.749341	0.453751	UQCRHL	0.459994	1.36234	0.173258	SCGN	0.708622	2.20365	0.027799	ATP5A1	1.40469	20.177	9.48918e-76	MSRB2	2.51353	16.0593	7.68066e-49	ATP1A1	1.86408	11.5527	2.90632e-27	NCOA7
567	USP31	1.73258	12.2236	6.47672e-34	NBPF12	1.00336	5.79005	7.52224e-09	RP11-49I11.1	0.893733	4.15304	3.34892e-05	PMF1-BGLAP	1.09201	0.732973	0.463627	PDCD5	1.26254	20.4208	3.97822e-87	FOXS1	3.73291	0.92357	0.355832	RP11-96D1.5	2.0615	0.748581	0.454205	BDKRB2	2.37633	1.36199	0.17338	MDH1	0.37998	2.19881	0.0281402	SSR4	1.16679	20.1687	2.52787e-76	RPS19	0.677055	15.9851	3.98013e-50	CKS1B	1.67638	11.5418	3.04818e-27	UBB
568	SUN1	1.19978	12.2178	6.5412e-34	GGA1	0.71558	5.78719	7.64236e-09	PTMA	0.201525	4.15086	3.36914e-05	RPH3A	1.92971	0.732659	0.463822	REL	2.48981	20.4095	2.68108e-86	C8orf49	1.54475	0.923484	0.355875	PRICKLE2	2.00868	0.748145	0.454472	PF4V1	1.83829	1.36188	0.173414	CBX1	0.564928	2.19428	0.0284674	USP16	1.73646	20.1682	2.56786e-75	AKR1C3	0.964676	15.9517	3.00594e-49	MRPL18	1.74647	11.5232	3.6765e-27	SKAP2
569	LPP	1.0588	12.216	6.58971e-34	CTB-50L17.14	0.731364	5.78409	7.76107e-09	C12orf57	0.262124	4.14691	3.43206e-05	IL1A	1.95036	0.732219	0.464089	HNRNPUL1	2.0804	20.4068	1.83235e-86	FOXQ1	3.75758	0.923483	0.355877	RP11-805J14.5	1.99641	0.747198	0.455044	MISP	1.38782	1.36106	0.173671	EIF2S2	0.289582	2.19301	0.0285553	TOMM7	1.12555	20.1653	1.90014e-76	SELENBP1	1.4206	15.9065	2.04922e-48	SUMF2	2.04703	11.5171	4.05379e-27	CPEB4
570	RANBP10	2.36974	12.2094	8.08069e-34	GSDMB	1.19059	5.77844	8.0582e-09	AKR1B10	0.57223	4.13579	3.606e-05	RP11-536K7.5	1.96401	0.730272	0.465277	ABCF1	1.59397	20.3981	1.24276e-86	CTD-2334D19.1	3.743	0.922673	0.356299	FHL1	0.519966	0.746646	0.455373	LMO2	2.02276	1.35881	0.174385	PPP1R36	2.55956	2.19077	0.0287271	HIGD1A	1.65347	20.1574	2.34128e-75	SLC7A2	1.85315	15.8985	3.5554e-48	XRCC5	1.87131	11.4648	6.34658e-27	LEPR
571	XRRA1	1.36168	12.2081	7.5892e-34	TLE1	0.663838	5.77744	8.06112e-09	TMEM14A	0.275802	4.1306	3.68537e-05	PCDHAC2	1.95047	0.72999	0.46545	EIF3E	1.32646	20.3977	7.69569e-87	TPPP3	1.55144	0.922345	0.356467	ALDH3A1	0.713417	0.746296	0.455582	DPY30	0.177124	1.35865	0.174425	TBPL1	0.789623	2.17415	0.0299519	PSMD7	1.66339	20.1481	2.95879e-75	SOD2	1.2895	15.822	4.10635e-48	PFDN6	1.72892	11.4643	6.17496e-27	CIB1
572	TTC17	1.34681	12.2067	7.70727e-34	FBXO31	1.13165	5.77287	8.32842e-09	DNAJC19	0.345734	4.11884	3.87894e-05	PRRX1	1.94183	0.729229	0.465915	CNIH4	1.89521	20.389	1.93641e-86	RP11-293M10.1	3.70459	0.922129	0.356583	STPG2	1.99619	0.746012	0.45576	CD163	1.15721	1.35473	0.175676	WTAP	0.573539	2.17119	0.0301747	RPL14	0.871221	20.1441	1.31002e-77	PPIB	0.858317	15.8179	1.03086e-48	MTX1	1.9815	11.4631	6.54923e-27	RAB7A
573	IER5	1.16351	12.2012	7.99629e-34	BIRC3	0.511391	5.76954	8.44069e-09	MDK	0.324085	4.11458	3.94979e-05	PDCD1LG2	1.07634	0.727312	0.467087	EMC9	2.3887	20.3864	3.03632e-86	RP11-73M7.9	3.68571	0.921616	0.356851	RP11-157J24.2	1.99939	0.745437	0.456106	LCN6	4.77773	1.35447	0.175767	RP11-983G14.1	2.67442	2.16737	0.0304705	SERPINA1	0.850787	20.1312	9.93972e-79	ALDH7A1	1.60389	15.8067	7.6848e-48	NOL7	2.04549	11.4491	7.4603e-27	CLDN1
574	TMEM63A	1.77212	12.1942	9.3241e-34	LGALS3BP	0.445346	5.76859	8.48428e-09	MRPL52	0.292187	4.11245	3.98607e-05	RP11-407H12.8	1.8915	0.727174	0.467175	RRM1	2.89896	20.3786	4.64877e-86	RP1-140A9.1	1.57421	0.92128	0.357024	ACVRL1	0.899937	0.744575	0.456623	TUBA3D	2.52418	1.3534	0.176108	ACTR10	0.560195	2.16391	0.0307303	HAO2	2.63888	20.1249	1.78476e-74	UQCRH	0.911745	15.791	1.88892e-48	ANXA5	2.01705	11.4482	7.46575e-27	MTCH2
575	CLMN	1.4135	12.1895	9.48714e-34	D2HGDH	0.891313	5.7675	8.57846e-09	TIMP1	0.299366	4.10229	4.16264e-05	RAB25	0.761373	0.726612	0.467514	PSMB6	1.18412	20.3641	8.67891e-87	RP11-29P20.1	3.68561	0.921195	0.357071	SRXN1	1.43561	0.74302	0.457567	POLB	0.541622	1.35249	0.176392	PTTG1IP	0.462528	2.1638	0.0307384	ETNK2	2.77046	20.1028	2.56568e-74	ABCA8	2.62785	15.7888	1.83402e-47	BUD31	1.59445	11.441	7.38968e-27	HIGD2A
576	PCSK9	1.78605	12.188	9.95449e-34	SIAH2	0.751134	5.76354	8.76888e-09	BTF3	0.234656	4.07444	4.69148e-05	RP11-380B4.3	1.88482	0.725869	0.467974	CDK4	1.82461	20.343	4.12605e-86	RP4-737E23.2	3.70928	0.921186	0.357075	NCBP2-AS1	1.9903	0.742692	0.457766	SHE	0.909493	1.35155	0.176694	SPATS2L	0.426352	2.16211	0.0308687	TST	1.67442	20.1015	5.22397e-75	ANXA7	1.65843	15.7594	1.49774e-47	HN1	1.60703	11.4395	7.51021e-27	GNAS
577	EXOC3L4	2.2652	12.1776	1.1572e-33	GLYCTK	0.360347	5.76325	8.74756e-09	DPM3	0.309361	4.074	4.70375e-05	RP11-225H22.7	1.91497	0.725414	0.468252	SELT	1.46659	20.3246	3.63267e-86	MYO1H	1.92108	0.919654	0.357871	RASGRP4	1.67601	0.742661	0.457783	TCEAL4	0.161233	1.35015	0.177133	TIMM9	0.583156	2.15957	0.031066	UBE2L3	1.47737	20.0899	3.58364e-75	ZFP36L1	1.11864	15.7571	6.88578e-48	RPN1	1.8087	11.4346	8.3527e-27	ACADM
578	COBL	1.84233	12.1772	1.14331e-33	SHROOM3	0.782151	5.75948	8.98725e-09	GAGE1	0.697193	4.04789	5.26041e-05	CTD-2215E18.1	1.36981	0.724704	0.468687	HMGB3	1.90804	20.3123	8.18465e-86	C11orf71	0.229517	0.919126	0.358144	FPR2	1.99344	0.742311	0.457996	LYPLAL1	0.292378	1.34889	0.17754	BBS7	1.65336	2.15685	0.0312831	HMGCS2	1.30087	20.0862	2.16967e-75	TSTD1	1.36292	15.724	1.55571e-47	SPTSSB	4.27805	11.4152	1.12059e-26	RP11-115C10.1
579	TRIM66	2.48131	12.1681	1.31499e-33	APP	0.615343	5.7576	9.06618e-09	LCN2	0.500548	4.03622	5.52668e-05	TACR2	1.06223	0.724308	0.468929	HGF	2.46163	20.299	1.61329e-85	IGHV4-4	3.66266	0.918842	0.358299	CTD-2017C7.1	1.97592	0.742033	0.458166	PLAUR	0.514365	1.3443	0.179021	DEFB1	0.528441	2.1549	0.0314294	MRPL14	1.44577	20.0833	3.20409e-75	ATP5J	0.760845	15.7209	1.66529e-48	LGALS1	1.60415	11.4012	1.07452e-26	CEBPG
580	FGFR4	1.4948	12.1475	1.56989e-33	ARHGAP12	0.804252	5.75601	9.17769e-09	NDUFAF3	0.276534	4.02712	5.74111e-05	LINC00332	1.92524	0.723931	0.46916	HSP90B1	1.08936	20.2953	2.81552e-86	GAS1	3.63269	0.918775	0.358335	RP5-855D21.1	2.07159	0.741397	0.458543	PGM5	4.32399	1.34198	0.179783	MTCP1	2.52987	2.14846	0.0319463	SLC25A4	2.04221	20.0772	1.73403e-74	VNN1	2.02407	15.7006	3.9528e-47	HLA-B	0.96541	11.3939	8.16006e-27	TMED5
581	P4HB	0.543865	12.1449	1.32842e-33	SEC16A	0.696637	5.74999	9.48584e-09	GABARAP	0.659139	4.02301	5.84847e-05	RP11-767C1.2	1.89812	0.723261	0.469573	MXD3	3.82271	20.2713	4.08319e-85	ADAM30	3.62986	0.918601	0.358426	RAB33A	0.678697	0.740956	0.458816	RWDD3	1.10505	1.33909	0.180713	C3orf14	1.16713	2.13259	0.0332279	ACBD4	2.51725	20.0688	2.611e-74	SEL1L	1.98148	15.6884	4.54023e-47	CSAG1	2.18877	11.3671	1.55882e-26	C1R
582	NBPF12	2.00028	12.1412	1.76792e-33	PRRC2B	0.821672	5.74936	9.54634e-09	CUTA	0.226246	4.02019	5.91005e-05	RP11-480C22.1	1.89513	0.722737	0.469895	PNRC2	2.21469	20.2645	2.57609e-85	MESP1	0.780975	0.918358	0.358548	PCDHB13	0.984393	0.740386	0.459163	EPS8L1	2.52926	1.33656	0.181545	CKB	0.690443	2.12995	0.0334437	ZFP36L1	1.29357	20.0681	2.79324e-75	HMGCS1	1.66495	15.6728	4.46166e-47	TMEM179B	1.82609	11.3532	1.71108e-26	ALDOB
583	PABPC1L	2.29598	12.131	2.02156e-33	ICAM1	0.753964	5.74726	9.64871e-09	ADH6	0.427711	4.01922	5.94061e-05	DSG2-AS1	1.8858	0.722563	0.470002	UQCRH	0.981677	20.2403	3.86328e-86	EPHA3	3.6504	0.918334	0.358565	DKK4	1.35867	0.740349	0.459178	GIMAP1	0.820764	1.33409	0.182346	FIS1	0.277115	2.12419	0.0339191	NDUFS3	1.6373	20.038	1.15321e-74	AASS	2.20846	15.6413	7.94852e-47	CFDP1	1.67125	11.3513	1.6959e-26	ATP1A1
584	SS18L1	1.79801	12.1063	2.63477e-33	MTRNR2L1	1.41823	5.74676	9.7358e-09	CYCS	0.228372	4.01708	5.98826e-05	SMLR1	0.101641	0.722323	0.470145	NOL7	1.79653	20.2262	3.38304e-85	ITGB1BP2	0.905127	0.917535	0.358979	DLGAP4-AS1	0.820451	0.739498	0.4597	LHFP	2.21704	1.33128	0.183274	CABP1	4.31882	2.12376	0.0339668	C9orf78	1.79406	20.0216	2.34245e-74	ATP5A1	1.21316	15.6387	3.39689e-47	CCDC25	1.98534	11.3248	2.25025e-26	WBP2
585	CREBZF	1.53252	12.1061	2.58647e-33	AHR	0.689545	5.7466	9.6695e-09	RP11-254I22.3	0.811751	4.01329	6.09599e-05	CTXN1	1.86954	0.721404	0.470716	RAD23A	1.25549	20.22	1.42753e-85	RP11-314C9.2	3.63905	0.916715	0.359412	RP11-104N10.1	1.02341	0.73933	0.459802	MARCKSL1	0.445888	1.32854	0.184168	TMEM14C	0.348262	2.12363	0.0339679	BCAP31	1.54175	20.0019	1.72664e-74	RRBP1	1.31587	15.592	6.946e-47	COX14	1.34664	11.3216	2.00118e-26	N4BP2L2
586	MCL1	0.760467	12.0927	2.71486e-33	LTBR	0.611386	5.74404	9.82831e-09	RPL17	0.333529	4.0103	6.16422e-05	AP000304.12	1.91073	0.721371	0.470733	NUDT21	2.17955	20.2052	6.37167e-85	CTA-397H3.3	3.60845	0.916184	0.359691	RP11-219B4.7	1.97575	0.739283	0.459832	PODXL	1.28392	1.32683	0.184737	C8orf59	0.426037	2.12138	0.0341577	MRPL4	1.77083	20.0009	2.79188e-74	GDF15	2.32999	15.5432	2.88653e-46	MRPS10	1.9496	11.3199	2.34505e-26	PCYT2
587	SLCO1B1	1.05319	12.078	3.39604e-33	MTSS1	0.554158	5.73148	1.05659e-08	PET100	0.273722	4.00963	6.18176e-05	TRAV12-3	1.86955	0.720792	0.471092	UBB	0.794067	20.1781	4.70954e-86	FGD5	1.52707	0.915772	0.359904	RP11-480D4.6	1.66458	0.738159	0.460516	RP1-232P20.1	2.33345	1.32442	0.185541	PSMC1	0.42501	2.12122	0.0341722	TCEA3	1.61495	19.9889	2.2928e-74	AKR7A3	2.09051	15.5362	2.35433e-46	MIEN1	1.57368	11.3184	2.22484e-26	PNPLA8
588	STT3B	1.07084	12.0661	3.91208e-33	IGF2R	0.712289	5.72975	1.06944e-08	MAT1A	0.282205	3.99644	6.53387e-05	FLJ41941	1.89509	0.72028	0.471406	ACTR3	2.075	20.1703	1.36106e-84	RP1-111C20.4	3.58385	0.915255	0.360179	AQP5	1.9449	0.737084	0.46117	TIE1	1.33917	1.32369	0.185779	PRDX4	0.310855	2.11385	0.0347968	DECR1	1.48793	19.9846	1.87929e-74	IGFBP2	2.14845	15.5153	3.36534e-46	BLVRA	2.72417	11.3125	2.65762e-26	NCL
589	PTCHD1	2.61433	12.048	5.50843e-33	TMEM184A	1.32082	5.72157	1.12533e-08	NAT8	0.642261	3.98766	6.79015e-05	CTD-2349P21.9	1.04752	0.7202	0.471455	CMC2	1.68318	20.1699	6.93822e-85	CTD-2616J11.14	3.56194	0.914285	0.360688	COL11A2	1.94722	0.736851	0.461311	RAB3IL1	1.78663	1.32265	0.186128	SPTSSB	1.02449	2.1107	0.0350732	EIF4A2	1.24703	19.9747	8.78346e-75	MPC1	1.81481	15.5074	2.98886e-46	CPD	2.28257	11.3045	2.77672e-26	TBCA
590	ZNF652	1.29775	12.0479	4.96321e-33	CD109	0.937337	5.71779	1.14535e-08	LSM5	0.264256	3.98699	6.79938e-05	NHLRC1	1.13552	0.71977	0.471719	UBE2A	1.91539	20.1646	1.05008e-84	IGLV3-10	3.56296	0.914214	0.360725	IGHV3-49	1.9995	0.736321	0.461628	MRAS	0.541797	1.32141	0.186535	KRT7	1.16587	2.10637	0.0354485	LEPROT	1.94534	19.9712	6.63727e-74	INSR	1.74474	15.4992	3.04083e-46	NTPCR	2.74059	11.3014	2.93252e-26	TGM2
591	INADL	1.77473	12.0273	6.80201e-33	CYP8B1	0.447253	5.70939	1.2012e-08	DYNLRB1	0.281174	3.98597	6.82812e-05	RP5-867C24.5	1.95657	0.718834	0.472293	EDF1	0.923645	20.1636	1.34883e-85	RP11-500B12.1	1.52364	0.912729	0.361503	SMAD6	0.647359	0.735404	0.462188	CNN3	0.17233	1.32127	0.186577	RPS27L	0.250993	2.09095	0.0368042	MTMR4	2.08995	19.9687	7.19892e-74	ABCB4	1.37286	15.495	1.86001e-46	SLC25A3	1.17755	11.2936	2.47332e-26	PIPOX
592	AKR1A1	0.62857	12.0262	5.62588e-33	ZNF791	0.719225	5.70845	1.21268e-08	DUSP23	0.310004	3.97889	7.0358e-05	RP11-15A1.3	0.888309	0.718433	0.472542	LSP1	3.12169	20.1596	2.65503e-84	RP11-1018N14.1	3.51833	0.911717	0.362038	C1QTNF2	1.9409	0.734546	0.462713	SERHL2	0.814126	1.32119	0.186607	RP11-469A15.2	0.559316	2.09006	0.036889	NINJ1	2.02675	19.9668	7.78001e-74	PSME2	1.05201	15.49	1.29525e-46	TXNL1	1.92613	11.2927	2.97508e-26	RAB6A
593	PABPN1	1.1511	12.0146	7.46117e-33	YPEL2	0.872844	5.70573	1.23088e-08	MRPL13	0.34949	3.97176	7.24925e-05	CTD-3051D23.1	1.86194	0.718377	0.472579	KIF23	4.86356	20.1567	3.80111e-84	GPR18	0.606461	0.911607	0.362091	RP11-80H18.3	1.94855	0.733386	0.463418	NKILA	2.9695	1.31979	0.187083	CFHR1	0.256849	2.08729	0.037135	NIT2	1.92301	19.959	6.92601e-74	COX7B	0.900507	15.4849	7.29289e-47	ASAH1	2.47088	11.2675	3.92628e-26	SCARB1
594	ZNF318	1.59583	12.009	8.2938e-33	AGL	0.565175	5.69531	1.30683e-08	LRG1	0.323606	3.97173	7.25081e-05	RP11-38C17.1	0.889092	0.718168	0.472707	DYNLT1	1.63783	20.1438	1.11668e-84	PGBD3	3.4814	0.909014	0.363463	RP11-661A12.4	1.94539	0.733105	0.46359	LL21NC02-21A1.1	3.90001	1.31597	0.188363	ZCCHC17	0.552634	2.08254	0.0375714	DNAJC7	1.70554	19.952	4.33666e-74	OCIAD1	1.35203	15.4751	2.52275e-46	POLR1D	1.94808	11.2632	3.86158e-26	ITIH4
595	KIAA1147	1.84468	12.0068	8.54781e-33	RAD9A	0.566101	5.69377	1.31962e-08	MYDGF	0.282242	3.96609	7.42315e-05	RP11-644N4.1	1.85558	0.717851	0.472903	AHSA1	1.70275	20.1328	1.55004e-84	RP11-30L15.6	3.47994	0.908729	0.363613	CELSR3-AS1	1.92647	0.73249	0.463966	AC007620.3	2.35862	1.3142	0.188954	SET	0.356326	2.07926	0.0378706	BAD	1.74513	19.942	5.20252e-74	ALDH3A2	1.70156	15.4603	4.45687e-46	CELF4	3.9994	11.2561	4.58005e-26	CCT6A
596	CLDN1	0.7949	11.9948	8.61974e-33	PRKAG2	0.652514	5.68997	1.34679e-08	ATP6V0B	0.242282	3.93565	8.42338e-05	KCNK15	1.8768	0.716651	0.473642	DHRS7	1.37579	20.1253	1.25941e-84	RP11-843A23.1	3.49285	0.908119	0.363934	RP11-175O19.4	0.602244	0.731809	0.464378	MAP7D2	2.07277	1.31344	0.189212	PKIB	0.902399	2.07408	0.0383544	SNHG25	1.85571	19.9364	9.64893e-74	ABAT	1.90298	15.4602	5.26328e-46	LRG1	1.93595	11.2399	4.83285e-26	MRPL12
597	HNRNPL	1.43854	11.9898	1.02574e-32	CTNND1	0.624251	5.68549	1.3828e-08	FKBP11	0.342421	3.93498	8.4499e-05	CTD-2105E13.16	1.83197	0.715997	0.474048	POLR2J	1.2781	20.1094	1.0436e-84	TNKS2-AS1	1.49704	0.907235	0.3644	ANKFN1	1.64815	0.731033	0.464854	RP11-1398P2.1	2.08213	1.3116	0.189833	LINC00348	1.39828	2.07055	0.0386863	HADHA	1.69694	19.9252	7.41439e-74	SPTSSA	1.243	15.4489	3.03326e-46	PMF1	1.90212	11.2224	5.57572e-26	MET
598	CCDC84	1.63719	11.9771	1.19997e-32	FARP1	0.818984	5.67268	1.49287e-08	RNF5	0.300056	3.93468	8.46001e-05	FCER2	1.85254	0.715575	0.474307	C12orf57	1.13185	20.0903	9.15741e-85	AP000318.2	3.42948	0.905881	0.365118	LINC01534	0.39906	0.730684	0.465065	C1orf64	2.10368	1.31026	0.190282	COX19	0.590563	2.06973	0.0387586	ATP5G3	1.19405	19.9147	1.25647e-74	RORA	1.93416	15.4348	7.41509e-46	PSMA5	1.65973	11.1975	6.65243e-26	NUCB1
599	PRPF38B	0.87924	11.973	1.16197e-32	KIAA1109	0.93048	5.67062	1.51262e-08	SWI5	0.395838	3.93264	8.53427e-05	LINC-ROR	1.83439	0.715484	0.474364	HSBP1	1.34968	20.0844	1.98209e-84	IGHD	1.51484	0.90475	0.365713	SOD3	1.91363	0.730639	0.465097	TNNI2	1.29518	1.30773	0.191136	TOMM5	0.492597	2.0685	0.0388725	EIF3G	1.47434	19.9004	5.54433e-74	TMEM14A	1.21599	15.3821	6.38272e-46	HNRNPF	1.62703	11.197	6.723e-26	MIF
600	ARHGEF12	1.10472	11.9715	1.21251e-32	TTC17	0.659508	5.6699	1.51563e-08	RPL36A	0.228306	3.92196	8.9119e-05	CASKIN1	1.851	0.713334	0.475691	NDUFA6	1.08192	20.0805	1.15155e-84	CD248	1.49936	0.903474	0.366389	NDOR1	0.752056	0.72955	0.465759	C1D	0.218999	1.30549	0.191891	AP2S1	0.282016	2.06253	0.0394363	PGAM1	1.48901	19.898	6.48454e-74	ACSL5	2.87898	15.359	2.50533e-45	MRPL13	1.87264	11.1969	6.88067e-26	CCL16
601	VSIG10	1.30194	11.9698	1.27186e-32	FOXP1	0.51222	5.66963	1.51591e-08	SULT1A1	0.354044	3.91834	9.05395e-05	RP11-351I24.1	1.84637	0.712274	0.476348	MAD2L2	2.00105	20.0768	5.09492e-84	AJ003147.8	3.39303	0.903271	0.366501	RP11-339B21.13	1.06798	0.728873	0.466175	DKFZp779M0652	0.475647	1.30382	0.192465	DPCD	0.955468	2.06242	0.0394529	FAM213A	1.91449	19.8802	2.33762e-73	OSTC	1.29875	15.3402	1.13805e-45	PLOD1	2.15865	11.1863	7.83861e-26	HADHA
602	PRPSAP1	1.1349	11.9672	1.28317e-32	SMG1	0.65551	5.66772	1.53561e-08	TMEM45B	0.37317	3.91332	9.24612e-05	COMP	1.82462	0.712048	0.476489	SF3B6	1.165	20.0756	1.39138e-84	GMFG	0.180779	0.903195	0.366532	RP11-305L7.3	0.527529	0.72809	0.466651	FLT4	2.53138	1.30301	0.192746	TRAPPC1	0.351297	2.05551	0.0401123	NDUFV3	1.608	19.8758	1.10713e-73	COPE	0.971337	15.3094	8.10596e-46	UXT	1.44081	11.1785	7.5313e-26	PECR
603	CCS	0.907732	11.9413	1.67588e-32	MAP3K11	0.649176	5.66557	1.55318e-08	ARL1	0.416333	3.91251	9.27698e-05	RP11-83N9.5	0.922871	0.711553	0.476793	CD63	1.07627	20.0695	1.58623e-84	URB1-AS1	0.256503	0.903029	0.366623	AC007620.3	1.89285	0.727972	0.466727	CST1	3.70446	1.30298	0.192759	GMPS	0.631975	2.05465	0.0401984	C6orf48	1.65069	19.8717	1.29145e-73	ACOT12	2.4926	15.3035	3.91362e-45	EIF3L	1.81342	11.1519	1.03131e-25	AMDHD1
604	PRPF3	1.63714	11.9355	1.95021e-32	EPM2AIP1	0.631874	5.65996	1.60556e-08	GJB1	0.278039	3.91006	9.36796e-05	BSND	1.88962	0.704882	0.480931	SAT1	1.07272	20.0543	1.84126e-84	RP11-552D4.1	3.38221	0.902737	0.366785	RP11-94B19.3	1.90344	0.727582	0.466965	SOCS3	0.559388	1.29969	0.193877	UFSP2	0.767746	2.05341	0.0403193	PSMB6	1.30253	19.8518	5.21744e-74	ALDH1L1	2.40828	15.2915	4.52136e-45	PSMD7	1.6406	11.1383	1.12909e-25	ARHGDIA
605	MAP3K2	1.21827	11.9235	2.15893e-32	FAM102A	0.804007	5.65794	1.62531e-08	HAMP	2.19969	3.87729	0.000107424	RP11-77H9.5	1.44858	0.704087	0.481431	TRAC	2.82227	20.0255	2.45282e-83	TRAV14DV4	3.37649	0.902492	0.366914	EFR3B	1.89567	0.72734	0.467114	TRIM54	1.17133	1.29804	0.194442	PPP1CB	0.39056	2.05229	0.0404255	AP2S1	1.24052	19.8286	4.98503e-74	NDUFC2	0.856805	15.2892	5.75906e-46	AKR1C1	1.43684	11.1325	1.14018e-25	EIF4A1
606	ZMYND8	1.48271	11.911	2.57764e-32	LBP	0.433702	5.65668	1.62832e-08	FGGY	0.306784	3.86078	0.000114654	RP11-517A5.7	0.692908	0.703808	0.481603	EXOSC8	2.44955	20.0216	1.97419e-83	RP11-817J15.3	3.36753	0.902274	0.367031	RP11-57A1.1	1.8914	0.726918	0.467373	LRRC49	3.58443	1.29518	0.195436	COA3	0.282924	2.05181	0.0404692	SF3B2	1.6898	19.8236	3.36051e-73	STAG3	3.47429	15.2816	6.35418e-45	GPI	2.15625	11.1318	1.27921e-25	GTF3C6
607	G0S2	0.685187	11.9055	2.36271e-32	ANKH	0.789726	5.64893	1.70979e-08	CNIH1	0.281095	3.85294	0.000118391	RP11-716O23.1	1.7933	0.703766	0.48163	NCAPG	4.30355	20.0205	3.79212e-83	C20orf195	3.38994	0.90208	0.367133	C10orf2	0.639673	0.726281	0.467761	MXRA8	3.59136	1.29433	0.195728	SPDEF	3.61093	2.04636	0.0410155	RBM39	1.28046	19.8152	9.64146e-74	FURIN	1.9742	15.2798	4.41742e-45	MYEOV2	1.54229	11.1219	1.26613e-25	PON2
608	RREB1	1.44806	11.9048	2.77249e-32	FAM134C	0.639456	5.63006	1.9061e-08	COX7B2	0.411666	3.84998	0.000119838	MMP28	1.81344	0.702582	0.482367	NRM	3.70309	20.0183	3.55713e-83	GTSF1L	3.38428	0.901998	0.367176	PRDM7	1.88921	0.725472	0.468258	PACSIN1	1.07229	1.29269	0.196287	CHMP3	0.532964	2.03593	0.0420465	MMAB	1.91908	19.7823	6.9266e-73	KIF22	1.35095	15.257	3.21222e-45	CNPY2	1.41556	11.1138	1.34464e-25	SERPINH1
609	SLC35E3	1.43197	11.8781	3.7697e-32	PVR	0.859829	5.62685	1.94522e-08	DYNLL1	0.223844	3.83925	0.000125075	BANF2	1.75588	0.700398	0.483732	GTSF1	1.84809	19.9923	2.03574e-83	RP11-722E23.2	1.48664	0.901892	0.36723	PRSS1	1.87343	0.724418	0.468905	SSUH2	0.855303	1.29215	0.196475	ADAD1	4.3114	2.03424	0.0422248	GSTA2	1.81453	19.7628	7.63736e-73	DCAF11	1.88785	15.2262	7.65324e-45	SON	1.19005	11.1047	1.34411e-25	RPS28
610	RHOT2	1.46096	11.8671	4.29066e-32	ONECUT2	0.621362	5.62607	1.9509e-08	C8orf59	0.347535	3.82358	0.00013337	PLA2G7	0.568944	0.699642	0.484198	GLO1	1.51366	19.9886	1.31927e-83	TRBV21-1	3.37012	0.901233	0.367583	TNFAIP8L2	0.760573	0.723748	0.469312	MUC5B	0.520398	1.29129	0.196768	PSMD10	0.677614	2.03417	0.0422253	SLC39A7	2.12288	19.7537	1.68109e-72	UAP1	2.25808	15.2253	9.01045e-45	CAPZB	1.52803	11.1012	1.52204e-25	RPLP1
611	KIAA2013	1.11239	11.8641	4.22121e-32	HSPA4L	0.907606	5.62183	2.00439e-08	YIF1A	0.26163	3.81574	0.000137647	RP3-412A9.16	1.77725	0.699427	0.484337	RNPS1	1.9709	19.9814	2.9389e-83	PCDHAC2	3.36178	0.900928	0.367745	C12orf42	1.86568	0.723655	0.469375	RP1-276N6.2	1.60487	1.29114	0.196827	RP11-1149M10.2	3.75216	2.03393	0.0422551	DNAJC19	1.69828	19.752	7.20438e-73	NADK2	2.0485	15.2056	1.05257e-44	CERS2	1.58892	11.0789	1.89797e-25	FOSB
612	WDR59	1.67332	11.8554	5.04026e-32	HGS	0.636208	5.61841	2.04057e-08	MRPL27	0.273728	3.81086	0.000140356	COL23A1	1.77654	0.699251	0.484447	EIF4A2	1.09896	19.9609	1.16151e-83	RP11-207C16.4	3.35518	0.900786	0.367821	GUCY2C	0.232648	0.723529	0.469431	PSMF1	0.196862	1.28971	0.197317	CELF4	0.951122	2.03179	0.0424673	CCNA2	2.35292	19.7389	2.42059e-72	CTSL	1.56989	15.2006	7.65533e-45	CALD1	1.06792	11.0667	1.77122e-25	MAOB
613	EHHADH	1.05884	11.855	4.65656e-32	DYNC1H1	0.672016	5.61773	2.04887e-08	RPS2	0.219989	3.80922	0.000141212	RP11-950C14.3	0.900418	0.698851	0.484694	ATP1B3	2.44028	19.9601	6.16197e-83	CTAGE4	3.34228	0.899749	0.368373	TCEAL2	1.87051	0.721864	0.470473	RP11-18B16.2	2.19049	1.28946	0.197412	HSD17B8	0.481293	2.03145	0.0424995	DDAH2	1.89251	19.7288	1.52188e-72	DHRS4L2	2.09609	15.1968	1.15678e-44	PTTG1IP	2.14517	11.0485	2.66809e-25	ACADSB
614	GLS2	1.27943	11.8417	5.61791e-32	INHBB	0.958445	5.61702	2.05923e-08	ACOX2	0.368551	3.80279	0.000145064	RP11-284H18.1	1.00617	0.698258	0.485067	DEPDC1B	4.31267	19.955	1.16842e-82	PPP6R1	0.145752	0.899444	0.368527	AC195454.1	1.86729	0.721507	0.470693	RP11-492E3.2	3.57623	1.28923	0.197493	RP11-140K17.3	0.606842	2.02335	0.0433291	TRAPPC6A	1.86647	19.7214	1.56063e-72	MAGT1	1.74688	15.1727	1.28154e-44	TRAPPC2L	1.86219	11.0481	2.5739e-25	SAR1B
615	SCML1	0.961945	11.8393	5.61968e-32	ARRDC4	1.0537	5.60426	2.21784e-08	MALSU1	0.385206	3.7922	0.000151372	C9orf135	1.01756	0.698205	0.485098	TPRKB	2.00704	19.9468	5.01717e-83	PTTG2	1.48033	0.899347	0.368583	C7orf71	1.8589	0.721181	0.470894	RP11-295M3.4	2.78435	1.28856	0.197727	KRT19	1.23919	2.02294	0.0433728	TP53I3	2.3356	19.7071	3.42039e-72	IDH1	1.38669	15.17	9.09167e-45	LMAN1	1.82745	11.0259	3.16393e-25	FNDC4
616	PALM3	1.81596	11.8227	7.38131e-32	MGAT4B	1.05646	5.60169	2.24787e-08	NIT2	0.332215	3.79092	0.000152133	HTRA3	1.77674	0.69817	0.485122	SSRP1	2.22114	19.9449	6.77745e-83	DPH6-AS1	1.21144	0.89544	0.370666	C22orf15	1.04446	0.720287	0.471442	COL14A1	3.51639	1.28736	0.198143	MMEL1	2.07853	2.01112	0.044613	PFDN6	1.62002	19.6702	1.81374e-72	NUCB1	1.38083	15.1663	9.7335e-45	ATP6V1F	1.50069	11.0148	3.24418e-25	ETFB
617	MVD	1.05568	11.8139	7.55486e-32	HEXDC	0.83689	5.59866	2.28834e-08	TMEM147	0.294088	3.78803	0.000153896	MAST4-AS1	0.856354	0.695166	0.487001	VRK1	3.08448	19.9446	1.05965e-82	CH17-262H11.1	3.27852	0.895268	0.370762	RP11-30J20.1	0.768682	0.720078	0.47157	IGHA2	0.82076	1.28583	0.198666	HNRNPK	0.272868	2.00796	0.0449391	PON3	1.77947	19.652	4.53533e-72	RAB4A	2.21205	15.1497	2.02328e-44	EIF1AY	2.66972	11.014	3.70787e-25	FAM46A
618	PER1	1.35729	11.8011	9.22396e-32	AMPD2	0.965288	5.59322	2.36158e-08	RAB11A	0.326069	3.7869	0.000154581	IL10RB-AS1	0.510218	0.694915	0.487156	TAP1	2.19701	19.9272	9.70324e-83	PPP2R2C	3.26517	0.894851	0.370985	RP11-95P2.3	0.872655	0.719939	0.471654	IFITM1	0.463555	1.28556	0.198764	RBMX	0.388679	2.0032	0.0454502	HAX1	1.56767	19.6501	2.5177e-72	SHFM1	0.879647	15.148	3.57655e-45	LSM7	1.52806	10.9992	3.74008e-25	PTTG1IP
619	HKDC1	1.68348	11.8002	9.48642e-32	ACSL3	0.606942	5.58664	2.44215e-08	ENY2	0.243262	3.78087	0.000158338	RP1-148H17.1	1.72485	0.692929	0.488406	ECT2	3.8422	19.9267	1.81241e-82	RP6-109B7.2	3.26834	0.894429	0.37121	FBXW10	1.86088	0.719103	0.472172	LITAF	0.189725	1.28435	0.199184	CD36	0.625234	1.99848	0.0459617	ATP5C1	1.24943	19.6477	7.28828e-73	GCDH	1.70223	15.1476	1.51762e-44	FMO5	1.86717	10.9883	4.38235e-25	DUSP6
620	MCM3AP	1.79798	11.7892	1.08223e-31	POGZ	0.61953	5.58091	2.52952e-08	TRAPPC2L	0.326754	3.78029	0.000158731	CTC-301O7.4	0.999284	0.691686	0.489184	SHFM1	0.97831	19.9259	1.27723e-83	RP11-120K19.4	1.582	0.894428	0.371209	FBXL7	0.62401	0.718786	0.472364	C10orf128	1.24795	1.28316	0.199609	MAPK13	1.20465	1.99266	0.0466012	SELENBP1	1.6694	19.6476	3.98805e-72	ST6GAL1	1.61299	15.1105	2.27163e-44	COX17	1.17176	10.9863	3.79778e-25	CTSZ
621	ETNK2	1.16571	11.7852	1.03576e-31	GRHL1	0.76145	5.57885	2.56364e-08	CSTA	0.477691	3.77727	0.000160714	CTD-2377O17.1	1.72848	0.69152	0.48929	POC1A	3.27557	19.8955	2.35692e-82	RP6-74O6.2	3.27782	0.894351	0.371252	CXCR5	1.83912	0.717084	0.473417	RP11-525K10.3	1.17458	1.28271	0.199765	TROAP	0.615359	1.98911	0.0469867	MED8	2.1213	19.6443	5.97538e-72	FBP1	1.34024	15.0911	1.96919e-44	EIF3G	1.48319	10.9861	4.20207e-25	HSPA8
622	SLCO2B1	1.44375	11.7583	1.50583e-31	AC074117.10	0.63864	5.57425	2.62747e-08	ZCRB1	0.318554	3.77081	0.000164867	AC008592.4	0.991054	0.691393	0.489369	SELK	1.10649	19.8301	1.09331e-82	PCDHA12	3.28165	0.894254	0.371303	EWSAT1	1.58618	0.715808	0.474205	ZNF223	1.309	1.28018	0.200653	KRBOX4	1.27152	1.98795	0.04712	FAM32A	2.02127	19.6381	7.45726e-72	MT-ND6	1.64756	15.0737	3.86481e-44	CDKN2C	2.59991	10.9766	5.11689e-25	EI24
623	ZNF512B	2.07267	11.7579	1.573e-31	SPAG9	0.673652	5.57366	2.63759e-08	HMGCL	0.334971	3.76786	0.000166851	NAV2-AS4	1.78846	0.689577	0.490508	NAA38	1.30723	19.8165	2.1294e-82	CBLN1	3.26447	0.893842	0.371524	HLA-DQA2	0.250396	0.714016	0.475306	CXCL17	3.41398	1.27957	0.200873	VLDLR-AS1	7.81214	1.98794	0.0471262	SSBP1	1.36546	19.603	2.23181e-72	TBCA	0.966915	15.0704	1.19587e-44	NDUFA9	1.76244	10.9681	5.08306e-25	TAPBP
624	NBR1	1.10239	11.7542	1.50612e-31	TPCN1	0.961527	5.56491	2.77686e-08	UFC1	0.3041	3.75934	0.000172582	CTD-3088G3.8	0.911156	0.688665	0.491084	PRIM1	2.34691	19.7866	1.13897e-81	SMIM10L2A	3.24609	0.892702	0.372134	AJ239318.1	1.8347	0.713785	0.475454	PROM1	2.76247	1.27933	0.200956	DPY30	0.374197	1.98681	0.0472402	TSPAN6	2.03431	19.6027	1.16569e-71	PSMF1	1.72967	15.0185	6.71749e-44	PHB2	1.58343	10.9619	5.28604e-25	LDLR
625	SPAG9	1.30131	11.7428	1.78009e-31	LPIN2	0.434903	5.56303	2.79464e-08	RP11-30P6.6	0.988092	3.75585	0.0001752	ZMYM6NB	1.7251	0.688206	0.491373	SPCS1	1.00894	19.7827	1.74646e-82	TMEM249	3.23193	0.892527	0.372228	MSLN	1.83878	0.712473	0.476264	RP11-557C18.4	4.04639	1.27911	0.201033	C12orf10	0.563713	1.97966	0.0480433	ADH1C	1.63226	19.5988	7.18809e-72	NDUFV3	1.3074	14.9899	5.81231e-44	MTUS1	2.25191	10.9603	5.76422e-25	NFIC
626	CRY2	1.54984	11.7202	2.37809e-31	ATP5D	0.619339	5.55799	2.8763e-08	GSTA4	0.463658	3.74224	0.000184785	LMO2	0.886647	0.687736	0.491668	HPRT1	2.3933	19.7817	1.31648e-81	RP11-536G4.2	3.23006	0.892446	0.372272	MFAP2	0.911062	0.712383	0.476319	ELMOD1	3.43168	1.27766	0.201546	COX14	0.286365	1.97915	0.0480963	PDAP1	1.64855	19.5681	8.33003e-72	ENY2	1.02373	14.9606	4.75132e-44	PSMC1	1.8399	10.9548	5.8309e-25	GADD45B
627	ATRX	1.02547	11.7041	2.70389e-31	CLSTN3	0.849068	5.55788	2.88699e-08	COA4	0.296395	3.73845	0.000187517	ADAMDEC1	1.20165	0.686564	0.492404	GDI2	1.48907	19.7757	6.36392e-82	SPDYC	0.879563	0.891433	0.37281	RP11-10N23.2	1.83735	0.71175	0.476711	FGF13	0.629154	1.27542	0.202328	ATP2A1-AS1	1.19683	1.97347	0.0487471	TRIAP1	2.22048	19.5679	2.45235e-71	LINC00493	1.26439	14.943	9.24568e-44	ARPC2	1.48964	10.9493	5.65892e-25	SLCO2B1
628	SH3BP2	1.92239	11.7035	2.91813e-31	CPT1A	0.66957	5.55116	2.98939e-08	SERPINA11	0.394744	3.73266	0.000192	RP3-380B8.4	1.69047	0.686313	0.492568	PSMA1	1.16637	19.768	3.57038e-82	RP1-102E24.10	1.45408	0.890962	0.373064	COL15A1	0.930633	0.711075	0.477129	RP11-382A20.3	1.5189	1.27503	0.202469	SUGT1	0.546797	1.97296	0.0488029	DHX29	2.00646	19.5662	1.99218e-71	DDRGK1	1.4951	14.9049	2.09923e-43	ADGRV1	3.73342	10.9475	6.86923e-25	MASP1
629	BOD1L1	1.46675	11.7023	2.89448e-31	IMPAD1	0.680752	5.54628	3.07687e-08	ARL3	0.487492	3.72499	0.000197864	RP11-513G11.4	1.68167	0.685129	0.493314	FAM177A1	1.63447	19.768	9.56502e-82	METTL8	0.40235	0.890923	0.373082	CD180	1.81262	0.710377	0.477563	COMMD1	0.236642	1.27097	0.203902	RP11-11N9.4	1.05827	1.9691	0.0492467	TAT	1.40948	19.564	4.85009e-72	LMAN2	1.01119	14.8939	1.06192e-43	TRMT112	1.13959	10.9401	5.64139e-25	EIF4G2
630	DCAF5	1.48034	11.6979	3.05279e-31	PABPC4	0.629832	5.54475	3.10483e-08	CSNK2B	0.246423	3.72241	0.000199751	TCF24	1.68334	0.684074	0.49398	UQCR10	0.939972	19.7308	3.31318e-82	RP11-90P5.2	3.20835	0.890198	0.373477	GAGE2A	0.260446	0.710068	0.477749	TCEAL2	3.33523	1.27071	0.204006	NCBP2	0.475063	1.96877	0.0492818	GPN3	2.22671	19.5217	4.34916e-71	RPS29	0.675301	14.8284	3.91763e-44	TMEM230	1.6444	10.9391	6.54254e-25	C7orf73
631	DNAH1	2.53188	11.6955	3.30977e-31	CEBPD	0.600733	5.54377	3.12013e-08	MRPL14	0.260015	3.71419	0.000206359	CLEC5A	1.70973	0.683796	0.494153	RPS11	0.842733	19.722	2.51297e-82	TCEAL3-AS1	3.23338	0.889212	0.374005	RP11-279F6.2	1.80772	0.709581	0.478057	SLC25A53	0.45435	1.27007	0.204226	DCTN2	0.465173	1.96785	0.0493881	GOLGA4	1.61417	19.5189	1.60968e-71	IER2	1.44611	14.8281	4.80085e-43	ITGB1	1.51579	10.9388	6.4854e-25	VIMP
632	MAP3K11	1.23152	11.6938	3.06718e-31	C10orf10	0.452529	5.53708	3.23502e-08	NDUFAF4	0.515256	3.71042	0.000209556	CACNA1G	1.69006	0.682257	0.495126	SVIP	1.49841	19.716	1.73548e-81	RP11-559M23.1	1.06642	0.888753	0.374248	CTD-2623N2.11	1.81387	0.709105	0.478351	RP11-771K4.1	3.98351	1.26925	0.204528	NDUFAF4	0.638091	1.96725	0.0494583	IGFBP4	1.55833	19.5185	1.39443e-71	SNX3	1.44157	14.8215	4.72386e-43	MUC1	4.7849	10.8946	1.10337e-24	FAM177A1
633	PLEKHH3	1.887	11.6886	3.48433e-31	C16orf70	0.785734	5.5237	3.50215e-08	CYP3A7	0.906642	3.70332	0.000215594	RP11-355B11.2	0.506655	0.67957	0.496825	APRT	1.15315	19.7143	1.01081e-81	CCL18	0.289324	0.88833	0.374472	C7orf77	0.728498	0.708159	0.478938	GADD45B	0.137614	1.26627	0.205577	NDUFS4	0.326906	1.96361	0.0498762	GSDMD	1.70939	19.5166	2.79152e-71	FDFT1	1.78112	14.8187	7.28331e-43	POLR2L	0.905498	10.8928	7.4737e-25	CDA
634	C5orf24	1.0926	11.6765	3.72399e-31	AKAP1	0.565958	5.52197	3.53376e-08	DHRS7	0.268107	3.69714	0.000220725	DIAPH3-AS2	1.68674	0.678778	0.497328	EIF4E	1.92862	19.6977	4.37592e-81	FBXO3-AS1	3.16507	0.886208	0.375622	MAGEA10	1.79972	0.708084	0.478986	CTD-2207A17.1	3.70812	1.26397	0.206416	CLDN4	0.660924	1.96174	0.0500974	BABAM1	1.83037	19.5136	2.72219e-71	ACADVL	1.3478	14.8075	4.49138e-43	ENTPD5	1.91477	10.8908	1.04229e-24	ARHGEF35
635	IRF3	0.94602	11.6663	4.11612e-31	POLRMT	0.997258	5.51479	3.68418e-08	TRPM4	0.485145	3.69183	0.000225465	KCNMB4	1.67123	0.677822	0.497934	TUBG1	1.8552	19.6943	3.77973e-81	PPP1R27	0.949308	0.886196	0.375625	CBLN4	1.90194	0.707517	0.479328	S100A3	3.94968	1.26209	0.207091	AC009410.1	1.47161	1.96083	0.0502079	DHTKD1	2.00262	19.4963	4.95394e-71	LINC00116	1.85378	14.7994	8.55673e-43	DNAJC8	1.57306	10.8721	1.16034e-24	ANPEP
636	CNTLN	1.45842	11.6512	5.25227e-31	SKIV2L	0.850536	5.51354	3.71199e-08	AC004862.6	1.1333	3.68975	0.000227518	FUT3	1.67539	0.677371	0.49822	MRPL9	1.90123	19.6835	4.69922e-81	CFAP161	3.16082	0.88605	0.375707	AC074391.1	1.35639	0.706487	0.479978	C2orf74	0.400967	1.2619	0.207147	VSIG2	1.42074	1.9575	0.0505987	CAPZB	1.47608	19.4947	1.54967e-71	OCEL1	1.77684	14.7592	1.16881e-42	PDIA4	1.37149	10.8659	1.17981e-24	PFN1
637	UVSSA	2.24999	11.6475	5.69416e-31	ABCC2	0.766432	5.50784	3.83089e-08	AP1S1	0.351922	3.66945	0.000246047	WDR63	1.70884	0.67692	0.498504	RPN2	1.18667	19.679	2.12351e-81	LINC01451	0.281041	0.885682	0.375898	LY86-AS1	1.79198	0.706156	0.480183	RP11-455F5.6	3.60325	1.26175	0.207211	EIF1AY	0.601961	1.95644	0.05072	RHEB	1.43271	19.4867	1.85969e-71	NDUFS6	0.864044	14.7505	3.26292e-43	TCEA3	1.60367	10.8548	1.35492e-24	CMPK1
638	MYH14	1.48566	11.6389	5.9175e-31	AGRN	0.835458	5.50632	3.86395e-08	MRPS14	0.352282	3.66681	0.000248555	RP11-67L3.5	1.66449	0.675114	0.499652	CBX1	1.98338	19.6597	7.18213e-81	FABP6	1.44145	0.884756	0.376402	TTLL6	1.77639	0.705011	0.480897	CABP7	3.26788	1.25925	0.208112	HAUS1	0.695027	1.95532	0.0508513	NUDCD2	1.92895	19.4857	4.86197e-71	C8orf4	2.23864	14.723	2.41304e-42	DNAJB11	1.59731	10.8448	1.4833e-24	TKT
639	PPP1R3C	1.25883	11.6263	6.70924e-31	PITPNM2	0.905639	5.50169	3.96913e-08	EEF1B2	0.242118	3.6665	0.000248738	RP11-624C23.1	1.6597	0.673661	0.500576	ESCO2	4.58836	19.6252	3.71071e-80	SCGB3A2	3.15212	0.884586	0.376495	CYP17A1-AS1	1.35069	0.704406	0.481272	ERICH2	1.30695	1.25719	0.208851	WDR45B	0.442768	1.95083	0.0513825	PEX16	2.0996	19.4731	6.82898e-71	HSPA9	1.22421	14.7172	1.20708e-42	H1F0	1.6623	10.8271	1.73628e-24	NDUFA1
640	UROC1	2.22108	11.6215	7.57998e-31	CC2D1A	0.802849	5.49852	4.04079e-08	C4orf3	0.26826	3.66074	0.000254418	UGT1A4	0.649104	0.673611	0.500607	C9orf78	1.53509	19.6223	1.04198e-80	BOC	3.15077	0.884174	0.376718	MIR7-3HG	1.78829	0.703637	0.48175	MEG3	1.53074	1.2567	0.209029	C1orf43	0.330674	1.94786	0.0517371	CCL16	1.93881	19.4705	5.42448e-71	FNDC4	2.16347	14.7146	2.37088e-42	AK2	1.5982	10.8144	1.91756e-24	RPL3
641	TBC1D2B	1.78648	11.612	8.3461e-31	RND3	0.779539	5.4939	4.14017e-08	KMO	0.750175	3.64499	0.000270812	RPS10-NUDT3	1.64879	0.673589	0.500622	ARPC4	1.64498	19.6217	1.02697e-80	C1QL1	0.438407	0.883378	0.377143	RP11-77H9.5	1.77011	0.702229	0.482628	CTD-2154B17.4	1.95168	1.25617	0.209227	ATP6V1E1	0.466196	1.94628	0.0519277	PSMB1	1.20049	19.4696	8.78831e-72	TSHZ2	1.7314	14.6442	4.41081e-42	ATP6V1G1	1.28368	10.8077	1.91184e-24	CPED1
642	UBR4	1.25163	11.6087	8.23873e-31	SIL1	0.438211	5.49374	4.13288e-08	ETNPPL	0.367286	3.63466	0.000281637	AP001257.1	1.74698	0.672831	0.501099	PSMD7	1.34967	19.6211	7.28977e-81	IGHV1-69-2	3.11961	0.883292	0.377195	AC006277.2	1.79762	0.701345	0.483176	TIMM9	0.229606	1.25556	0.209434	LARP6	1.74511	1.94596	0.0519718	BAAT	1.32433	19.4646	1.5603e-71	GCAT	2.16426	14.6194	6.91601e-42	MT1E	1.40738	10.8049	1.91582e-24	SRPRB
643	NOC2L	1.08272	11.6027	8.75701e-31	CREB3L3	0.559127	5.48788	4.27581e-08	POLR2J	0.258905	3.62688	0.000290108	AC104076.3	1.65139	0.672616	0.50124	SMDT1	1.20862	19.6142	6.41165e-81	RP11-203B9.4	1.43459	0.883041	0.377327	NECAB1	0.689168	0.700741	0.483537	NOVA2	3.19925	1.25537	0.209516	NDUFB5	0.334812	1.94183	0.0524626	HIST1H1C	1.48306	19.4595	2.71262e-71	MRPL57	0.953434	14.5727	3.37869e-42	PRDX6	1.14848	10.7963	2.02328e-24	DAP
644	PALM2	2.2158	11.5969	1.01167e-30	TAF1D	0.458947	5.48678	4.30281e-08	S100A13	0.27306	3.62565	0.000291446	RP11-475I24.8	0.946936	0.671992	0.501638	STRA13	1.18379	19.6032	6.64297e-81	C9orf84	1.4287	0.882861	0.377425	UTS2B	1.75392	0.699005	0.48464	B3GALT2	0.754032	1.25462	0.209783	RP11-49I11.1	0.907086	1.93681	0.0530796	MSRB1	1.75369	19.4523	5.89646e-71	IFITM2	1.10627	14.5721	5.03028e-42	RP11-798K3.2	2.24321	10.7855	2.64696e-24	CCNB1IP1
645	SPHK2	1.34793	11.5867	1.07456e-30	WNK1	0.529703	5.48522	4.34571e-08	HRG	0.21417	3.62106	0.000296603	RP3-467K16.2	1.63451	0.671714	0.501816	CCDC167	1.37369	19.6025	1.00937e-80	RP3-388N13.5	3.10146	0.882675	0.377529	ATP6V0D2	0.849126	0.698625	0.48487	DGKG	1.46204	1.25407	0.209982	LINC00152	0.458814	1.9351	0.0532864	HPN	1.47654	19.4036	6.46655e-71	CLDN1	1.35209	14.5423	9.8571e-42	EID1	1.35021	10.77	2.69723e-24	CIDEB
646	UBA7	1.63881	11.5787	1.20088e-30	HDAC5	0.753827	5.48224	4.42137e-08	UQCC2	0.264324	3.61211	0.000307066	NCAN	1.62731	0.671496	0.501954	ARL6IP5	1.62737	19.5984	1.84701e-80	STT3A-AS1	3.08823	0.881	0.378433	PPIAL4G	1.74806	0.698021	0.485255	NDUFAF4	0.269387	1.25394	0.210023	SLC25A6	0.291691	1.93003	0.0539109	PSMB9	1.52291	19.3958	8.67883e-71	RPL22L1	1.44164	14.5207	1.39955e-41	OLA1	2.53194	10.7665	3.18074e-24	RNF187
647	GATAD1	1.49127	11.5767	1.21562e-30	DOCK4	1.12355	5.47271	4.67351e-08	ATP6V0E1	0.24656	3.61031	0.000309229	ADPGK-AS1	1.62596	0.668135	0.504096	COMMD4	1.4343	19.5982	1.19017e-80	RP11-255M2.3	1.43341	0.880807	0.378534	LL0XNC01-7P3.1	0.997332	0.695527	0.486814	CHST4	3.7145	1.25167	0.210863	LY6K	0.84303	1.92966	0.0539615	C7orf50	1.98748	19.3922	2.1244e-70	TFPI	1.78157	14.5164	2.05593e-41	DHRS4L2	2.29497	10.7595	3.32505e-24	FAM107B
648	XRN1	1.21926	11.5759	1.20879e-30	OGFR	0.519711	5.46898	4.75986e-08	CFHR3	0.438288	3.5996	0.000322378	BFSP2	0.973577	0.667783	0.504319	HIST1H2BJ	3.67685	19.5932	5.74981e-80	RP11-876N24.4	3.07173	0.879988	0.378982	RNF212B	1.72779	0.694524	0.487445	RP1-40E16.11	3.11167	1.2474	0.212423	MRPL50	0.472926	1.9261	0.0544017	PSAT1	2.13408	19.3885	3.08421e-70	RPL13A	0.618121	14.4929	2.64973e-42	BZW1	1.76476	10.7594	3.18408e-24	GAA
649	KPNA6	1.19523	11.5732	1.23212e-30	ATP13A1	0.919319	5.46847	4.78376e-08	SMIM1	0.679043	3.59876	0.000323475	CTD-2033D15.3	0.529516	0.667554	0.504465	TRBC2	3.14824	19.5841	5.89156e-80	ITGA8	3.0821	0.879609	0.379186	RP11-141O11.2	1.45716	0.694336	0.48756	FXYD3	0.41996	1.2474	0.212412	MIR4435-2HG	0.742435	1.9204	0.0551206	NDUFS4	1.49949	19.3767	8.71334e-71	TIMM8B	1.044	14.4874	1.07759e-41	COPZ1	1.65709	10.7593	3.11523e-24	AGPAT2
650	PRKAR2A	0.984743	11.57	1.23254e-30	RICTOR	0.666211	5.46346	4.91346e-08	HPR	0.363051	3.58125	0.000345768	FFAR3	1.6338	0.667457	0.504529	KIF5B	1.74342	19.5819	2.71497e-80	TRGV7	3.06201	0.879104	0.37946	CCDC178	1.83676	0.693336	0.488179	CTD-2263F21.1	5.27139	1.24646	0.21277	MRPS14	0.406981	1.9194	0.0552441	NDUFS6	1.10422	19.3697	2.12227e-71	DNAJC3	1.56158	14.48	2.64645e-41	BTF3L4	2.11657	10.7421	3.8134e-24	CD46
651	SETD2	1.28815	11.5692	1.30442e-30	LARP1	0.584052	5.46002	5.00976e-08	ATP5F1	0.247866	3.57608	0.000352511	RP11-489E7.4	1.35407	0.667087	0.504766	KPNB1	1.50282	19.5617	2.63278e-80	CTD-3157E16.2	3.07023	0.878811	0.379619	RP11-473M10.3	0.958884	0.692495	0.488693	SPTSSA	0.131379	1.24646	0.212755	EIF3M	0.365999	1.91869	0.0553341	EMC3	1.734	19.3385	2.93962e-70	LMNA	1.34872	14.473	2.18395e-41	MVP	2.30259	10.7347	4.13138e-24	EIF4H
652	SYT7	1.54618	11.5689	1.31044e-30	WNT4	3.06997	5.45744	5.12294e-08	SMDT1	0.239861	3.57435	0.000354796	KB-1507C5.3	1.65878	0.666882	0.504894	ANAPC16	1.16009	19.5525	1.58269e-80	COX6C	0.0713422	0.878056	0.380019	C9orf139	1.73019	0.69215	0.488932	CNTD1	1.42654	1.24591	0.212967	EFEMP1	1.49742	1.91616	0.0556624	CDKN1A	1.57461	19.3157	2.7152e-70	TTC39C	1.677	14.4641	3.09329e-41	SDHC	1.33956	10.7346	3.68485e-24	MRPL34
653	CHD6	1.37257	11.5673	1.35301e-30	KIF1C	0.647584	5.45731	5.07904e-08	OCIAD2	0.281259	3.57191	0.000358263	DANT1	1.65275	0.666744	0.504982	RBBP4	1.61886	19.5441	4.32706e-80	RPL3L	3.05225	0.87709	0.380552	DRC7	1.70822	0.690588	0.489915	SCARA5	3.085	1.24139	0.214633	SH2D4A	0.689257	1.91561	0.0557295	IFI35	1.90669	19.2944	6.62778e-70	RPL18	0.618871	14.4615	2.33389e-42	CALM2	0.897006	10.7179	3.4268e-24	EGFR
654	TBCD	1.4569	11.5564	1.52963e-30	RGL3	1.27427	5.44954	5.33228e-08	IGF2	1.24509	3.56263	0.000371402	PEBP4	1.59929	0.666325	0.505253	AKAP9	1.19764	19.5404	2.52806e-80	DLGAP2	3.0548	0.876833	0.380692	RP11-757G1.6	0.981882	0.690172	0.490175	RASL11A	0.951259	1.23977	0.215224	NARS	0.430554	1.91478	0.0558336	TSPAN4	2.0463	19.2787	1.01255e-69	TNFRSF1A	2.09914	14.4532	4.27646e-41	HIGD2A	1.37293	10.7145	4.36959e-24	ABHD2
655	SLC43A1	1.10458	11.5556	1.48477e-30	TRIM28	0.594346	5.44774	5.35996e-08	MDH1	0.277222	3.56102	0.00037333	RP11-571I18.4	1.27134	0.666001	0.505458	DRAP1	1.13495	19.5346	2.09613e-80	RP11-794M8.2	1.44088	0.87611	0.381083	FZD1	0.50566	0.689587	0.490542	RGN	0.157467	1.23576	0.216706	XXbac-BPG252P9.10	1.71751	1.90936	0.0565349	C9orf3	2.18879	19.2443	1.83685e-69	RPL10A	0.785333	14.4309	9.64093e-42	CRYL1	1.75828	10.7081	4.92196e-24	STAP2
656	SBF2	1.55849	11.5546	1.5812e-30	METTL7A	0.326697	5.44376	5.46478e-08	RP11-297L17.2	0.668888	3.55807	0.000377772	SPINK13	1.63334	0.665794	0.505591	TMEM14C	1.31343	19.5337	3.06137e-80	RBFOX3	3.02294	0.875561	0.381384	CADPS	1.78166	0.689344	0.490689	TMC5	0.587219	1.23427	0.217264	ANP32E	0.422192	1.90736	0.0567867	UBXN1	1.59391	19.2437	7.28499e-70	MOCS2	1.55018	14.412	4.65916e-41	CARHSP1	1.2302	10.699	4.8419e-24	PLA2G16
657	GPT	0.947456	11.5504	1.54946e-30	SFT2D2	0.679869	5.44351	5.4954e-08	IGSF23	0.673885	3.53745	0.000408523	SIRPB1	1.00222	0.66529	0.505906	TSC22D3	2.02943	19.5261	1.11162e-79	WSCD1	3.02262	0.87547	0.381433	CYSLTR1	0.545404	0.689193	0.490789	SCOC	0.185575	1.23427	0.217259	ELAC1	0.957175	1.90405	0.0572207	JAGN1	2.12715	19.2362	2.08025e-69	AGMO	2.04032	14.3575	1.17438e-40	APLP2	1.53665	10.694	5.47961e-24	MRPS26
658	ATM	1.38571	11.5379	1.88397e-30	WDR13	0.517076	5.44279	5.50432e-08	CALR	0.200094	3.53452	0.000412656	RP3-323P24.3	1.07116	0.663163	0.507272	ACP1	1.33322	19.5257	3.73552e-80	CTC-420A11.2	3.04023	0.875055	0.381658	GPR37L1	1.70212	0.687317	0.491972	SPRY1	0.400715	1.23356	0.21753	UTP11L	0.536928	1.89739	0.0580919	PIN1	1.71938	19.2356	1.24794e-69	REEP5	1.36409	14.3571	7.771e-41	CYP3A5	1.28459	10.6919	5.04665e-24	ADH5
659	HSP90AA1	0.534581	11.5377	1.6083e-30	UVSSA	1.05564	5.44065	5.59302e-08	TMA7	0.179368	3.53045	0.000418888	RP11-44N21.1	1.5856	0.662448	0.507734	NUTF2	1.78499	19.4962	1.08407e-79	RP1-50J22.4	1.46794	0.874844	0.38177	RP4-591N18.2	1.70728	0.687152	0.492075	TMEM86B	0.257725	1.23342	0.217579	NDRG1	0.451327	1.89298	0.0586751	POLD2	1.67294	19.2306	1.07401e-69	HSD17B10	0.961536	14.3522	4.05575e-41	EIF4E2	2.03021	10.686	6.16013e-24	DNAJC3
660	CYP1B1	1.27128	11.5328	1.92206e-30	ULK1	0.797411	5.43728	5.69141e-08	RP11-328K4.1	0.604181	3.52231	0.000432421	RP11-64D22.5	1.60694	0.66244	0.507737	ANP32A	1.67221	19.4872	1.24379e-79	RP11-76I23.7	3.02108	0.874297	0.382071	RP4-550H1.7	1.24836	0.687052	0.492138	MEF2C-AS1	2.14712	1.23086	0.218543	2022-09-07	0.308876	1.8917	0.0588448	IDI1	1.52218	19.2119	1.18478e-69	CNN3	1.46226	14.3471	9.54955e-41	NUTF2	1.97262	10.6787	6.46328e-24	BHMT2
661	BRD2	0.803032	11.5156	2.2747e-30	ZNF783	1.30438	5.43634	5.73644e-08	AKR1A1	0.221429	3.51407	0.00044567	RP11-407N17.4	1.60821	0.662285	0.507837	WDR1	2.09439	19.4791	2.29011e-79	CHRNA1	1.4063	0.874255	0.382092	RP11-455F5.3	0.399876	0.686164	0.492695	PPA2	0.214916	1.22887	0.219278	ATP5B	0.236667	1.88703	0.05947	NDUFA12	1.41881	19.2084	7.38878e-70	NDUFS2	1.15576	14.3415	7.30233e-41	SAT1	1.2236	10.6726	6.09378e-24	TMED9
662	RECQL5	2.10412	11.5062	2.80362e-30	RP11-166P13.4	0.988963	5.4331	5.83739e-08	NGFRAP1	0.280741	3.51364	0.000446458	RP11-17J14.2	1.23267	0.662029	0.508001	CHD4	1.64277	19.4769	1.41067e-79	PLAC9	1.41208	0.873623	0.382435	CPB1	1.20386	0.685979	0.492805	SLC45A1	2.94461	1.22867	0.219365	GAGE2A	1.01874	1.8863	0.0595738	C11orf58	1.36597	19.2069	6.8809e-70	LACTB2	1.58594	14.3307	1.18447e-40	NUDT5	1.54746	10.6654	6.97549e-24	ARHGEF5
663	TNFSF14	1.67719	11.5038	2.8125e-30	RHOU	0.722307	5.4325	5.83503e-08	MKKS	0.289864	3.51342	0.000446791	SLC8A1-AS1	1.59235	0.661923	0.508069	PPP1CB	1.63019	19.4661	1.91867e-79	RUSC1-AS1	1.02577	0.872346	0.383131	RP11-303E16.7	1.38905	0.683071	0.494645	PSMA2	0.12184	1.22797	0.219614	RPS24	0.194321	1.88494	0.0597489	SEC13	1.93927	19.2047	2.21972e-69	CNIH1	1.21153	14.3288	9.21708e-41	UBXN4	1.46707	10.6411	8.50459e-24	TCAF1
664	ITGA1	1.19703	11.5014	2.81758e-30	CAMSAP3	1.24303	5.43148	5.89604e-08	GALK1	0.261624	3.51002	0.000452573	RP11-923I11.6	1.18029	0.661087	0.508603	ACTN4	1.44377	19.4659	1.41716e-79	WFDC1	2.9945	0.871684	0.383494	AC009950.2	1.67478	0.682162	0.495225	TMEM258	0.10326	1.22709	0.219944	USH1C	1.33095	1.88441	0.0598326	COQ9	2.25766	19.1974	4.28658e-69	NDUFV2	0.89119	14.3266	4.84496e-41	SPTSSA	1.42741	10.6259	9.63398e-24	ALKBH7
665	SLC51A	0.90013	11.4875	3.08683e-30	ERLIN2	0.900821	5.42826	5.99448e-08	PSENEN	0.317993	3.48675	0.000493802	CTSV	0.35662	0.660955	0.508686	PDAP1	1.4424	19.4605	1.34116e-79	RP11-10O17.3	2.98597	0.871683	0.383496	AC012668.2	1.67171	0.68073	0.496131	RP11-115D19.1	1.11959	1.2268	0.220061	RAB3C	1.4578	1.87918	0.0605448	NCOA4	1.77692	19.1859	3.00973e-69	GPRC5C	1.51745	14.3143	1.5131e-40	HIF1A	2.32226	10.6224	1.08948e-23	FNIP2
666	ADHFE1	1.68053	11.4692	4.19826e-30	DCAF8	0.56945	5.42722	6.00568e-08	ALDH7A1	0.309134	3.48294	0.000500897	FAIM2	1.59287	0.660792	0.508794	NDUFA13	1.05252	19.4594	6.98461e-80	CPLX3	2.99483	0.871523	0.383582	ADORA1	1.65913	0.678237	0.49771	ADGRF5	1.53655	1.22567	0.220486	EIF3E	0.283944	1.8784	0.0606418	ZNF22	2.1388	19.1848	4.47649e-69	CD59	1.37284	14.3117	1.29195e-40	FIS1	1.18707	10.6211	9.41961e-24	NOP10
667	SEMA4G	1.61205	11.467	4.25337e-30	IRF2BP2	0.441166	5.42311	6.14141e-08	QDPR	0.296753	3.45686	0.00055178	HIGD2B	1.60895	0.659924	0.509349	TPGS2	2.28255	19.4418	4.44477e-79	CTD-2078B5.2	2.9772	0.871475	0.383609	NOS3	0.964949	0.678215	0.497722	AFAP1	1.56289	1.22458	0.220901	ZNF208	2.64999	1.87535	0.0610714	SDSL	2.24621	19.177	5.27059e-69	CCDC107	1.38805	14.2851	1.73293e-40	NCL	1.40376	10.611	1.0797e-23	WASL
668	STAT6	1.48919	11.4585	4.68064e-30	RAF1	0.57497	5.421	6.22625e-08	ANAPC11	0.192268	3.4459	0.000574301	RP11-108L7.14	1.61472	0.65906	0.509904	ELF1	2.48161	19.4415	5.52172e-79	RP13-582O9.7	1.18451	0.870959	0.383889	TKTL1	0.751194	0.678186	0.497738	MDFI	2.94783	1.22332	0.221377	VKORC1	0.293317	1.87352	0.061314	GSTA1	1.20352	19.1572	4.33062e-70	CYSTM1	1.12207	14.2647	1.5139e-40	MRPS14	1.90949	10.5703	1.64054e-23	GOLPH3
669	ILF3-AS1	1.06	11.4562	4.56043e-30	ALDH5A1	0.657259	5.41977	6.26598e-08	UFD1L	0.285743	3.44105	0.000584884	FSCN1	0.57291	0.659023	0.509926	SGOL2	4.78092	19.4293	1.10729e-78	XXyac-YM21GA2.3	2.96741	0.870396	0.384198	AXIN2	0.605434	0.678175	0.497746	TMA7	0.093312	1.22256	0.221649	PDCL3	0.696031	1.86906	0.0619372	VAMP5	1.50322	19.1562	1.9545e-69	PPA1	1.11683	14.2378	2.07638e-40	SNAP29	2.15572	10.5677	1.7155e-23	PINK1
670	PHRF1	1.66519	11.4527	4.98757e-30	ZNF512B	0.986647	5.41239	6.54247e-08	MRPL20	0.217393	3.43558	0.000596644	LINC01524	1.56326	0.656315	0.51167	AMD1	1.92883	19.4155	5.62569e-79	DIRAS2	2.96333	0.870098	0.384361	VSIG8	1.65506	0.677164	0.49839	CPXM2	3.01807	1.22085	0.222311	APITD1	0.881831	1.86667	0.0622701	CHMP5	1.67103	19.1486	3.07155e-69	ITIH4	1.93598	14.2364	4.26715e-40	MRPS35	1.81233	10.5481	1.95788e-23	CRYL1
671	FBXW5	0.876974	11.4521	4.64582e-30	PIEZO2	0.851643	5.40789	6.7094e-08	STAG3	0.718611	3.42633	0.000617878	NOTO	1.58366	0.65577	0.512019	ZFP36L2	1.98373	19.4103	7.03501e-79	CTD-2036P10.3	2.95609	0.869909	0.384464	SMLR1	0.119466	0.675959	0.499149	DDTL	1.77809	1.22031	0.222517	SMC1B	0.937954	1.86594	0.0623731	PCCB	2.12321	19.0828	1.72554e-68	JTB	1.07177	14.2343	1.94225e-40	ATP6V0B	1.16821	10.5274	2.08457e-23	CEBPD
672	SLC25A10	1.0256	11.4475	4.92661e-30	TCF25	0.399837	5.4067	6.73217e-08	LACTB2	0.330769	3.42531	0.00061983	RP11-83N9.6	1.57782	0.655351	0.512289	FAM96A	1.31887	19.3926	3.88702e-79	EMILIN1	2.97145	0.86951	0.384682	RP11-343L5.2	1.43758	0.674734	0.499932	HDHD2	0.306542	1.21956	0.222789	PDCD10	0.446248	1.86085	0.0630865	ATP6AP2	1.73501	19.0737	1.35684e-68	NQO2	1.30799	14.2314	2.87723e-40	TFR2	1.4236	10.5234	2.30241e-23	LDHA
673	BRWD1	1.23022	11.4319	6.11173e-30	GCH1	0.763271	5.40168	6.91959e-08	NPM2	0.853356	3.4233	0.000624927	HOXD9	1.58108	0.654366	0.512923	TMCO1	1.13587	19.3872	3.16802e-79	HLX-AS1	2.95234	0.869273	0.384812	RP11-554E23.4	1.63137	0.674486	0.500091	RP11-392P7.6	0.571109	1.21743	0.2236	EIF4EBP1	0.406001	1.85457	0.063978	NDUFB4	1.09591	19.0586	1.62892e-69	ZNF281	1.76103	14.1941	6.60358e-40	PDAP1	1.62229	10.52	2.43995e-23	GJB1
674	XPC	1.11881	11.4274	6.37625e-30	TSC2	0.937935	5.39947	7.03144e-08	PFDN4	0.360071	3.4219	0.000627593	PKN2-AS1	1.54606	0.652092	0.51439	CD69	2.98319	19.3748	2.09441e-78	MBNL3	0.242617	0.868278	0.38535	BFSP1	1.63545	0.672596	0.501291	CTD-2528L19.6	1.46634	1.2173	0.223655	S100A6	0.267908	1.8532	0.0641716	NDUFB6	1.40277	19.0571	6.12308e-69	C10orf10	1.8752	14.1919	7.42971e-40	FAM162A	1.62394	10.5172	2.53783e-23	NIPSNAP1
675	ADCY1	2.47105	11.4234	7.29118e-30	BSDC1	0.505538	5.38905	7.42397e-08	AC090498.1	0.326806	3.42066	0.000630324	TWIST1	1.55061	0.648884	0.51646	EIF1B	1.39787	19.3736	5.91809e-79	LRRC70	2.96213	0.867972	0.385522	AP000295.10	1.62775	0.672085	0.501617	SKP1	0.100375	1.21634	0.224011	RNF7	0.307447	1.84989	0.0646498	LSM10	1.92601	19.0521	1.83905e-68	RPS27A	0.6783	14.1673	1.03438e-40	LAMP2	1.50941	10.5073	2.72671e-23	SEC63
676	TEAD1	1.5803	11.4223	7.01832e-30	PTBP1	0.527798	5.38242	7.70655e-08	PPA2	0.391333	3.41663	0.000639912	RP11-283C24.1	1.54392	0.648575	0.51666	PSMA3	1.19453	19.3302	8.27468e-79	RP11-123K3.9	0.839623	0.866569	0.386287	CRLF1	1.6282	0.671894	0.501739	RP11-19D2.1	0.734602	1.21482	0.224597	PFDN4	0.421672	1.849	0.0647789	ST13	1.25391	19.0321	5.6319e-69	STARD10	1.44876	14.1494	8.08642e-40	SNRPN	2.15926	10.5003	3.06387e-23	POLR2F
677	NCOR1	1.0869	11.4152	7.25276e-30	XRN1	0.596242	5.38157	7.7456e-08	OAZ1	0.180758	3.41256	0.000649092	RP11-11N5.3	1.53554	0.647553	0.517321	SSNA1	1.58842	19.3165	2.10334e-78	HAVCR2	0.412549	0.864326	0.387516	RP11-254I22.1	1.62168	0.671255	0.502146	UNQ6494	0.710962	1.21471	0.224641	MYCBP	0.696375	1.8489	0.0647973	UBE2V2	1.76537	19.0228	2.33348e-68	C19orf53	0.884482	14.1321	4.16275e-40	MRPS18A	1.94802	10.4852	3.40599e-23	CMBL
678	NAA25	1.89306	11.4051	8.74697e-30	TAOK1	0.778261	5.37896	7.87389e-08	TMEM97	0.262075	3.40133	0.000676607	RP11-173C1.1	1.55488	0.64704	0.517652	GGCT	1.6119	19.3092	2.33166e-78	LTB4R2	2.88471	0.863364	0.388051	EXD1	1.61967	0.669001	0.503581	ANGPTL1	1.36767	1.2144	0.224761	NBEAL1	0.405834	1.8406	0.0660023	PUF60	1.79892	19.0223	2.80712e-68	GGCX	1.43858	14.103	1.35038e-39	PHB	1.34726	10.4781	3.35384e-23	2022-09-07
679	ALCAM	1.14547	11.4048	8.21264e-30	HERC2	0.717823	5.3777	7.91997e-08	PFDN6	0.271016	3.3946	0.000693345	XCR1	1.53693	0.64691	0.517737	MYBL2	3.35816	19.2982	7.26846e-78	ARC	2.89041	0.863062	0.388217	CCL22	1.61113	0.667977	0.504235	SNRPG	0.117782	1.21225	0.22557	MTFP1	0.754815	1.83976	0.0661305	PDCD6	1.74036	19.0106	2.88396e-68	PLS3	2.3104	14.0912	2.2873e-39	PPA1	1.3799	10.4746	3.48683e-23	PRDX1
680	CCDC137	1.23785	11.3974	9.05266e-30	FKBP4	0.522948	5.37631	7.97399e-08	TP53TG1	0.344829	3.39135	0.000701791	KCNJ2	1.30373	0.646909	0.517738	PSMA5	1.36362	19.2714	3.20936e-78	NOX4	1.37651	0.861028	0.389333	MLIP-AS1	1.07162	0.667405	0.504599	ERG	2.84654	1.21224	0.225587	FXR1	0.41523	1.83959	0.0661527	GNMT	1.60649	18.9954	2.3146e-68	SMLR1	1.88136	14.0854	1.97493e-39	NAALADL1	3.73945	10.4744	4.03166e-23	POMP
681	SECISBP2	1.12293	11.3919	9.50758e-30	SYNPO	0.837021	5.37129	8.20462e-08	EIF5A	0.281207	3.39092	0.000702723	RP11-316M1.3	0.636302	0.642133	0.520833	RTN3	1.47371	19.2653	4.32024e-78	FAM26E	2.88944	0.86096	0.389372	ZNF491	1.23296	0.667198	0.504732	KCNJ15	2.89193	1.21144	0.225895	IGHA1	0.704112	1.83856	0.066302	MRPL24	1.62105	18.9896	3.25585e-68	AKR1C2	2.15746	14.0844	2.4596e-39	CYP2C8	1.5911	10.4722	3.66044e-23	SLC3A1
682	AJ006998.2	1.82463	11.3862	1.06662e-29	CERS4	0.857658	5.3675	8.37735e-08	CYP3A4	1.08245	3.3902	0.000705163	RP5-890E16.5	1.03796	0.642053	0.520884	STRAP	1.55941	19.2633	5.14389e-78	VGLL2	2.85745	0.860873	0.389421	RP11-18C24.8	1.70693	0.666785	0.504985	KCNJ16	1.79423	1.21099	0.226065	THYN1	0.610332	1.83453	0.0669025	MORF4L2	1.40759	18.942	3.30504e-68	CYP4V2	2.30823	14.0636	3.21965e-39	EIF2S2	1.1763	10.4532	3.96354e-23	SDC4
683	TMEM63B	1.51989	11.3613	1.38847e-29	CAPN12	0.666602	5.364	8.53558e-08	NHP2	0.257779	3.38156	0.00072706	RP11-172H24.4	0.52213	0.641387	0.521315	PCM1	2.04454	19.2328	1.43977e-77	AC093818.1	2.87494	0.860671	0.389532	ACER2	1.64707	0.666749	0.505014	SEMA3F	1.76573	1.20997	0.226456	TSPY2	2.65042	1.83068	0.0674831	HACD2	1.9052	18.9405	9.81005e-68	SPPL2A	1.75021	14.0584	2.65907e-39	MFF	2.17789	10.4484	4.77007e-23	TOMM7
684	CC2D1A	1.57031	11.3602	1.41619e-29	HNRNPL	0.671085	5.36202	8.63255e-08	TMEM14C	0.252906	3.38115	0.000728092	LINC00857	0.343851	0.640676	0.521777	TPR	1.48449	19.221	9.35469e-78	CHST1	2.86089	0.858626	0.390658	ERICH6	1.66252	0.666366	0.505257	LIPH	0.993889	1.20959	0.226598	SDHAF4	0.95721	1.82915	0.0677058	RPS4X	0.846386	18.9203	1.18467e-69	SHD	1.95959	14.0533	2.98283e-39	MAP3K13	1.51018	10.4419	4.69025e-23	ETFDH
685	EHBP1	1.12825	11.3562	1.41923e-29	PLCG2	0.72595	5.36201	8.63514e-08	GSTZ1	0.362078	3.36682	0.000767152	VSX1	1.25413	0.640193	0.522094	LAMTOR4	1.18556	19.2065	7.23954e-78	RP3-326I13.1	2.8517	0.858515	0.39072	MS4A14	1.61508	0.66617	0.505388	RP11-307C19.2	1.97379	1.20951	0.226631	EMC9	0.505052	1.82863	0.0677812	ACBD5	2.21404	18.8885	2.71783e-67	SPP2	2.1793	14.0486	3.57266e-39	LINC00998	2.06727	10.4341	5.29992e-23	RBCK1
686	SCAF4	1.63563	11.3511	1.57559e-29	PAPD7	0.93854	5.36063	8.7042e-08	BAD	0.29154	3.36391	0.000775122	TCF4-AS2	1.57261	0.639631	0.522454	ACYP1	3.12003	19.1928	4.38329e-77	ICAM4	0.769316	0.858346	0.39081	PTTG1	0.090357	0.665529	0.505792	RP11-567C20.2	1.79376	1.20929	0.226718	SSX2	3.60135	1.82629	0.0681424	PRRC2C	1.51727	18.8831	1.14832e-67	RPS27L	0.905926	14.0167	1.71814e-39	FTH1	0.819048	10.432	3.68813e-23	NUDT5
687	TUBG2	1.72033	11.3485	1.61442e-29	GUCY2C	1.74608	5.35926	8.79737e-08	ASPDH	0.355037	3.35469	0.000801479	C17orf99	0.752352	0.638728	0.523043	RACGAP1	4.01736	19.1927	5.31675e-77	RP5-943J3.2	1.00323	0.856959	0.391576	TTLL11	0.839078	0.665279	0.505957	RP11-1038A11.3	3.32235	1.20884	0.226891	RP11-47I22.2	3.67628	1.8261	0.0681715	JTB	1.44283	18.8767	1.07342e-67	HTATIP2	1.77831	14.0063	4.59546e-39	MORF4L1	1.22037	10.4286	4.9613e-23	ZNF655
688	HDAC5	1.52756	11.3287	1.99693e-29	ATAD3B	1.24985	5.35806	8.85181e-08	DNAJC12	0.735151	3.3499	0.000815727	CTC-325J23.2	1.49615	0.637883	0.523596	FKBP3	1.35377	19.188	1.35533e-77	ZNF251	0.641399	0.856405	0.391881	RP11-438L19.1	1.36101	0.664293	0.506588	STEAP1B	2.39836	1.20877	0.226919	HBA2	1.10299	1.82361	0.0685377	SELT	1.59738	18.8754	1.44564e-67	PLIN5	1.73606	14.0047	4.63671e-39	ATRAID	1.6363	10.4247	5.54085e-23	SERPINA11
689	DHRS2	0.8667	11.3137	2.16969e-29	MDM2	0.532341	5.35539	8.94336e-08	ACADM	0.28612	3.33414	0.000862885	RP11-666A8.8	0.688358	0.637835	0.523624	PHIP	2.11406	19.1854	3.26648e-77	RP11-281P23.1	2.87855	0.856114	0.392044	RP11-411K7.1	1.58823	0.663853	0.506871	MSRB3	1.48711	1.20699	0.227601	TDGF1	2.01929	1.82076	0.068977	NDUFA9	1.75876	18.8718	1.78546e-67	HERPUD1	1.24132	13.913	9.69387e-39	SF3B4	2.22849	10.4186	6.14165e-23	SERF2
690	KIFC3	1.90376	11.3066	2.62407e-29	STEAP3	0.914013	5.35361	9.04191e-08	LIPC	0.435607	3.33174	0.000870526	RP11-676F20.5	0.681011	0.637162	0.524064	SPC24	3.55031	19.1842	5.64313e-77	IGLV2-14	2.82536	0.855377	0.392453	LINC00484	1.58761	0.663366	0.507182	RP11-305L7.6	2.79231	1.2063	0.22787	SBF2-AS1	1.34329	1.81843	0.0693311	KLKB1	1.74288	18.868	1.67459e-67	MDH1	1.27441	13.9071	9.55608e-39	DCTN6	2.33118	10.4146	6.39963e-23	PAGE5
691	RP11-847H18.2	3.02705	11.3011	2.91638e-29	GUCD1	0.593882	5.35196	9.11131e-08	HSD17B8	0.341368	3.32537	0.000890376	RP11-229P13.22	1.50487	0.636992	0.524175	HAX1	1.31845	19.1837	1.435e-77	JPH3	2.80737	0.855253	0.392523	DSG1-AS1	1.58682	0.662943	0.507453	MFAP4	2.8586	1.20453	0.228549	RIBC2	1.63551	1.81529	0.0698124	NANS	1.92003	18.8674	2.28225e-67	SNHG25	1.19069	13.8897	9.68225e-39	TXN2	1.54704	10.4063	6.39775e-23	ECI1
692	DIDO1	1.51047	11.2973	2.84097e-29	NF1	0.660123	5.34448	9.50948e-08	MRPL47	0.29283	3.32356	0.000896038	S100A12	0.889956	0.634354	0.525894	GPBP1	1.37852	19.1764	1.93388e-77	LIPE-AS1	0.45163	0.854919	0.392702	RP11-186N15.3	1.07378	0.66266	0.507633	RP11-11N7.5	20.9562	1.2039	0.228798	NDUFA13	0.235792	1.81424	0.0699652	TMEM101	2.36768	18.8673	3.80539e-67	ELL2	1.80288	13.8886	1.75821e-38	NEU1	1.67608	10.4042	6.6064e-23	BLOC1S1
693	GPR88	1.02208	11.285	3.02672e-29	SREK1	0.471333	5.34414	9.50978e-08	KRT222	0.752896	3.30618	0.000954026	TRAV17	1.47215	0.634221	0.525983	IFI27L1	2.0209	19.1709	3.61493e-77	LIN28A	2.8319	0.854559	0.392905	LMCD1-AS1	1.57755	0.66233	0.507847	SERPINB1	0.184115	1.20346	0.228953	PCAT19	1.83737	1.81273	0.0702065	TMEM147	1.5606	18.8556	1.67558e-67	HSD17B12	1.70665	13.8833	1.75594e-38	NDUFAF3	1.35953	10.3988	6.62479e-23	CEBPB
694	ATP2A2	0.974254	11.2816	3.19957e-29	TTC38	0.548005	5.33753	9.84999e-08	BBOX1	0.461974	3.30236	0.000966791	VEPH1	0.48045	0.632817	0.526896	UBXN4	1.24396	19.1674	1.7332e-77	DIAPH3-AS2	2.80791	0.854459	0.392962	RP5-1074L1.1	1.20318	0.661717	0.508236	RP11-17M16.2	1.25471	1.2013	0.229797	LINC00665	1.23192	1.81023	0.0705928	CLTC	1.62501	18.8363	2.43097e-67	RPL27A	0.602192	13.8611	2.57359e-39	RAB5C	1.44781	10.3958	6.82429e-23	NFIA
695	USP47	1.03469	11.2684	3.75723e-29	MFSD3	0.905262	5.33041	1.02742e-07	SUB1	0.183455	3.30176	0.000968177	MS4A13	1.46892	0.631845	0.527534	MRPL37	1.67825	19.1643	3.20494e-77	RP11-89F3.2	1.36	0.854382	0.393003	GAPT	1.5808	0.661592	0.508319	EEF1G	0.600252	1.19881	0.23076	ARPC1A	0.332814	1.80457	0.0714689	PSMA3	1.39458	18.8326	1.45076e-67	MDH2	1.03788	13.8585	1.23373e-38	FBXO9	2.18001	10.3913	7.71042e-23	TNIP1
696	KMT2E	0.905529	11.2674	3.77141e-29	IL4R	0.764008	5.32857	1.03756e-07	MRPS33	0.278731	3.2924	0.00100124	ERICH3-AS1	1.47914	0.631836	0.527539	CCL5	2.15274	19.1552	5.96577e-77	NGFR	2.80154	0.853729	0.393366	AC021188.4	1.58079	0.661109	0.508628	CUBN	2.74206	1.19847	0.230902	FGF13	1.23955	1.79964	0.0722516	FABP1	1.12887	18.7796	5.52923e-68	FUCA2	2.04461	13.8517	2.86474e-38	POLR3GL	1.93202	10.3869	7.91204e-23	LAMTOR5
697	PHACTR4	0.994007	11.2597	4.09582e-29	ANKRD12	0.47814	5.32511	1.05622e-07	C2orf74	0.681415	3.28846	0.00101589	RP5-1198O20.4	0.966657	0.630773	0.528234	PSMB2	1.05962	19.145	1.51716e-77	C11orf72	2.79229	0.852895	0.393829	NRG1	0.996024	0.660789	0.508831	ADAMTS2	2.7891	1.19827	0.230977	APOA4	2.36629	1.79063	0.0736893	LYPLA1	1.76898	18.747	1.08667e-66	PSMB6	1.00514	13.8502	1.23307e-38	MRFAP1	1.34027	10.3773	7.95051e-23	MRPL41
698	DYNC1LI2	1.11665	11.247	4.8183e-29	CES4A	0.621413	5.32386	1.06367e-07	SNRPF	0.214595	3.27438	0.00106693	RP11-288L9.1	1.46511	0.630224	0.528594	RFC4	2.38658	19.1318	8.4169e-77	FSTL5	0.725007	0.852443	0.394075	ABC7-481722F1.2	1.62073	0.660722	0.508872	PROL1	1.29182	1.19705	0.231448	CCDC167	0.298606	1.78426	0.0747112	SCARB1	1.74362	18.7231	1.26572e-66	CCS	1.39517	13.8447	2.02621e-38	MRPL40	1.55589	10.3697	8.6878e-23	CAPZA2
699	SHPRH	1.63825	11.2462	5.10547e-29	SLC15A4	0.942683	5.32066	1.08344e-07	C11orf74	0.597299	3.27371	0.00107016	MRVI1	1.51492	0.629851	0.528834	ATP2B1	2.09669	19.1268	8.93718e-77	RP11-603J24.17	2.7807	0.852142	0.394246	CDHR4	1.58129	0.658374	0.510382	ARAP3	1.5545	1.19656	0.23164	RIOK3	0.507173	1.7802	0.0753768	DGCR6L	1.65422	18.693	1.83034e-66	BHMT	1.12371	13.8357	1.69509e-38	RPL22L1	1.67013	10.3643	9.34492e-23	DNAJB4
700	RAD50	1.09421	11.2439	4.98081e-29	ITPK1	0.740704	5.31919	1.09167e-07	NUCB2	0.25973	3.27163	0.00107752	AP000230.1	1.47708	0.629634	0.528979	RWDD1	1.32361	19.1235	4.02969e-77	ITGA11	1.35014	0.851146	0.394798	FAM171B	1.37469	0.655262	0.512383	CAB39L	0.851031	1.19397	0.232651	SMIM8	0.813877	1.77457	0.0763049	RPS17	0.742921	18.6814	1.3684e-68	MRPL36	1.33837	13.8345	2.09955e-38	WRB	2.13103	10.3586	1.02006e-22	SEC61B
701	MAVS	1.61595	11.2435	5.18978e-29	CLDN2	1.31478	5.31908	1.09346e-07	RP11-15I11.3	0.972738	3.26778	0.00109303	AC003956.1	1.45038	0.629483	0.529079	NDUFS6	0.973304	19.1114	2.34002e-77	RP3-412A9.16	2.77141	0.850875	0.39495	BOLA3-AS1	1.32733	0.654395	0.512942	APOL4	1.52737	1.19339	0.23288	KRBOX1	2.53451	1.77415	0.0763799	PALMD	2.24158	18.6773	4.41118e-66	KLHDC2	1.7834	13.8333	2.93122e-38	PCBP2	1.5086	10.3558	9.76957e-23	ACTN1
702	RP11-166P13.4	1.92599	11.2398	5.51607e-29	WSB1	0.484637	5.31895	1.09192e-07	SELM	0.296641	3.26136	0.0011172	SIGLEC12	1.4621	0.629398	0.529134	FXYD5	2.92264	19.1092	1.76219e-76	RP11-462G2.1	1.3471	0.850588	0.395108	ERAS	1.55436	0.654287	0.513011	ACTG2	1.33617	1.19277	0.23312	MYBPC2	3.43446	1.77276	0.076611	SMIM4	1.80369	18.6714	2.74991e-66	MRPS21	0.981949	13.811	1.79237e-38	VPS29	1.36153	10.3519	9.74901e-23	CHPT1
703	KLC4	1.26352	11.2391	5.29681e-29	CEBPA	0.419283	5.3175	1.09903e-07	IL32	0.190637	3.25878	0.001127	SLCO5A1	1.46218	0.629242	0.529236	TAF15	2.10587	19.0671	2.34587e-76	TVP23A	2.77041	0.850349	0.395241	ADAMTS2	1.55945	0.65335	0.513614	MGST3	0.130057	1.19271	0.233137	KRTCAP2	0.273312	1.77223	0.076687	METAP2	1.51025	18.623	3.49706e-66	ISG15	1.19729	13.7913	3.38612e-38	ARL1	2.08297	10.3518	1.07215e-22	GC
704	LL22NC03-2H8.5	2.65844	11.2305	6.24106e-29	TF	0.255273	5.31685	1.09981e-07	KDELR1	0.264468	3.25698	0.00113474	OLFML2A	1.08248	0.629125	0.529311	MAPRE1	2.26192	19.055	3.17585e-76	RP11-117D22.2	2.7673	0.850207	0.395321	DNM3	0.849825	0.652263	0.514314	GPR137B	0.611991	1.19252	0.233218	DUOXA2	1.30914	1.75901	0.0789162	NDUFA6	1.10588	18.6207	9.15415e-67	EGR1	1.25274	13.7789	4.02525e-38	ANXA13	3.81972	10.3517	1.13998e-22	NIT2
705	HGD	0.665882	11.2234	5.77466e-29	AMFR	0.592222	5.31613	1.10804e-07	MLF2	0.226295	3.25146	0.00115681	AC004941.3	1.46708	0.62879	0.529532	VDAC2	1.37675	19.0497	1.43481e-76	TBX2-AS1	2.74787	0.850072	0.395397	RP11-3P17.4	1.54487	0.652118	0.514409	LINC00313	2.68093	1.19124	0.233725	KRT18	0.204897	1.75716	0.0792203	APOL3	2.2104	18.6169	1.04694e-65	GSTA1	0.968471	13.7669	2.63963e-38	HSD17B11	1.43367	10.3511	1.02025e-22	ACSL3
706	KIFC2	2.56779	11.2083	7.96056e-29	ERO1B	0.666949	5.31256	1.13159e-07	MRPL12	0.229392	3.23473	0.00122653	CXCL10	0.0804123	0.62694	0.530737	ZNF207	1.60201	19.0467	2.12859e-76	RP11-356N1.2	2.76	0.848907	0.396043	CITED1	1.5339	0.650818	0.515248	EPHX4	2.72587	1.1908	0.233897	TWF1	0.52236	1.75647	0.0793447	COPZ1	1.6197	18.6089	5.23185e-66	KLF9	1.86358	13.7579	7.36029e-38	REEP6	1.56662	10.3507	1.03207e-22	RND3
707	CAPN5	1.44194	11.2068	7.66274e-29	FAAH	0.880708	5.31184	1.13694e-07	PLGLB2	0.741192	3.23181	0.00124003	GAGE12E	0.631428	0.626154	0.531256	SNRNP40	2.29553	19.0466	3.56173e-76	GFY	2.74551	0.848507	0.396266	NRTN	0.796659	0.64921	0.516285	PTCH2	1.07444	1.19032	0.234081	ASZ1	3.12375	1.75548	0.0795214	TSSC4	2.12389	18.6081	1.01399e-65	RPS21	0.666126	13.7407	1.35862e-38	ASB9	2.88505	10.3393	1.2366e-22	APRT
708	COBLL1	1.36713	11.2064	7.69052e-29	CHD9	0.543232	5.31007	1.14663e-07	AK6	0.332369	3.23079	0.00124379	GHRHR	1.44711	0.625581	0.531635	YEATS4	2.44136	19.0408	4.37539e-76	TRIM71	2.73128	0.848101	0.396493	ERP27	1.0874	0.649199	0.516293	UBE2U	2.54381	1.18896	0.23462	TIPIN	0.748831	1.74988	0.0804775	C7orf55	1.70313	18.6051	6.11955e-66	ITGB1	1.22013	13.7394	6.33299e-38	COA6	2.12007	10.326	1.33306e-22	IRF2BP2
709	F11R	1.00488	11.2004	7.87434e-29	KDM5A	0.602175	5.30636	1.17109e-07	SNX3	0.271917	3.22545	0.00126705	RP11-136I14.5	0.761529	0.624507	0.532338	KIF4A	4.2936	19.0353	7.93795e-76	TRGV3	2.73739	0.847623	0.396758	CACNA2D1	1.51928	0.648626	0.516665	UROS	0.258061	1.18822	0.234901	IRF2	0.522181	1.74756	0.0808767	OCIAD1	1.52047	18.6029	5.04124e-66	RPS11	0.686491	13.7263	2.00022e-38	TMEM205	1.03225	10.323	1.14355e-22	PLPP3
710	FNIP1	1.04387	11.1997	8.13556e-29	MMP15	0.780458	5.30346	1.18909e-07	SNCG	0.895266	3.21653	0.00130741	RP11-1006G14.2	0.786949	0.623784	0.532813	CENPH	3.12449	19.0192	7.87626e-76	GJA4	1.3521	0.847486	0.396831	EMID1	0.428014	0.648261	0.516893	PRRT4	2.74003	1.1879	0.235036	SMS	0.425856	1.74467	0.081379	SNRPA1	1.86465	18.5969	9.49895e-66	MAN1A1	1.74244	13.6902	1.44341e-37	GALK1	1.46303	10.3211	1.30257e-22	RPS12
711	GPATCH8	1.19489	11.1924	8.9239e-29	PAN2	0.911906	5.30276	1.19553e-07	VAMP8	0.221485	3.21585	0.00130986	CDH13	0.859861	0.623179	0.533211	LRRFIP1	1.81363	18.9973	7.72519e-76	RP11-407N17.4	2.72832	0.846603	0.397327	TSNARE1	0.866407	0.647924	0.517117	PTPRB	1.69943	1.18758	0.235161	LRRC16A	1.10528	1.74283	0.0817055	KCNQ1OT1	1.70861	18.5755	9.51624e-66	IL32	1.20447	13.6839	1.07206e-37	LGALS3BP	1.70726	10.3158	1.41846e-22	TMEM37
712	KMT2A	1.27296	11.1849	9.75988e-29	CHPF2	1.11988	5.29892	1.22195e-07	TALDO1	0.21042	3.21569	0.00131061	RP11-10L7.1	1.49187	0.622303	0.533784	NR4A2	2.86478	18.989	1.44576e-75	NRL	1.41796	0.845044	0.398194	CTD-2210P24.3	1.64458	0.647814	0.517176	RP11-370A5.1	0.738135	1.18735	0.235248	ZG16B	1.20243	1.73273	0.0834867	AK2	1.51141	18.5473	9.63821e-66	WDR83OS	0.92518	13.6815	6.61981e-38	PRR13	1.55697	10.3152	1.39157e-22	PLPP2
713	DHX36	0.908336	11.1848	9.42861e-29	C1R	0.287008	5.29436	1.24362e-07	LINC01207	0.739435	3.21449	0.0013168	RP11-150D5.2	1.45307	0.621217	0.5345	PPP2R5C	1.97316	18.9872	8.97047e-76	FAM151A	0.721165	0.844924	0.39826	CD300LF	1.52362	0.647193	0.51759	LAMC2	2.75247	1.18662	0.235542	PSMB3	0.214952	1.7317	0.0836596	RNASEH1	2.23136	18.5425	2.53385e-65	CYP4A11	2.10692	13.6771	1.92399e-37	TMEM106B	2.09624	10.3059	1.58727e-22	LARP4
714	WDR11	1.6182	11.1821	1.03052e-28	SPATA13	0.669788	5.29402	1.25175e-07	AIFM3	0.901376	3.21403	0.00131917	RP11-440I14.2	0.909126	0.620819	0.534758	APH1A	1.4988	18.9853	5.45036e-76	RP11-815J21.4	2.69541	0.843735	0.398928	ARHGEF10	0.712349	0.645297	0.518815	RP11-342M1.3	0.914054	1.18595	0.235803	UBE2T	0.475697	1.72842	0.0842498	TMEM14B	1.43034	18.5192	1.16128e-65	SERINC1	1.92332	13.6741	1.89233e-37	NPC2	1.38894	10.3059	1.45865e-22	FAM133B
715	DPH7	2.15925	11.1791	1.08197e-28	CLCN3	0.713281	5.29216	1.26502e-07	TFPI	0.28327	3.20197	0.00137487	C2-AS1	1.43013	0.618538	0.536265	NEK2	4.79467	18.9852	1.97692e-75	RP11-317L10.1	2.69013	0.843337	0.39915	PPM1J	1.50842	0.643951	0.51969	PLAC9	1.78477	1.18525	0.236082	ST8SIA6-AS1	0.596929	1.72573	0.0847354	EIF3K	1.15437	18.5179	5.63275e-66	MCFD2	1.30971	13.6274	2.09842e-37	CTSA	1.41865	10.3046	1.49439e-22	SSR3
716	HLF	1.25613	11.1772	1.04046e-28	PABPC1L	1.04138	5.28955	1.28539e-07	AGMO	0.393034	3.20063	0.00138156	RP11-91I8.3	1.40868	0.618403	0.536355	CD2	2.87963	18.9727	1.73917e-75	IGKV1-5	2.68287	0.842217	0.399776	UPK3A	0.436103	0.643611	0.519907	GATA2-AS1	2.71163	1.18487	0.236234	KRT20	1.76163	1.71638	0.0864388	LAMTOR5	1.20605	18.5144	6.10268e-66	ATP5O	0.819072	13.6167	9.95802e-38	FAHD1	2.36261	10.2818	1.97265e-22	MPC2
717	CLCN7	1.78517	11.1769	1.09305e-28	OLFM2	0.976143	5.28443	1.32091e-07	HSCB	0.464083	3.19254	0.00142067	PRSS27	0.791018	0.617059	0.537239	CYBA	3.043	18.9671	2.05909e-75	NKAIN3	2.74778	0.84182	0.399995	LINC01504	1.49879	0.642995	0.520311	GPX8	1.79068	1.1833	0.236852	CFTR	2.81471	1.71275	0.0871065	PAICS	1.94546	18.5101	3.46712e-65	MZT2B	1.5865	13.6096	2.9232e-37	LY6E	2.08618	10.2794	1.96131e-22	ATF4
718	DMXL2	2.02776	11.1744	1.13579e-28	ALDH1L1	0.624797	5.28373	1.32354e-07	NSMCE1	0.319439	3.18466	0.00145958	RP11-864I4.1	1.41472	0.616785	0.537421	TCF19	3.55016	18.9591	2.44892e-75	DYNAP	2.70145	0.841053	0.400426	MGAM	0.990612	0.641403	0.521343	CABP1	1.81299	1.17996	0.238178	S100A7	6.37514	1.71126	0.0873836	GABARAPL2	1.54417	18.497	2.41352e-65	PYURF	1.68183	13.5702	4.76158e-37	NAA20	1.96331	10.2715	2.10199e-22	SNRPG
719	PIK3C2G	1.925	11.1737	1.1457e-28	NFATC2IP	0.584662	5.28318	1.32869e-07	SNU13	0.216853	3.18047	0.00148046	RP11-173P15.3	1.44798	0.616264	0.537762	PSMD4	1.14742	18.9171	1.01089e-75	SFMBT2	0.61931	0.840923	0.400497	C6orf3	1.50009	0.640769	0.521755	DMKN	1.3387	1.17932	0.238428	ASB2	2.93833	1.70638	0.0882861	FAM162A	1.44605	18.4963	1.71846e-65	HIGD2A	1.1053	13.5593	3.47751e-37	A1CF	1.36336	10.2417	2.5371e-22	SSBP1
720	GABRE	1.73563	11.1682	1.20429e-28	GAA	0.581413	5.27895	1.35797e-07	PLA2G16	0.269978	3.1787	0.00148975	KISS1R	1.41129	0.615981	0.537951	GGH	1.1147	18.9032	1.25831e-75	C11orf63	2.67859	0.840749	0.400598	ADH4	0.0596213	0.640717	0.521783	ADRA2A	2.61332	1.17801	0.238957	PRPH	6.01138	1.70544	0.0884641	RP13-650J16.1	2.6075	18.4905	7.33575e-65	FUCA1	1.92001	13.5517	6.70268e-37	THOC7	1.69448	10.2128	3.33851e-22	CLK1
721	WSB1	0.950022	11.1645	1.18325e-28	FGFR4	0.679171	5.27883	1.35908e-07	EIF3G	0.227783	3.17841	0.0014911	SYT2	1.40595	0.614763	0.538756	IQGAP1	2.77874	18.8954	6.19018e-75	TRAV5	2.66423	0.839421	0.401342	UBE2Q2L	0.882238	0.640039	0.522228	PLA2G5	2.62147	1.17539	0.240005	ZNF480	0.994055	1.6863	0.0920827	RNF7	1.45561	18.4872	1.8314e-65	IRF2BP2	1.48742	13.5443	5.92778e-37	SPAG16	2.84203	10.1903	4.3466e-22	KLF4
722	PTPN3	1.64249	11.1637	1.25882e-28	AKT2	0.583281	5.27051	1.42027e-07	NDUFA5	0.233158	3.1766	0.00150044	NTRK2	1.41375	0.614718	0.538785	DCK	3.3906	18.8734	1.05817e-74	RP11-317N12.1	0.884748	0.83912	0.401508	FMOD	0.899134	0.639591	0.522515	SDCBP2	0.568151	1.1745	0.240351	RP11-774D14.1	1.37392	1.68542	0.0922543	NDUFB8	1.18649	18.4574	1.34062e-65	RASD1	2.25648	13.5438	8.21035e-37	COX20	1.68092	10.1728	4.69032e-22	ABCA5
723	NPEPL1	2.17272	11.1561	1.39909e-28	UNC13B	1.00764	5.26812	1.44325e-07	MRPL21	0.267674	3.17547	0.0015062	HMGA2	1.40104	0.614217	0.539116	SYPL1	1.39963	18.873	3.52834e-75	SCN4A	2.66393	0.839117	0.401512	MUC12	0.544207	0.637815	0.523674	RP11-528A4.2	5.46363	1.17187	0.241414	C8orf33	0.418424	1.6816	0.0929884	MRPS36	1.58631	18.4514	4.08299e-65	WEE1	1.69183	13.5304	7.81875e-37	ATP6AP2	1.57836	10.1687	4.81882e-22	NDUFB3
724	FOXN2	1.02656	11.1523	1.3361e-28	MON2	0.797424	5.26531	1.46491e-07	GLYATL1	0.398496	3.16796	0.00154622	ADGRG3	0.704153	0.61398	0.539271	PSMD14	1.78816	18.8621	5.77854e-75	RP11-381N20.1	2.65229	0.839096	0.401525	RP11-15I20.1	1.02145	0.636641	0.524439	ARHGAP6	2.54969	1.16718	0.243301	LINC00520	7.59072	1.68126	0.0930661	TMEM9	1.9067	18.4437	8.01575e-65	OAT	2.92488	13.5258	1.11612e-36	SMIM14	1.27144	10.1662	4.70362e-22	ADK
725	GSE1	1.50704	11.1507	1.43221e-28	DUS1L	0.555761	5.25804	1.52e-07	ZMAT5	0.409649	3.16387	0.0015678	DNM1P35	1.40623	0.61351	0.539583	PHB2	1.2757	18.8556	3.56198e-75	ASZ1	1.31705	0.839036	0.401556	FCGBP	0.674559	0.636629	0.524446	NEDD9	0.212126	1.16619	0.24369	LINC01091	2.26369	1.67786	0.093724	NOP10	1.14922	18.4435	1.25632e-65	CTSD	0.812164	13.5158	3.21345e-37	PAFAH1B3	2.21458	10.1411	6.35794e-22	PTP4A2
726	MOV10	1.49918	11.1476	1.48106e-28	TRPM7	0.770582	5.25802	1.52285e-07	MAD1L1	0.376669	3.15749	0.00160255	FAM99B	1.41389	0.612842	0.540024	CDCA4	4.13213	18.8269	2.6342e-74	CTD-2245F17.3	2.65416	0.838971	0.401595	LILRA5	1.48287	0.636545	0.524502	PMEPA1	1.14274	1.16495	0.244198	RP11-279O9.4	2.67459	1.6778	0.0937364	TOP1	1.61767	18.4413	5.0138e-65	CMPK1	1.41705	13.5146	7.47041e-37	GSTM3	2.42279	10.1283	7.08729e-22	ECHDC1
727	SPTBN1	0.797966	11.132	1.64093e-28	RP11-1151B14.3	0.619081	5.2512	1.57711e-07	PDLIM1	0.296054	3.15042	0.00164151	BMP8B	1.17908	0.612687	0.540129	ERGIC3	1.16969	18.8266	5.29248e-75	EGFL6	2.65353	0.837555	0.402389	CTC-527H23.3	0.875577	0.634271	0.525984	MYOF	2.52628	1.16487	0.244235	MAP3K13	0.285833	1.67756	0.0937734	SLC25A39	1.57677	18.4366	5.62249e-65	FMO5	1.51426	13.4756	1.27997e-36	NDUFS8	1.25309	10.1111	7.37258e-22	DLD
728	IARS	1.32775	11.1299	1.78853e-28	GREM2	0.982484	5.2489	1.59912e-07	RPL22L1	0.249247	3.1497	0.00164527	RP11-83M16.5	1.39313	0.611869	0.540669	HSPA1B	1.17155	18.8024	8.16628e-75	SLC13A4	0.712626	0.835903	0.403315	AC005550.3	1.09724	0.633774	0.526295	KBTBD3	0.368106	1.16463	0.244321	GUCY2D	2.70117	1.67374	0.0945332	DNAJB11	1.52255	18.432	5.55642e-65	RPS23	0.579237	13.4675	1.77109e-37	IER3	2.12349	10.0933	9.47403e-22	MOGAT3
729	NEMF	1.07513	11.128	1.78651e-28	SERINC2	0.497679	5.24708	1.61063e-07	GRPEL1	0.313333	3.14052	0.00169793	RP13-977J11.2	0.830555	0.611857	0.540677	BCAP31	1.24747	18.8024	9.13614e-75	COL12A1	1.30828	0.835094	0.403771	RP11-267C16.1	0.722806	0.632947	0.526847	IMMP2L	0.269771	1.16321	0.244899	MIR99AHG	0.676027	1.66959	0.0953454	EIF1B	1.54168	18.4314	5.07042e-65	RPS26	0.712627	13.4589	3.75074e-37	PSMB2	1.14972	10.0893	8.59834e-22	RPL36AL
730	FHIT	1.1556	11.1266	1.82358e-28	OPLAH	1.37801	5.24679	1.62136e-07	LINC00116	0.329589	3.13997	0.00170125	ERMN	1.37293	0.610855	0.541341	FBXO5	4.17163	18.8007	4.05658e-74	PRRX1	2.64121	0.835036	0.403805	GJA1	0.624455	0.632862	0.526902	RP11-10A14.5	1.666	1.16185	0.245457	HINT3	0.734132	1.66735	0.0957916	SARS	1.7066	18.4194	8.50205e-65	CMTM6	1.31562	13.4514	1.4235e-36	HSD17B2	2.48671	10.0867	1.023e-21	COX7A2L
731	CCDC50	1.25572	11.1258	1.86013e-28	AKAP9	0.332251	5.24584	1.62141e-07	PLA2G1B	0.615415	3.12673	0.00177951	CCR8	1.38354	0.610561	0.541534	EID1	1.13892	18.7929	8.47578e-75	MTRNR2L8	0.18316	0.833927	0.404425	AC022201.5	0.891018	0.632739	0.526984	UBD	0.44525	1.16039	0.246044	ITGB3BP	0.461039	1.66332	0.0965919	ADH5	1.47488	18.4168	5.70509e-65	MST1	1.02231	13.4493	8.34611e-37	C11orf58	1.28199	10.0801	9.59732e-22	SURF4
732	PDE8A	1.68345	11.1123	2.21662e-28	FAM193B	0.974358	5.24058	1.67434e-07	CPN1	0.484907	3.11012	0.00188296	ZFP3	1.39552	0.609701	0.542103	SRSF2	1.47648	18.7922	1.60785e-74	RP4-621B10.8	2.61936	0.833718	0.404548	RP11-857B24.5	1.46713	0.632	0.527467	SUMO1	0.128207	1.15774	0.24712	KB-1980E6.3	4.58088	1.65538	0.0982021	ARL6IP4	1.29813	18.3903	6.27795e-65	SSR4	0.848918	13.4409	8.0807e-37	EIF5	1.40856	10.0784	1.00632e-21	UBE2H
733	MEF2A	1.33999	11.1007	2.43691e-28	TPP1	0.460963	5.23885	1.68454e-07	GSTK1	0.179581	3.10434	0.00191894	TCAP	0.103687	0.609363	0.542322	COX20	1.48528	18.7846	1.69215e-74	PP12613	1.51115	0.832893	0.405011	DSCAM	1.46899	0.631647	0.527697	RP11-355F16.1	3.54987	1.15687	0.24749	COMMD8	0.517694	1.65039	0.0992084	NUDT16	1.86678	18.3846	1.68422e-64	CTD-2336O2.1	2.30085	13.4377	2.33849e-36	HDAC2	2.39037	10.0748	1.11786e-21	AK4
734	AK3	1.00082	11.0991	2.40343e-28	CADM1	0.389053	5.23865	1.68373e-07	PAGE5	0.238946	3.10207	0.00193371	AZGP1	0.0390031	0.607967	0.543248	SYF2	1.36881	18.7756	1.68748e-74	SP2-AS1	0.72571	0.832774	0.405077	CCNJ	1.00451	0.627436	0.530452	TRPM5	1.62244	1.15588	0.247889	FAM69C	4.41041	1.64959	0.0993805	CLDN7	1.9168	18.3772	2.14789e-64	HYAL1	1.39859	13.4373	1.65532e-36	BOLA3	1.63621	10.0583	1.2074e-21	A1CF
735	TTPAL	1.22835	11.0843	2.88222e-28	PCSK7	0.563291	5.23491	1.72294e-07	TRAPPC6A	0.284991	3.10088	0.00194186	COL10A1	1.4345	0.607707	0.543422	POLE3	1.86029	18.7741	2.65681e-74	MAEL	0.452739	0.832539	0.405207	WFDC12	1.46657	0.627013	0.530728	SMKR1	1.54251	1.15432	0.248527	MPI	0.665977	1.64419	0.100483	SSNA1	1.73902	18.3667	1.75916e-64	ANGPTL4	1.79523	13.4355	2.20102e-36	AURKAIP1	1.13743	10.0573	1.12226e-21	RGS14
736	MON2	1.53307	11.084	2.97496e-28	ZBTB16	0.809553	5.22999	1.77124e-07	RBKS	0.486949	3.09694	0.00196833	LAMC3	1.39154	0.607437	0.543603	RHOC	1.19393	18.7667	1.50554e-74	NOMO2	2.60389	0.832173	0.405419	MYO1H	1.447	0.626749	0.530903	MAP1LC3B2	1.60121	1.15371	0.248777	H2AFY2	1.20216	1.6436	0.100608	ASPSCR1	1.65733	18.3631	1.27074e-64	KDELR2	1.35424	13.4232	1.90869e-36	SMIM15	2.18998	10.0526	1.33083e-21	TCEA1
737	PTAR1	1.36897	11.0766	3.18323e-28	WWC2	0.865876	5.22957	1.77657e-07	PTRHD1	0.295502	3.08918	0.00201969	RP11-295M18.6	1.38003	0.607133	0.543806	DLGAP5	5.21549	18.7436	1.15021e-73	RP11-164P12.3	2.58648	0.831053	0.406052	LINC01272	0.662637	0.626413	0.531122	TSPAN1	0.520592	1.15342	0.248892	LRRC40	0.669435	1.64249	0.100835	SNRPE	1.22458	18.362	6.00349e-65	MRPL52	1.07062	13.3985	1.77864e-36	ATXN10	2.10407	10.0505	1.35016e-21	IGFBP4
738	PDXK	1.28859	11.0704	3.36324e-28	ASPG	1.17534	5.22764	1.79521e-07	HSD11B1	0.454829	3.08613	0.0020412	SEZ6L2	0.188449	0.605339	0.544994	ARID4B	2.0231	18.7359	6.57495e-74	DYNLL2	0.149413	0.830944	0.406106	ARRDC5	1.44027	0.62629	0.531205	C18orf65	2.19383	1.15295	0.249092	BLMH	1.11502	1.6406	0.101229	AIFM1	2.10403	18.348	3.83642e-64	VAPA	1.26457	13.3742	3.01845e-36	MDH2	1.23649	10.0477	1.25393e-21	ST3GAL4
739	LINC00657	0.817238	11.0644	3.37426e-28	TRIM56	0.55812	5.22277	1.83997e-07	TOMM22	0.26159	3.08419	0.00205377	RP11-309H21.3	1.39849	0.605283	0.545033	HIST2H2AC	3.62222	18.7309	1.22585e-73	RP11-561B11.3	2.6519	0.830397	0.406418	SLC5A1	1.44229	0.626037	0.53137	TSPAN15	0.745933	1.15263	0.249217	CAMTA1	0.285239	1.63992	0.101363	PIGT	1.81768	18.3479	2.74797e-64	MAOB	1.57554	13.3696	4.10115e-36	PPP2R1A	1.72537	10.046	1.36279e-21	KTN1
740	PLEKHA1	1.32704	11.0622	3.74091e-28	YPEL3	0.694354	5.20962	1.97535e-07	2022-09-15	0.232065	3.08173	0.00207086	DGKI	1.38675	0.605261	0.545048	CALR	0.952793	18.7299	1.74928e-74	RP1-27K12.4	1.29244	0.830116	0.406579	SYNGR3	1.42859	0.625446	0.531759	CCL14	1.65179	1.15102	0.249883	P2RX4	0.669989	1.63718	0.101939	GGH	1.29765	18.343	1.09826e-64	SKP1	0.753202	13.3624	1.36514e-36	CCT8	1.52541	10.0287	1.54362e-21	BUD31
741	KDM2A	1.25605	11.0507	4.23123e-28	SMAD5	0.545812	5.19686	2.11196e-07	POLD4	0.387335	3.07674	0.00210616	C1orf158	1.09654	0.605107	0.54515	KNSTRN	3.53091	18.7277	1.21514e-73	ABHD11-AS1	2.56792	0.82929	0.407048	RP5-1096D14.6	1.44054	0.625187	0.531927	LOXL2	1.70258	1.14708	0.251506	RP13-870H17.3	4.39263	1.63167	0.103104	TXN2	1.57529	18.3259	2.51559e-64	NAPRT	1.76043	13.3515	4.72079e-36	PSMF1	1.84926	10.018	1.73257e-21	PLS3
742	INHBE	1.06517	11.044	4.35676e-28	FRY	0.651199	5.19301	2.15468e-07	SDHD	0.275785	3.07029	0.0021518	LINC01169	0.830376	0.604766	0.545376	NDUFC2	0.933446	18.7262	1.64804e-74	LRRC3-AS1	2.55186	0.827083	0.408298	WNT2B	0.616729	0.625185	0.531927	PF4	1.41149	1.14603	0.251941	CHURC1	0.315105	1.63014	0.103416	MRPL40	1.57946	18.3154	2.66562e-64	CLPP	1.55743	13.3488	4.57601e-36	TMA7	0.937453	10.0087	1.58085e-21	PTEN
743	AC004951.6	1.83594	11.0277	5.68277e-28	FAM160A2	0.843185	5.19269	2.16262e-07	PSMC4	0.252241	3.06991	0.00215446	ZNF503-AS2	0.637304	0.604595	0.54549	SCAF11	1.32149	18.7247	3.64657e-74	RP11-115C21.2	0.488395	0.82411	0.40998	RP11-265N6.1	0.904366	0.624753	0.532202	ZNF846	0.621992	1.14531	0.252233	CNOT7	0.409197	1.62631	0.10423	POP5	1.84247	18.3098	3.98119e-64	UBB	0.559962	13.3009	1.17667e-36	RP11-469A15.2	2.30629	10.0007	2.05204e-21	AASS
744	LAMP1	0.798667	11.0233	5.33192e-28	SQLE	0.419692	5.19166	2.16805e-07	NDUFA9	0.272135	3.06718	0.00217413	PRSS42	1.37709	0.604511	0.545547	MDH1	1.34452	18.7234	3.88499e-74	RP11-363J20.1	1.27268	0.823903	0.4101	ADH7	0.853208	0.624586	0.532322	NME2	0.631623	1.14283	0.253261	EAPP	0.335049	1.62242	0.105058	ATP6V0D1	1.75983	18.3084	4.12032e-64	GOT2	1.48258	13.2702	1.08321e-35	APH1A	1.66823	9.98583	2.22887e-21	FNIP1
745	ATG4B	1.33475	11.0116	6.50637e-28	HOMER1	1.12876	5.19029	2.19451e-07	HIST1H4J	0.824598	3.0649	0.00219179	RP11-440D17.4	1.36864	0.60325	0.546385	MKKS	1.51167	18.7178	5.4788e-74	DNAH17	2.53009	0.822217	0.411059	AC093901.1	0.604352	0.623747	0.532871	CCDC88B	0.328854	1.14255	0.253374	NIM1K	4.04185	1.61567	0.106522	NDUFA8	1.56897	18.2954	2.98671e-64	CXADR	1.49907	13.2687	1.10494e-35	SHMT2	1.6354	9.97187	2.50629e-21	FRY
746	GANAB	0.807003	10.998	7.10371e-28	MAST3	0.994798	5.18934	2.20425e-07	ORMDL2	0.280589	3.06126	0.0022176	ZNF683	0.406567	0.601626	0.547463	NR4A1	2.17481	18.7144	1.02604e-73	RP11-231E19.1	2.51261	0.822086	0.411134	SPINK6	1.49562	0.623413	0.533085	FBXL2	1.93486	1.14222	0.253523	PARP2	0.62525	1.61528	0.106597	RPL8	0.784278	18.295	6.27684e-66	NDUFA7	1.61907	13.2616	1.23391e-35	TMEM9	1.84255	9.95425	2.93623e-21	FURIN
747	RP11-1000B6.3	1.79318	10.9937	8.10327e-28	RPGR	0.852443	5.18228	2.28571e-07	HIGD2A	0.217664	3.05577	0.00225833	SRRM3	0.63483	0.601421	0.547601	IFITM2	1.16077	18.7126	3.89636e-74	PAX3	2.52476	0.821375	0.411538	LINC01124	1.2921	0.621556	0.534313	BLVRB	0.103562	1.13951	0.254637	CTD-2021H9.3	2.41281	1.61157	0.10741	REXO2	1.9406	18.2815	7.01284e-64	GLS2	1.90975	13.2252	1.90664e-35	RSRC2	1.40432	9.93992	3.16064e-21	ENO1
748	SND1-IT1	1.77277	10.9928	8.26131e-28	STARD10	0.39488	5.18167	2.28639e-07	PSAT1	0.291265	3.03493	0.00242044	RP11-547D23.1	1.3741	0.600612	0.54814	KMT2E	1.58407	18.708	6.96137e-74	RP11-445L6.3	2.50083	0.821359	0.411549	RP11-262H14.4	0.458957	0.621215	0.534535	RNF2	0.554675	1.13949	0.254652	RP11-677M14.3	2.72112	1.61137	0.107454	DDAH1	1.91684	18.2812	6.61696e-64	PSD3	1.92576	13.2125	2.27516e-35	CDK4	1.82773	9.9394	3.31202e-21	HADH
749	TSKU	1.29423	10.9901	8.02255e-28	PTPN3	0.778543	5.17991	2.31497e-07	GEMIN7	0.445746	3.03489	0.00242071	RTN2	0.109276	0.599837	0.548655	UCP2	3.05941	18.7072	1.5664e-73	C8orf87	2.52068	0.819237	0.412755	SEMA6D	0.848797	0.621089	0.534619	GLRA2	21.282	1.13832	0.255148	RP11-10A14.4	0.938676	1.6091	0.107944	PSMD6	1.87694	18.2798	7.11195e-64	NUDT7	2.19088	13.2028	2.77087e-35	CAV1	2.58012	9.93489	3.58623e-21	GOLIM4
750	PPP1R12B	1.98358	10.9809	9.4463e-28	TOMM70A	0.643242	5.17233	2.40961e-07	RP11-19D2.1	1.14425	3.03303	0.00243669	GPR42	1.35701	0.598765	0.549372	TOMM20	1.42794	18.7068	5.8095e-74	ATOH8	0.923919	0.817098	0.413975	CTD-2292M16.8	0.887501	0.620287	0.535147	PTS	0.175931	1.13808	0.255238	AC090498.1	0.3235	1.60662	0.108479	SWI5	1.90301	18.2769	6.71893e-64	ID2	0.944944	13.1959	1.50855e-35	ALKBH7	1.42901	9.91539	3.90011e-21	PACSIN2
751	MYO1B	1.00421	10.9742	9.33995e-28	MYO9B	0.912941	5.17095	2.43074e-07	HTATIP2	0.337931	3.02846	0.00247284	MYRFL	1.35044	0.59761	0.550142	POLR1D	1.55639	18.7032	6.64163e-74	IGHV1-2	2.4653	0.817045	0.414009	IL5	1.42309	0.620149	0.535238	ESR2	1.60525	1.13448	0.256752	MSMB	0.791602	1.59926	0.110111	COMT	1.9089	18.2612	9.05506e-64	PPARGC1A	2.23415	13.189	3.24127e-35	ANGPTL4	1.94316	9.90948	4.27619e-21	PRNP
752	ZMAT1	2.2956	10.9632	1.14861e-27	ENTPD8	1.13726	5.16939	2.45399e-07	CLDN7	0.272584	3.02003	0.00254212	RET	1.3433	0.596666	0.550773	NDUFA4	0.831905	18.6769	2.41056e-74	RP4-545L17.11	1.25977	0.816542	0.414294	AC010969.1	1.43422	0.618563	0.53628	ACTA2	0.416973	1.13365	0.25709	CCDC53	0.453002	1.59914	0.110135	YIF1B	2.03358	18.2608	1.04884e-63	EIF5A	1.31002	13.1639	2.79432e-35	DUSP23	1.47883	9.90709	4.18087e-21	CRYZ
753	HNRNPU	0.76706	10.9614	1.06315e-27	FAM120A	0.44272	5.16596	2.48815e-07	CRB3	0.508543	3.01307	0.00260182	PINK1-AS	0.664134	0.59383	0.552667	HELLS	2.63672	18.6634	2.62908e-73	CTD-2192J16.22	2.45662	0.816107	0.414545	ITGA9	1.41059	0.61838	0.536404	CELA3B	2.38242	1.1314	0.258043	MAGOHB	0.366316	1.59665	0.110687	SORBS2	1.46935	18.2601	4.89234e-64	SMIM19	1.43001	13.1633	2.90768e-35	AOX1	2.26283	9.90311	4.61151e-21	KMT2E
754	PPP1R3B	1.23243	10.9598	1.11678e-27	POGLUT1	0.907884	5.16375	2.52408e-07	ARPC3	0.185792	3.01298	0.00260132	RP11-79O8.1	0.657759	0.59216	0.553784	PSMC1	1.51393	18.662	1.35748e-73	TRGV2	2.45535	0.815837	0.4147	RP11-287D1.2	1.41575	0.617054	0.537276	NCBP2L	3.03929	1.13135	0.258069	AC009403.2	0.508047	1.59382	0.111323	SLPI	1.39857	18.2583	4.72868e-64	LITAF	1.54358	13.158	3.57515e-35	C8B	1.48951	9.86026	6.1945e-21	SLC9A3R2
755	CDK12	1.02988	10.953	1.1903e-27	CST3	0.342226	5.15376	2.6493e-07	PDZD11	0.373497	3.00807	0.00264448	TMEM236	1.32814	0.592085	0.553835	MBNL1	1.68297	18.6617	1.69095e-73	C3orf70	2.46844	0.815451	0.414919	RNU11	1.39755	0.616912	0.537372	RP11-20D14.6	0.565983	1.13123	0.258111	TSACC	1.46123	1.59327	0.111453	LMAN1	1.65483	18.2555	8.29968e-64	UBE2D3	0.927841	13.156	1.92251e-35	AP2M1	1.4352	9.85845	6.24533e-21	HES1
756	PDPR	1.88669	10.9444	1.38468e-27	ARHGAP35	0.631625	5.15185	2.6852e-07	CFHR5	0.42387	2.99921	0.00272275	OR6C74	1.34267	0.59171	0.554086	POLR3GL	1.6274	18.6507	1.8144e-73	TMEM266	1.26098	0.814431	0.415502	CTD-2325M2.1	0.746308	0.6169	0.537378	RPL38	0.0816722	1.1296	0.258789	CDK1	0.398289	1.59042	0.112083	RPS19BP1	1.42394	18.2465	4.95968e-64	GHITM	1.00334	13.1386	2.66992e-35	SCCPDH	1.50746	9.84679	6.92299e-21	DHTKD1
757	PPIL2	1.47369	10.9398	1.42197e-27	NPLOC4	0.594827	5.14932	2.72261e-07	ANXA10	0.392365	2.9976	0.00273689	RP11-403A3.3	0.42049	0.591676	0.554108	NDUFS8	1.07854	18.6455	8.32858e-74	NKX6-3	2.46118	0.814373	0.415536	RP11-114H21.2	0.60717	0.61667	0.537529	RARG	1.33845	1.12915	0.258991	DRG1	0.420138	1.58567	0.113161	MTX1	1.77221	18.24	1.08834e-63	NAT8	2.56744	13.1154	7.43192e-35	ERP44	1.71999	9.83981	7.45819e-21	RDH11
758	ZNF451	1.23603	10.9278	1.60269e-27	BMP2	1.14333	5.14922	2.72809e-07	SNRPG	0.188961	2.98641	0.00283782	PERM1	0.812105	0.591264	0.554383	DDX46	1.23424	18.6358	1.46439e-73	RP11-196G18.23	0.437536	0.813566	0.415995	GS1-293C5.1	0.801784	0.616205	0.537835	RP11-118B18.2	2.33238	1.12915	0.258995	XXbac-B135H6.15	2.33328	1.58021	0.114413	HLA-E	1.32336	18.2186	6.22037e-64	MRPL13	1.31692	13.1124	4.5127e-35	SNW1	1.93918	9.83748	7.72212e-21	SRSF2
759	MPRIP	1.62618	10.9159	1.85839e-27	AAK1	0.538793	5.14554	2.77375e-07	PIGP	0.289063	2.98632	0.00283927	ADRA2B	1.31655	0.591084	0.554506	BCAS2	1.61398	18.6333	2.2716e-73	RP11-875O11.1	1.25651	0.81335	0.41612	RP11-140I16.3	1.3957	0.61584	0.538079	PVALB	2.33824	1.12548	0.260544	UBE2A	0.364185	1.57989	0.114479	ALAS1	1.84098	18.1964	2.17512e-63	ACOX1	1.31047	13.1066	5.16596e-35	ATP6V0D1	1.71836	9.83311	7.89781e-21	ATP6V1F
760	PTGFR	1.5344	10.9156	1.84029e-27	ZMYM3	0.960393	5.14099	2.84973e-07	LINC00998	0.314859	2.98442	0.00285694	CST1	1.33026	0.590691	0.554768	C19orf53	0.960602	18.6188	1.05889e-73	RP11-336A10.5	0.927913	0.812905	0.416375	KIR3DX1	1.3904	0.61369	0.539499	PARVA	0.411847	1.12505	0.260719	CYB5RL	1.10743	1.57882	0.114728	SRP19	1.81038	18.1914	1.98093e-63	JUN	1.04205	13.09	5.02776e-35	ALG1L	2.58057	9.83192	8.30077e-21	NDUFB10
761	SLC25A13	0.925698	10.9131	1.82078e-27	SETX	0.707426	5.13985	2.86359e-07	TRMT112	0.172816	2.97711	0.00292526	RP11-85B7.5	0.841235	0.589643	0.55547	CDC37	1.30606	18.6002	2.90341e-73	TRAC	0.155259	0.812736	0.416466	AC005307.3	1.41	0.613234	0.539797	FGL1	0.0950812	1.1232	0.261496	LRRC29	1.54039	1.57852	0.114798	PDIA3	1.35669	18.1763	1.44038e-63	LPIN2	1.43996	13.0899	7.19289e-35	VTI1B	1.98114	9.8293	8.26585e-21	SIVA1
762	CWF19L2	1.07079	10.9005	2.09923e-27	FBXO11	0.725779	5.13294	2.97259e-07	RP11-11N9.4	0.765595	2.96015	0.00309288	AP000936.4	1.32402	0.58658	0.557526	CD3E	3.09553	18.5994	9.38946e-73	RP11-231D20.2	2.41607	0.810461	0.41778	INHBA-AS1	0.834839	0.613027	0.539935	SHROOM4	2.30699	1.12247	0.261822	MRPL39	0.602039	1.57765	0.114995	VAMP8	1.33679	18.1473	1.55675e-63	CISD2	1.20705	13.0493	8.55192e-35	INO80C	2.7093	9.81562	9.55993e-21	EEF1B2
763	PUM2	1.0773	10.8969	2.17996e-27	WWC1	1.3738	5.13004	3.02387e-07	COX7A2L	0.2295	2.95726	0.00312047	LINC00907	1.29008	0.586027	0.5579	NDUFV2	0.969048	18.5912	1.84487e-73	ATPIF1	0.0684008	0.81034	0.417841	TMEM102	1.19109	0.612046	0.540584	UFC1	0.137332	1.12088	0.262487	GABARAP	0.560739	1.57752	0.115022	HNRNPA1	1.09531	18.1302	8.90979e-64	CPN1	2.34584	13.0409	1.51378e-34	COMMD3	1.70936	9.80339	1.00314e-20	SYPL1
764	DDB1	0.971623	10.8896	2.33883e-27	SUPT5H	0.545907	5.12799	3.04796e-07	NEU4	1.31019	2.94771	0.00322029	TFAP2E	1.28946	0.585357	0.55835	SNRNP25	1.89731	18.5816	6.97966e-73	RP11-219B4.7	2.42462	0.810048	0.418017	LINC00563	1.38026	0.611479	0.540961	C1orf54	0.710736	1.12026	0.262753	SPINK4	2.95802	1.57427	0.11578	NABP2	2.03698	18.1288	5.70481e-63	CRYZ	1.40039	13.0066	1.52728e-34	AP1S1	1.82413	9.79076	1.12935e-20	TMEM60
765	ARRDC2	1.6245	10.8827	2.65173e-27	KLF15	0.786552	5.12748	3.05599e-07	CDC26	0.3366	2.94372	0.00326039	FABP5	0.0939186	0.585231	0.558429	ARHGAP11B	3.88003	18.5774	1.57061e-72	CTD-2568A17.1	2.41442	0.80938	0.418401	TMEM240	0.832663	0.61073	0.541454	AK7	1.31922	1.11934	0.263151	LRRC42	0.572454	1.57153	0.116406	FGA	1.00846	18.1219	3.24761e-64	ACADM	1.36272	12.979	2.10208e-34	SCGN	2.6997	9.78877	1.18898e-20	RAB17
766	SIRT7	1.51668	10.8782	2.76982e-27	ADAMTS17	1.25966	5.12677	3.0751e-07	CCBL2	0.532946	2.93571	0.00334612	DNAJB7	1.29612	0.584973	0.558607	CCNA2	1.8734	18.5726	7.4924e-73	IGLON5	2.41725	0.809235	0.418484	MORN4	0.417106	0.609955	0.541965	BNIP3	0.117013	1.1186	0.263454	RFPL4B	1.03511	1.56908	0.116981	RTN2	2.67564	18.1107	1.20162e-62	COL18A1	1.13008	12.9748	1.59284e-34	RBM3	1.5592	9.78847	1.12076e-20	PIK3AP1
767	WEE1	0.905405	10.875	2.74032e-27	ARSA	0.648022	5.12613	3.07869e-07	LLNLR-245B6.1	0.390576	2.9327	0.00337798	CRIPT	0.0708345	0.584931	0.558632	LCP1	2.77731	18.5679	1.54779e-72	LINC01186	2.39717	0.808296	0.419025	XKR3	1.3672	0.609681	0.542152	ZNF462	2.32452	1.11798	0.263733	B3GNT5	0.853374	1.56736	0.117379	PEMT	2.17853	18.1046	9.6521e-63	RPN1	1.34146	12.9507	2.9091e-34	CYCS	1.02179	9.7794	1.09892e-20	AOX1
768	ATXN7	1.32723	10.8729	2.91326e-27	NAT9	0.638844	5.12349	3.12106e-07	CHCHD1	0.277911	2.91868	0.00353302	C7	0.671733	0.584685	0.5588	ANXA1	2.93567	18.5639	1.69455e-72	DOC2B	2.40257	0.808181	0.419091	ASPHD2	0.826648	0.609358	0.542364	AC004549.6	3.42932	1.1175	0.263939	OAZ3	1.20289	1.56724	0.11741	CGGBP1	1.77818	18.0986	6.02381e-63	ATP5D	1.99867	12.9453	3.70878e-34	NUCKS1	1.03208	9.75741	1.32963e-20	CYP2C8
769	PPP1R16A	0.563846	10.8589	3.03372e-27	VPS13C	0.682851	5.11541	3.25876e-07	LYPLAL1	0.409613	2.9075	0.00366188	RP11-379K17.12	1.28731	0.584317	0.559049	SNW1	1.81993	18.5609	9.93063e-73	ZNF418	0.958478	0.808165	0.419097	FITM1	0.616698	0.609303	0.542398	SLCO2A1	2.30091	1.1166	0.264323	SMIM20	0.465681	1.56706	0.117447	GALM	1.91471	18.0983	8.88198e-63	AMDHD1	2.14087	12.9427	3.91517e-34	NDUFA5	1.32904	9.75227	1.46133e-20	PBLD
770	NFIC	0.734746	10.8588	3.18351e-27	ABLIM1	0.841544	5.11017	3.35214e-07	SUCLG2	0.254085	2.90667	0.00367166	RP11-80F22.15	0.786216	0.58259	0.56021	ADGRE5	3.4227	18.5524	2.26918e-72	CR1	2.41973	0.808023	0.419181	RP11-96L14.7	1.3714	0.608714	0.542791	KIF9	0.318857	1.11629	0.264444	FXYD3	0.742125	1.56571	0.117762	NFIA	1.52361	18.0904	5.19716e-63	HLF	2.11399	12.9309	4.47701e-34	ARPC1B	1.40406	9.72347	1.86563e-20	AURKAIP1
771	PDDC1	1.68006	10.8469	3.90074e-27	KDSR	0.719589	5.1071	3.4004e-07	LMAN2	0.18299	2.89775	0.00377696	KLK2	1.29893	0.582375	0.560355	ARPP19	1.77257	18.5411	1.30291e-72	COL4A2	0.483555	0.807886	0.419256	TP63	1.37172	0.608415	0.542989	FAM89A	0.971589	1.11486	0.265061	SLC18B1	0.833823	1.56384	0.118203	TAF11	1.78086	18.09	7.63404e-63	RPL4	0.763276	12.9101	1.97548e-34	MCTS1	1.82637	9.704	2.27759e-20	LINC00493
772	CTAGE5	1.36697	10.8412	4.08262e-27	CLN8	0.724244	5.10421	3.45706e-07	MEA1	0.233357	2.89133	0.00385479	KCNA7	1.01264	0.582231	0.560452	OIP5	3.79211	18.5318	3.03667e-72	CXorf21	0.627831	0.807457	0.419503	RP11-111A21.1	1.37011	0.607195	0.543798	GALNT3	1.51637	1.11423	0.265335	ZNF677	1.01082	1.55941	0.119249	SRRM1	1.35141	18.0713	4.7977e-63	ARL6IP4	0.922447	12.8944	3.23041e-34	NME3	1.83232	9.69936	2.35693e-20	SMLR1
773	KIF1B	1.49425	10.8259	4.83904e-27	PLIN4	0.985254	5.10388	3.46186e-07	GNG7	0.882648	2.88389	0.00394888	RP11-736N17.11	1.27088	0.581351	0.561046	CST7	2.81529	18.5315	2.67325e-72	RP11-245J9.5	2.3904	0.806217	0.420222	RP11-327J17.2	0.405008	0.606875	0.544009	DLL1	1.54835	1.11126	0.266612	LYRM4	0.449314	1.55715	0.119781	TIMM13	1.24103	18.0671	3.45498e-63	OAZ1	0.693335	12.8821	1.98607e-34	C8orf4	2.38915	9.6959	2.52464e-20	KIAA1551
774	UBE3A	1.1262	10.8225	4.88195e-27	DLC1	1.01514	5.10236	3.49164e-07	PEMT	0.330578	2.87888	0.00401077	SNCA	0.789269	0.581333	0.561056	LSM6	1.98054	18.5302	1.79046e-72	RP11-204C23.1	2.38668	0.804885	0.420989	AS3MT	1.36231	0.605796	0.544727	CDC42EP2	0.624905	1.10565	0.269025	LINC01589	1.66088	1.55144	0.121149	PSMA5	1.50255	18.055	8.00495e-63	RPS25	0.560147	12.88	1.16352e-34	LAMTOR1	1.32009	9.68915	2.44105e-20	CDV3
775	ALAD	0.957811	10.8103	5.47558e-27	TBX3	0.891706	5.09976	3.53631e-07	ENO1	0.170436	2.86572	0.00417972	C16orf89	1.30013	0.581299	0.561079	HNRNPH1	1.31668	18.509	1.46735e-72	TRG-AS1	0.397147	0.803897	0.421555	RP11-307C19.2	1.14293	0.605281	0.545069	COX4I2	2.33776	1.10542	0.269135	FAM177B	3.2259	1.54531	0.122628	GLMP	1.86483	18.0483	1.54998e-62	ALDOC	1.43433	12.8337	9.69142e-34	MRPL43	1.64865	9.68705	2.58249e-20	EHHADH
776	TRAF4	1.4226	10.8098	5.69008e-27	IGSF8	0.61336	5.09541	3.61658e-07	RP11-41O4.1	0.875276	2.86563	0.00418386	RP11-414C23.1	1.29648	0.581203	0.561144	CD53	3.11721	18.4899	5.70722e-72	PXDN	1.37154	0.803798	0.421613	RASAL2-AS1	0.751422	0.605143	0.545157	TRPM4	0.213474	1.10516	0.269234	POLR2J	0.24011	1.53915	0.12411	F12	1.35944	18.0475	5.15703e-63	CPEB4	1.64991	12.8332	1.07471e-33	EMC3	1.58668	9.68681	2.58401e-20	AKAP9
777	AGPAT3	1.08024	10.8078	5.64108e-27	ABCD3	0.437104	5.09369	3.64456e-07	TMEM219	0.211512	2.86159	0.00423503	RP11-465L10.10	0.609929	0.580333	0.561729	PRKDC	1.76039	18.4832	3.26139e-72	CTD-2506P8.6	0.643227	0.802323	0.422466	RP11-400K9.4	1.3955	0.604973	0.545269	SFRP5	1.76473	1.10229	0.270491	TSTD3	1.30378	1.53664	0.124733	CADM1	1.75329	18.0429	1.68302e-62	FETUB	1.45179	12.83	9.57958e-34	STRAP	1.60919	9.67687	2.79336e-20	ERO1A
778	SEC16A	1.28844	10.8078	5.80274e-27	ADIPOR2	0.509885	5.08308	3.85673e-07	GNG5	0.166727	2.85351	0.00434361	IGHV1-3	1.28063	0.580247	0.561789	ASRGL1	2.47025	18.4771	5.16934e-72	RP11-161M6.2	2.36564	0.802059	0.422622	LINC00619	1.41813	0.60467	0.545467	AC019117.2	2.75706	1.10071	0.271178	MED21	0.483146	1.53105	0.126105	SLC50A1	1.7146	18.0294	1.58564e-62	MTDH	1.34211	12.8282	1.0207e-33	MRPS6	1.698	9.67654	2.82813e-20	HSPA4L
779	KNG1	0.468769	10.8056	5.13584e-27	KIAA1147	0.820138	5.07904	3.94533e-07	SUMO2	0.162128	2.85182	0.0043665	PILRA	0.32603	0.57932	0.56241	STK4	2.00924	18.4682	5.64395e-72	IGKV1-39	2.35201	0.801539	0.422924	TMEM52B	0.897494	0.601252	0.547735	COL15A1	1.48814	1.10061	0.271216	COA5	0.470185	1.53033	0.126282	EBNA1BP2	1.68236	18.0115	1.90337e-62	PRODH2	1.66578	12.8241	1.18326e-33	HSPB11	1.57375	9.67394	2.85154e-20	DSP
780	BAZ1B	1.12765	10.8013	6.17326e-27	MYO15B	1.0538	5.07803	3.97075e-07	TMEM14B	0.20729	2.83693	0.00457555	ACE	0.729836	0.579267	0.562449	HIRIP3	2.11476	18.4682	5.32032e-72	STK32A	2.34708	0.801389	0.42301	C1orf61	0.337055	0.600971	0.547922	PEA15	0.35774	1.09647	0.27302	MED4	0.384339	1.52441	0.127751	CNN3	1.66401	18.0095	2.11246e-62	PROX1	1.5108	12.8236	1.1331e-33	HM13	1.40573	9.66499	3.0048e-20	RPS15
781	HPS4	1.60528	10.7902	7.1655e-27	FAM160B1	0.93523	5.0763	4.00337e-07	SCOC	0.280624	2.83023	0.00467269	RP11-1018N14.5	1.25929	0.578246	0.56314	SSBP1	1.14691	18.4596	2.36646e-72	CXorf66	2.3575	0.801085	0.423185	RP11-655M14.13	1.34406	0.600562	0.548207	RP11-403I13.5	0.299924	1.0953	0.273534	NPHP1	1.66168	1.52098	0.128617	PSMD11	1.73813	18.0061	2.56539e-62	SIGIRR	1.56254	12.8092	1.27779e-33	DRG1	2.17435	9.66457	3.1996e-20	TCP1
782	CHD2	1.17207	10.7849	7.35609e-27	FOXO3	0.636389	5.07445	4.03886e-07	DKFZp779M0652	0.65094	2.83011	0.0046761	DENND6A-AS1	1.27054	0.575707	0.564854	NKG7	2.31546	18.4536	8.45439e-72	AC007131.1	2.33105	0.799518	0.424094	PRKCE	0.161578	0.599958	0.548606	MCCD1	2.66908	1.0906	0.275603	HES1	0.251607	1.52077	0.128659	PEF1	2.00993	17.9754	4.91911e-62	TMPRSS6	1.79507	12.8059	1.40454e-33	C12orf75	2.65594	9.65845	3.43512e-20	C1orf115
783	UBR3	1.60746	10.7833	7.69816e-27	RGP1	0.968019	5.07335	4.07069e-07	SSR2	0.175012	2.82803	0.0047043	ZNF660	1.28527	0.575374	0.565077	ZCRB1	1.41016	18.4521	3.6997e-72	AC009473.1	2.33452	0.799469	0.424122	RP11-834C11.6	1.33743	0.599562	0.548874	GAS6-AS2	2.17455	1.09022	0.275766	CAPZB	0.247395	1.51809	0.129334	CALCOCO2	2.01821	17.9611	6.10165e-62	COX17	0.794911	12.794	6.95846e-34	PRIM1	2.21928	9.65181	3.54315e-20	CYSTM1
784	EBNA1BP2	0.825169	10.778	7.6426e-27	GIGYF1	0.919809	5.06655	4.21411e-07	EVA1A	0.423149	2.82257	0.0047868	CTD-2376I4.1	1.25054	0.575279	0.565144	RPL7L1	1.45252	18.4394	5.32043e-72	RP11-432I5.2	2.34676	0.798943	0.424426	ETV7	0.242282	0.599555	0.548875	CCDC181	1.59894	1.08969	0.276002	MPC1	0.318295	1.51697	0.129619	APH1A	1.73202	17.9535	5.11344e-62	PLD3	1.39498	12.7673	1.83539e-33	NDUFA8	1.56621	9.6483	3.50466e-20	TM4SF4
785	PC	1.35395	10.7765	8.08751e-27	BCL6	0.893947	5.06349	4.28052e-07	NDUFA4L2	0.364846	2.82112	0.00480706	GPRC6A	1.26246	0.57076	0.568201	CD7	2.76946	18.4244	1.55569e-71	FPR2	2.33167	0.797004	0.425551	OBSL1	0.528323	0.598513	0.549572	EIF3K	0.100183	1.08576	0.277725	RP11-80F22.15	3.15049	1.51531	0.130048	SLC25A10	2.05975	17.953	6.48232e-62	MRPS34	1.86252	12.7667	2.18702e-33	POP7	1.62091	9.64552	3.59052e-20	ISG15
786	USP36	1.3076	10.7762	8.13387e-27	PARP10	0.805132	5.06086	4.33954e-07	NR0B2	0.265259	2.80783	0.00500984	CACNB4	1.24439	0.569528	0.569038	TCEB1	1.09329	18.4167	3.97416e-72	PTH1R	2.33148	0.795936	0.42617	C14orf28	0.322867	0.598196	0.549782	LA16c-306E5.2	0.960765	1.08272	0.279079	FLRT2	1.2682	1.5139	0.130403	CSAG1	1.97838	17.9455	6.3186e-62	RDH11	1.3674	12.7569	2.09822e-33	GUSB	1.55758	9.64524	3.59791e-20	NFKBIZ
787	PPP6R3	1.35629	10.7751	8.27261e-27	PDLIM5	0.463903	5.06058	4.33309e-07	ARG2	0.616891	2.80677	0.00502737	SPEF1	1.23093	0.568972	0.569416	RALA	1.90666	18.4151	1.13294e-71	AP001412.1	1.21535	0.795755	0.426274	MGARP	1.33463	0.597158	0.550477	RP11-561I11.3	2.90905	1.08232	0.279262	CCDC183	1.58744	1.51353	0.130498	PROC	1.53708	17.9404	4.53704e-62	C1orf53	2.25018	12.7331	3.34186e-33	GINM1	2.47955	9.64317	3.87107e-20	DNAJB9
788	SLC4A2	1.14559	10.7751	8.14016e-27	PC	0.662944	5.0598	4.35623e-07	TRIM55	0.630939	2.80506	0.00505417	GLDN	0.331594	0.568503	0.569731	ZNF331	2.45134	18.4017	2.01613e-71	RP11-452K12.7	2.30596	0.794271	0.42714	ADGRF5	0.727172	0.596233	0.551092	RP11-380L11.4	2.03763	1.08215	0.279339	DHRS7	0.241645	1.51262	0.13072	RAN	1.15936	17.9397	1.44174e-62	TPT1	0.707348	12.7087	1.35558e-33	TECR	1.2256	9.63799	3.67519e-20	SDHD
789	ARHGEF26	1.34239	10.7741	8.3914e-27	HS3ST3B1	0.961227	5.05667	4.42868e-07	HIBADH	0.300008	2.80101	0.00511721	LTK	0.963113	0.568168	0.569961	FKBP5	1.85942	18.3957	1.59083e-71	GPX1	0.0701974	0.793761	0.427429	RP11-444D3.1	0.569492	0.595881	0.551328	ZNF749	1.83668	1.081	0.279847	RSL24D1	0.2759	1.51097	0.131139	ARF1	1.38214	17.9397	3.60317e-62	ADH5	1.15471	12.6954	3.35728e-33	GPC3	1.23055	9.6273	3.9699e-20	SPON2
790	PPP6R1	0.895979	10.7734	7.93726e-27	TRIM44	0.637748	5.05472	4.47675e-07	MRPS12	0.220347	2.80098	0.00511704	GFRA2	0.980768	0.56802	0.570059	EIF4H	1.52923	18.3825	1.50246e-71	RP11-216B9.6	2.28112	0.792493	0.428176	RP13-314C10.5	1.31785	0.595055	0.551883	LDOC1	0.964329	1.08051	0.280063	RCAN2	1.2494	1.50734	0.132075	ZCCHC9	2.02199	17.9379	7.15767e-62	PSMC4	1.21538	12.6897	3.67404e-33	TCEB1	1.18285	9.6262	3.9592e-20	CEBPA
791	HYI	1.35369	10.769	8.81446e-27	ABAT	0.46897	5.04565	4.68446e-07	TPD52L1	0.41671	2.78882	0.0053136	RP4-777O23.1	1.3569	0.567806	0.570199	COX6C	0.834624	18.3474	6.61899e-72	XCR1	2.28568	0.791086	0.428995	ODAM	0.509181	0.593859	0.552675	KCNH2	1.74917	1.07902	0.280731	FAM127B	0.450482	1.50713	0.132123	PSMC2	1.72603	17.9272	6.93479e-62	FBXO7	1.50714	12.6865	4.27844e-33	AK6	1.86721	9.62268	4.41756e-20	PSMB1
792	ARIH2	1.03046	10.7628	9.19199e-27	EFR3A	0.593992	5.04054	4.81393e-07	SAT2	0.175311	2.78412	0.00538967	RP11-45A12.1	1.23506	0.566352	0.571194	WASF2	1.77535	18.33	4.43763e-71	UFSP1	0.602076	0.790887	0.429109	TFAP4	0.45787	0.59368	0.5528	CTD-2036P10.3	2.1443	1.07858	0.280923	MRPL37	0.323281	1.50503	0.132661	MGMT	1.46765	17.9238	4.03396e-62	SURF4	1.22385	12.6691	4.62174e-33	ECHS1	1.09249	9.61345	4.33314e-20	FDPS
793	G6PC	0.843454	10.76	9.22785e-27	RBL2	0.673431	5.03976	4.84043e-07	SDCBP	0.208997	2.77368	0.0055658	USP27X-AS1	0.755377	0.566165	0.57132	ZFAS1	1.26141	18.3107	3.31818e-71	IGLC7	2.27899	0.79001	0.429623	CPAMD8	1.31991	0.593628	0.552835	USH1C	0.419188	1.07748	0.281408	PTGS1	1.98062	1.50187	0.133484	ARPC5	1.33583	17.9228	3.50425e-62	CIB1	0.992063	12.6628	3.85173e-33	HIST1H2BD	2.24696	9.59693	5.56577e-20	CNBP
794	PCK2	0.705375	10.7567	9.30702e-27	COBLL1	0.627721	5.03706	4.90324e-07	AURKAIP1	0.173706	2.77148	0.00560332	SERPINA9	1.23893	0.566062	0.571391	TPM4	2.9564	18.3097	1.04188e-70	WNT11	2.27054	0.789849	0.429718	DOK6	1.44367	0.593488	0.552915	CREB5	1.16086	1.07689	0.281675	RAB7A	0.260171	1.5012	0.133649	PRKCSH	1.49178	17.9127	6.19274e-62	GK	1.87667	12.6608	6.74892e-33	MRPL28	1.92914	9.59401	5.5904e-20	PAIP1
795	SH2B1	1.70302	10.7558	1.0338e-26	KLB	0.781024	5.03509	4.9586e-07	QPRT	0.206024	2.77129	0.00560715	RP11-397G17.1	0.169635	0.566005	0.571427	CD44	2.97167	18.2947	1.39063e-70	CTD-2377O17.1	2.27053	0.788764	0.430351	GLIDR	0.901773	0.593253	0.553086	SRP14	0.0829144	1.07675	0.281731	SMIM22	0.796081	1.49689	0.13477	DDX5	0.936438	17.906	6.94911e-63	TAF13	1.84514	12.6528	6.84236e-33	NDUFA3	1.05566	9.58255	5.53206e-20	SLC44A1
796	SLC35B4	1.4891	10.7478	1.12227e-26	TNK2	1.31803	5.03137	5.06782e-07	GTF3C6	0.231819	2.76792	0.00566478	INPP5J	0.566838	0.565948	0.571467	FIBP	1.62415	18.2917	6.72099e-71	IGHV3-30	2.25865	0.7885	0.430506	BCAT1	0.413664	0.592224	0.553773	FAM227B	0.751873	1.07282	0.2835	SLC39A4	0.555519	1.49186	0.136082	GPRC5C	1.69972	17.8971	1.09961e-61	FAM210B	2.26505	12.6223	1.08143e-32	TCP1	1.63203	9.58185	6.06937e-20	MBNL2
797	CSAD	1.82009	10.7462	1.16099e-26	ZMYM2	0.609879	5.02595	5.19889e-07	SEC13	0.271277	2.75153	0.00595626	LINC01447	0.370897	0.565093	0.572048	RPS24	0.837229	18.2766	2.44292e-71	CTD-2008P7.9	1.61246	0.788289	0.430628	KIAA1024	1.31437	0.590987	0.554603	CMPK1	0.147071	1.07225	0.283748	ZNF528	1.44431	1.49134	0.136224	RTF1	1.39881	17.8878	6.78379e-62	DNPH1	0.982552	12.6215	6.19255e-33	RAB11A	1.67458	9.57462	6.46128e-20	FDX1
798	ELL2	0.979065	10.7447	1.11569e-26	MAP2K3	0.633041	5.02526	5.21389e-07	YBEY	0.316845	2.74945	0.00599427	DOCK3	0.584218	0.560507	0.575171	FYB	3.13022	18.269	2.18126e-70	LDLRAD3	2.2561	0.786457	0.4317	CCR4	1.29885	0.590396	0.555001	HOXD8	2.87516	1.0718	0.283961	SSR3	0.225345	1.49078	0.136362	CEBPG	1.79898	17.8677	1.76341e-61	CEACAM1	2.25172	12.6143	1.189e-32	NARF	1.66618	9.55789	7.31643e-20	DPP7
799	CPSF7	1.40241	10.7444	1.14672e-26	IQGAP2	0.46952	5.02515	5.21472e-07	NUDT5	0.206179	2.74708	0.00603734	TAGLN3	1.22363	0.559449	0.575894	CMC1	1.47729	18.241	1.45067e-70	TPRG1L	0.246916	0.78556	0.432221	RP11-131L23.1	1.30082	0.590391	0.555004	MIR217HG	2.19513	1.06981	0.284856	CTNNAL1	0.482231	1.49037	0.136474	MRPL22	1.58459	17.8625	1.14034e-61	XDH	2.17058	12.6129	1.1526e-32	EIF4A2	1.1538	9.55198	7.36201e-20	ITGB1
800	INTS1	1.39901	10.742	1.17022e-26	XIAP	0.519274	5.01689	5.44515e-07	COMMD1	0.326178	2.74315	0.0061102	CORIN	1.20793	0.55883	0.576317	ARHGAP11A	3.89432	18.2407	3.77329e-70	TRIM9	0.449003	0.784718	0.432716	RP11-540A21.2	0.712921	0.58989	0.555337	TREM1	2.08734	1.06915	0.285154	RP11-16B13.1	2.05831	1.48572	0.137705	HLA-DRA	1.6804	17.8438	1.97785e-61	PIPOX	1.79513	12.5968	1.26715e-32	MRPL27	1.25092	9.53877	8.12267e-20	CNDP2
801	CA5A	1.48253	10.7406	1.20312e-26	POMGNT1	0.710022	5.01577	5.48075e-07	MMADHC	0.28199	2.74243	0.006124	SDK2	1.20251	0.558735	0.576382	DNAJC15	1.4469	18.2385	1.36385e-70	LGI1	0.772215	0.783208	0.433603	OLFML2B	1.30973	0.589766	0.555421	RHBDL2	1.75866	1.06901	0.285213	RP11-38M8.1	1.21672	1.48279	0.13848	FUOM	1.42032	17.824	1.63314e-61	EIF4A2	0.894807	12.5858	8.29871e-33	CTSH	1.5153	9.53359	8.75197e-20	TOB1
802	PKD1	2.02946	10.7404	1.23328e-26	KANK1	0.592332	5.01496	5.50206e-07	SELK	0.170177	2.73825	0.00620109	LINC00941	1.23566	0.558611	0.576464	HCST	2.23101	18.231	2.82372e-70	RP11-104O19.4	2.23646	0.783075	0.433683	RP11-439C15.5	1.42914	0.589312	0.555712	BBS5	1.57812	1.06498	0.287033	HHLA3	0.571613	1.48103	0.138945	METTL7B	2.22266	17.8134	5.26546e-61	ATP5G2	0.642955	12.5809	4.19305e-33	ANXA2	1.40143	9.51224	1.04274e-19	CLPP
803	FAM133B	0.693277	10.7376	1.15908e-26	OGT	0.720766	5.01487	5.50717e-07	NTPCR	0.363967	2.73507	0.0062623	IGSF21	1.20774	0.556774	0.57772	HAT1	2.32969	18.2274	3.30442e-70	IGHV1-3	2.22326	0.782885	0.433795	SIRPB2	1.33733	0.587521	0.556923	LRCH2	1.67348	1.06479	0.287121	CFAP36	0.67644	1.47901	0.139484	TMBIM4	1.54468	17.8102	2.64499e-61	DCAF6	1.88716	12.5627	1.78888e-32	METAP2	1.38197	9.50783	1.07041e-19	DHRS3
804	SIK2	1.55676	10.7336	1.30143e-26	SLC19A2	0.929212	5.00968	5.65845e-07	HGF	0.316941	2.72922	0.00637336	GNB3	1.18743	0.554804	0.579068	RHNO1	3.17001	18.2188	4.51877e-70	BOLA2B	0.264075	0.782351	0.434104	LBHD1	1.14048	0.586825	0.557395	FLJ37035	0.920794	1.05986	0.289353	RPSA	0.153798	1.47634	0.14019	HLA-DRB1	1.85089	17.8047	4.18604e-61	EIF3H	1.22021	12.5595	1.42884e-32	VDAC2	1.47697	9.50456	1.1112e-19	TOLLIP
805	FAM120A	0.834556	10.7325	1.22812e-26	NFATC3	0.441449	5.0073	5.71986e-07	SEC62	0.158101	2.72733	0.00640978	MMP12	1.19949	0.553724	0.579806	SUPT16H	2.09713	18.215	3.59211e-70	PCDHA10	2.22717	0.781805	0.434429	LCA5	1.02337	0.584159	0.559187	COLCA1	0.335333	1.0595	0.289514	STRAP	0.295488	1.47495	0.14057	STOM	1.64277	17.8025	3.30864e-61	EIF5B	1.04829	12.5377	1.56167e-32	CNIH4	1.85202	9.50148	1.17505e-19	EIF4EBP1
806	HTT	1.55379	10.7285	1.36487e-26	EHD4	0.639573	4.99754	6.0193e-07	MRPL48	0.332186	2.72454	0.00646549	CLEC10A	0.411001	0.551735	0.581167	NDUFB4	0.935819	18.2061	1.03076e-70	RP11-982M15.8	2.23444	0.781762	0.434454	SLC5A2	1.28791	0.583849	0.559395	CNRIP1	2.09613	1.05761	0.290382	GNG10	1.74347	1.47438	0.140731	ANAPC16	1.23583	17.7988	1.36267e-61	FDX1	2.02023	12.5349	2.42588e-32	SEC63	1.7478	9.50132	1.17397e-19	GNAI1
807	ADIPOR2	0.970114	10.7212	1.40716e-26	MED13	0.494661	4.99631	6.05584e-07	POLR2E	0.219727	2.72004	0.00655313	CTD-2135D7.5	0.761501	0.551716	0.581176	EZH2	2.72985	18.2041	5.37306e-70	THBD	1.17628	0.780095	0.435433	PTCHD4	0.552556	0.583793	0.559415	RP11-66A2.2	2.04138	1.05616	0.29104	MRPL2	0.306212	1.47117	0.141589	CTSL	1.67221	17.7906	3.97692e-61	CD14	1.36919	12.5325	2.12243e-32	LMO4	1.80228	9.49876	1.19963e-19	WSB1
808	EP400NL	1.99007	10.7143	1.62892e-26	EML4	0.39511	4.99236	6.17613e-07	IDI1	0.195759	2.71628	0.006628	REG3G	1.19704	0.551121	0.581588	SFPQ	1.40885	18.2009	2.49749e-70	2022-03-01	0.876184	0.777529	0.436943	RHCG	1.28304	0.582525	0.560286	CACNB3	1.30344	1.05181	0.293034	CD109	0.689498	1.4692	0.142127	GATM	1.33471	17.7887	2.52877e-61	SPON2	1.63705	12.53	2.41846e-32	MRPL36	1.5581	9.498	1.17933e-19	PGAM1
809	CTNND1	1.14546	10.696	1.89358e-26	2022-03-06	0.50386	4.99231	6.18244e-07	DYNLT1	0.235868	2.71507	0.00665189	SPHK1	0.40784	0.549651	0.582594	PRMT2	2.21317	18.1946	5.1786e-70	SESN3	0.230176	0.777463	0.436981	PDLIM4	0.872823	0.582323	0.560421	CHCHD5	0.158595	1.04955	0.294065	MFF	0.371543	1.46778	0.142509	ABHD2	1.6077	17.7885	3.92834e-61	PSMB3	0.815492	12.5266	1.22773e-32	CAPZA1	1.72001	9.49173	1.26114e-19	PNRC1
810	SUPT5H	1.03606	10.6884	2.03015e-26	FZD4	0.996554	4.9878	6.33747e-07	SLC12A1	2.88442	2.71375	0.00668429	CD300LB	0.726608	0.549639	0.582605	PNKD	1.36178	18.1828	3.16841e-70	COMP	2.19128	0.776711	0.437428	MIR193BHG	0.581244	0.581802	0.560772	HRH1	2.04638	1.04894	0.294355	SNX3	0.277048	1.46328	0.143732	HIBADH	1.97871	17.7811	6.16479e-61	PCSK6	1.5665	12.5119	2.75221e-32	HMGN3	1.32521	9.48325	1.29414e-19	AMBP
811	DYNLL2	0.991439	10.6765	2.24132e-26	MAN2B2	0.800924	4.98384	6.46192e-07	NUDT2	0.355225	2.70005	0.00696028	CSTL1	1.17837	0.549051	0.583009	HDAC2	2.09206	18.1805	6.15556e-70	RET	2.18393	0.776088	0.437796	GPBAR1	1.27619	0.580831	0.561427	MMRN2	1.42045	1.04523	0.296064	RP11-238F2.1	1.28179	1.46315	0.143778	CDC37	1.51505	17.7766	3.90649e-61	C4orf3	1.03906	12.4688	2.90758e-32	PSMB7	1.07623	9.47988	1.2665e-19	ACOX1
812	MKNK2	1.09064	10.6618	2.68879e-26	RBM4	0.677554	4.9818	6.53502e-07	ANXA7	0.240972	2.69981	0.00696509	PADI3	1.17327	0.548014	0.583721	TSTA3	1.69853	18.1795	5.08707e-70	RP1-90J4.1	1.16096	0.775819	0.437954	TUBA3C	0.153448	0.578719	0.562848	RP11-809O17.1	1.97143	1.04512	0.296116	SNAPIN	0.365675	1.4617	0.144167	RARRES2	0.82577	17.776	1.60253e-62	KHK	1.03356	12.4509	3.66242e-32	AKR1C4	1.3197	9.46975	1.45643e-19	TARS
813	IPO9	1.36641	10.648	3.19453e-26	UBE4A	0.590563	4.98163	6.53176e-07	CFH	0.148896	2.69605	0.00704209	APLP1	0.585632	0.547939	0.583771	DENR	1.61424	18.1793	4.44777e-70	CTC-338M12.6	2.1839	0.775785	0.437975	TRIL	0.5978	0.578102	0.563266	RP11-266J6.2	2.05358	1.04499	0.296173	ZC3H15	0.296246	1.46167	0.144175	DHCR7	1.96065	17.7738	7.05517e-61	SH3BGRL2	2.66371	12.426	8.23828e-32	CCT5	1.6629	9.46153	1.59719e-19	CCM2
814	GDA	1.23218	10.643	3.33939e-26	PRKAB2	0.565276	4.98162	6.53375e-07	HM13	0.208773	2.67792	0.00743551	LINC01151	0.328867	0.547245	0.584246	HNRNPU	1.33334	18.1781	3.56987e-70	AC002398.11	1.16381	0.775751	0.437994	WEE2-AS1	1.25647	0.576913	0.564071	CELA3A	1.57794	1.0447	0.296302	KIN	0.463986	1.4603	0.144552	THRAP3	1.7075	17.7682	6.27102e-61	LYRM5	1.35287	12.4235	5.58431e-32	EPHX2	1.45652	9.45523	1.65176e-19	SYNCRIP
815	ACOT12	1.31855	10.6425	3.35566e-26	DNAH1	1.11051	4.98124	6.56073e-07	REEP6	0.213659	2.67053	0.00760122	CALCR	1.16404	0.545983	0.585116	PCNP	1.52768	18.1431	7.49606e-70	RP11-214N9.1	0.724333	0.77535	0.438229	MYLK3	1.25547	0.576821	0.564133	SAP30L-AS1	2.16423	1.04402	0.296623	TMEM51	1.35145	1.45947	0.144787	SLC25A11	2.11688	17.7681	8.63881e-61	EIF3L	1.28101	12.4063	7.13208e-32	SELT	1.48049	9.44894	1.75107e-19	SPCS2
816	UBE2H	1.12888	10.6404	3.36888e-26	GSE1	0.725228	4.97977	6.60147e-07	EAPP	0.248773	2.66601	0.00770414	RP5-1050E16.2	1.161	0.544327	0.586255	HNRNPD	1.72916	18.1358	9.87497e-70	VAT1	0.239545	0.77529	0.438263	PRMT5-AS1	1.25242	0.575713	0.564882	CETN1	3.58919	1.04109	0.297982	ZFAS1	0.239989	1.45943	0.144789	GPR88	2.29266	17.7579	1.197e-60	NDUFB4	0.774713	12.4057	3.9922e-32	POLR2C	1.73296	9.44416	1.84161e-19	ARCN1
817	A1CF	0.607591	10.6388	3.22131e-26	MAFF	0.943758	4.97099	6.90539e-07	CRYL1	0.236584	2.66217	0.0077923	RP5-834N19.1	0.285062	0.544229	0.58632	BARD1	3.43327	18.1248	2.35864e-69	RP5-858L17.1	2.20336	0.775284	0.438269	AC007228.9	0.593713	0.575193	0.565232	SCD5	1.98726	1.04013	0.298425	SFR1	0.974467	1.45664	0.145562	RAB1A	1.54781	17.7568	5.17233e-61	IL6ST	1.41958	12.3904	8.81614e-32	ACAA2	1.20045	9.44326	1.76826e-19	FN3K
818	ACAP3	2.07088	10.6385	3.60412e-26	ATXN7	0.662831	4.96596	7.08758e-07	SMCO4	0.24536	2.65598	0.00793676	CASC16	0.774169	0.544151	0.586371	HSPH1	1.29438	18.1185	8.3075e-70	GDF10	1.34276	0.775163	0.438341	CTC-498J12.1	0.39471	0.575004	0.565358	MAP6	2.08051	1.03715	0.299812	RP11-160O5.1	0.591623	1.45645	0.145612	TIMM50	1.99833	17.7561	8.75192e-61	SPCS3	1.33355	12.3869	8.87707e-32	ACP1	1.32229	9.44062	1.81811e-19	HNRNPA3
819	PQLC1	1.26758	10.6357	3.57641e-26	TRIM8	0.94284	4.96327	7.18438e-07	TIMM10	0.229048	2.65258	0.00801634	RP11-256L6.2	1.15111	0.543918	0.586537	WBP11	1.98207	18.1168	1.65601e-69	RP11-287D1.2	2.17343	0.774975	0.438454	CSNK2A3	1.07544	0.574615	0.565624	IQCK	0.68652	1.03707	0.299846	BZW1	0.282675	1.45436	0.146189	CSNK2B	1.26299	17.7533	2.83601e-61	ESD	1.21835	12.3675	9.47452e-32	RAB18	1.79633	9.43197	2.05128e-19	C4BPB
820	ARFGEF2	1.4577	10.6335	3.71684e-26	GCKR	0.710166	4.94939	7.70869e-07	TRAPPC2P1	0.447396	2.65231	0.00802469	ANGPTL2	0.563855	0.540861	0.588639	PPHLN1	1.74369	18.1156	1.41104e-69	RP11-131K5.2	2.18986	0.774217	0.4389	TMLHE-AS1	1.25444	0.574473	0.565719	C10orf10	0.145594	1.03677	0.299979	MOB4	0.449933	1.45293	0.146586	HULC	1.2861	17.7457	3.00452e-61	TPST2	1.68954	12.3671	1.23897e-31	ATOX1	0.925913	9.42237	1.93898e-19	ALDH8A1
821	FAM160A2	1.72429	10.6335	3.78899e-26	PNPLA6	1.07102	4.94686	7.82234e-07	EIF3H	0.211792	2.65199	0.00803054	RP5-1057I20.4	0.791241	0.540294	0.58903	PPP1CC	1.67155	18.1145	1.35924e-69	MIR4290HG	2.17329	0.774203	0.43891	RP11-569A11.1	1.25613	0.574243	0.565874	CCDC136	1.71722	1.03374	0.301401	NUTF2	0.329647	1.45218	0.146794	ANXA9	2.74212	17.7277	2.06714e-60	BSG	0.972851	12.361	8.94467e-32	PPA2	2.14645	9.41477	2.39158e-19	CYP2J2
822	TBC1D16	1.84971	10.6333	3.76586e-26	TMEM56	0.451689	4.94657	7.80787e-07	APOO	0.461761	2.65082	0.00805998	PRDM7	1.14863	0.539944	0.589273	PAGE2	1.28224	18.1138	9.09878e-70	NOS3	1.1588	0.773607	0.43926	ULBP2	0.305504	0.573551	0.566341	MRO	1.48356	1.03227	0.30209	IFT57	0.69134	1.45076	0.147193	CCT8	1.48517	17.713	8.55416e-61	UQCRC1	0.906651	12.3482	8.90935e-32	SDHB	1.37099	9.41263	2.2825e-19	IER3
823	INTS3	1.64624	10.631	3.85359e-26	NCOA2	0.560432	4.94354	7.93655e-07	CMBL	0.262092	2.64271	0.00825425	CLPSL2	1.14702	0.539846	0.589341	CCT7	1.55846	18.0822	2.20586e-69	SPAG6	2.1603	0.773468	0.439345	C7orf33	1.0946	0.57203	0.567369	AGR3	2.30522	1.03218	0.302136	PSMG4	0.360203	1.44893	0.147699	COX7A2L	1.44118	17.7119	7.58326e-61	PSMB5	1.0578	12.3398	1.17033e-31	LASP1	1.72951	9.39351	2.77397e-19	APMAP
824	ALOX15B	1.81538	10.6233	4.17901e-26	RHOBTB3	0.566904	4.93567	8.26453e-07	TTC39C	0.249427	2.64269	0.00825423	INSL3	1.14914	0.538684	0.590142	SSB	1.44128	18.0718	2.15131e-69	TVP23C-CDRT4	2.18303	0.773162	0.439524	C1orf140	1.24043	0.571683	0.567608	KRT80	1.92992	1.03045	0.302942	MAGEA4	1.89357	1.44766	0.148064	MRPS23	1.91959	17.7081	1.45392e-60	SLC20A1	1.68888	12.3212	1.99761e-31	HMGN1	1.29924	9.39061	2.71865e-19	TMEM126B
825	ST3GAL1	1.0391	10.6223	4.03015e-26	MLH3	0.716052	4.93396	8.34062e-07	GGCT	0.241459	2.63966	0.0083282	SCRN1	0.879717	0.537975	0.590631	UBE2D2	1.60543	18.0706	2.76557e-69	RP11-76E17.2	2.14798	0.772525	0.439903	LAMC2	1.23913	0.570171	0.568633	APOC4	1.89509	1.02749	0.304336	ECHS1	0.193897	1.44485	0.14884	UCHL5	2.12509	17.6965	2.21572e-60	IMMP2L	2.11718	12.3198	2.13525e-31	RTN3	1.5184	9.38768	2.8479e-19	SARS
826	ZNF680	1.52483	10.617	4.44947e-26	LPA	0.977226	4.93371	8.35225e-07	PAIP2B	0.503377	2.6321	0.0085173	RP11-231D20.2	1.14022	0.536777	0.591459	NAA50	1.6033	18.0562	3.36545e-69	RP11-541F9.2	2.15239	0.771652	0.440419	DNMBP-AS1	0.571355	0.569801	0.568882	DNAJC5B	1.92988	1.02501	0.305504	HMGN5	0.373872	1.44358	0.149201	ABHD14B	2.04948	17.6754	2.9709e-60	ACSL4	1.89671	12.3008	2.5975e-31	C1orf131	2.25728	9.38117	3.12459e-19	CYB5R3
827	FAM134C	1.0893	10.6121	4.46107e-26	GOLGA2	0.551608	4.93173	8.43165e-07	H2AFJ	0.169313	2.62771	0.00862538	UTS2B	1.13242	0.536384	0.591731	STIP1	1.71657	18.0497	4.06117e-69	POMC	0.632176	0.770711	0.440973	SPTBN4	0.272696	0.569201	0.569288	SNHG18	0.614323	1.02496	0.305522	AAMDC	0.306188	1.44199	0.149648	HSPA1B	1.12407	17.6619	4.59503e-61	ITFG1	1.8435	12.2843	2.97446e-31	SRI	1.84571	9.37925	3.12418e-19	CCNI
828	NHLRC3	1.35006	10.6075	4.86374e-26	CAND1	0.510383	4.92855	8.56467e-07	CHMP5	0.2215	2.61813	0.00887162	RP11-230B22.1	1.13653	0.536262	0.591815	U2SURP	1.38843	18.0483	3.06409e-69	ZBTB6	0.474035	0.770365	0.441179	RP11-53I6.4	1.31441	0.569184	0.569292	KRT20	0.653661	1.02489	0.30555	RPL4	0.1716	1.43841	0.150656	EIF3A	1.65846	17.6573	2.65903e-60	ACOT13	1.14113	12.2292	3.53366e-31	ARF3	1.9695	9.37316	3.29643e-19	GPBP1
829	ATHL1	2.28953	10.6007	5.41448e-26	F9	0.656638	4.92838	8.57394e-07	WFDC2	0.840439	2.61283	0.0090125	LINC00589	1.15178	0.536103	0.591923	STK17B	3.16306	18.0373	9.71608e-69	TRAM1L1	0.700199	0.770127	0.441321	RP11-290C10.1	1.23261	0.568714	0.569621	PPP1R1B	1.91253	1.02399	0.305983	PAGR1	1.05843	1.43586	0.151389	PGM1	1.71105	17.6553	2.66698e-60	EIF3F	1.19803	12.2289	3.98989e-31	YIPF3	1.44768	9.35641	3.62153e-19	PFDN2
830	AHCYL1	0.896249	10.5978	5.17743e-26	EMID1	2.28281	4.92682	8.67702e-07	GLRX2	0.301117	2.60753	0.00915138	IL13	0.702997	0.532738	0.594251	PSMC5	1.11923	18.0091	3.90753e-69	CLMP	2.14944	0.769652	0.441604	RP11-649E7.5	1.0666	0.568644	0.569669	RP11-503C24.4	0.949911	1.02385	0.306046	GGPS1	0.5197	1.43453	0.151765	GNL3	1.93845	17.6442	3.54117e-60	LRRFIP1	1.36784	12.2196	4.75197e-31	SRP72	1.69612	9.35264	3.82237e-19	STAU1
831	GHR	1.23144	10.5928	5.54471e-26	FAM20A	0.678716	4.91936	8.98131e-07	MRPL24	0.207874	2.60732	0.00915641	CSDC2	0.263977	0.532648	0.594312	FAM49B	2.1352	18.0005	1.21059e-68	MIXL1	2.14057	0.769271	0.44183	LINC01447	0.454827	0.568503	0.569762	EFNB2	1.0545	1.02321	0.306348	HRASLS2	0.87816	1.43395	0.15193	NFATC3	1.76064	17.644	3.05226e-60	GABARAPL1	2.09993	12.2096	6.68453e-31	VNN2	2.92429	9.34382	4.29634e-19	BIRC3
832	CLSTN3	1.54984	10.5806	6.50998e-26	ATP2B4	0.889702	4.9173	9.08041e-07	SSSCA1	0.275801	2.60684	0.00916963	RP11-164O23.7	1.12693	0.532267	0.594578	ALOX5AP	2.88161	17.9998	1.61983e-68	FLNB-AS1	2.13625	0.769227	0.441857	AC093609.1	1.22642	0.567821	0.570228	PDLIM4	1.54087	1.02308	0.306411	PPP2R2B	0.793125	1.43385	0.15196	COMMD4	1.54719	17.6436	2.23553e-60	IBTK	1.724	12.199	6.75396e-31	SLC39A1	1.83271	9.32993	4.60851e-19	TLN2
833	LPIN2	0.763978	10.574	6.57666e-26	DPP9	0.803982	4.90932	9.45992e-07	FAM96A	0.197276	2.60413	0.00924177	FBN2	1.13377	0.531279	0.595261	EEF2	1.01129	17.9941	4.8441e-69	RP11-365H22.2	2.10974	0.766483	0.443488	SLC8A1-AS1	1.2431	0.567289	0.570587	SAMD13	1.18556	1.02286	0.306517	RHOXF2	1.93359	1.43007	0.153046	RBM47	1.71824	17.6341	3.19804e-60	PCCB	1.51159	12.1928	6.51221e-31	PDCD6	1.43325	9.32854	4.49856e-19	STEAP3
834	ZC3H13	1.03989	10.5734	6.83015e-26	SPG11	0.724777	4.90701	9.56798e-07	SHMT1	0.181615	2.60313	0.00926878	SERF2	0.0290021	0.530004	0.596142	UBXN1	1.30719	17.9852	7.75605e-69	ZFP2	2.10447	0.765215	0.444242	RP11-24N18.1	1.31387	0.567168	0.57066	HOXB5	1.91524	1.0226	0.306643	PBDC1	0.399911	1.42675	0.153994	COX7B2	1.95332	17.6131	4.76236e-60	METTL7B	1.73918	12.1701	9.06065e-31	UBE2V2	1.57212	9.3263	4.66131e-19	SELT
835	DNAJC22	1.11706	10.5734	6.86017e-26	COLGALT1	0.894077	4.9062	9.61253e-07	ANAPC16	0.173839	2.59918	0.0093754	FAM124A	0.535227	0.528182	0.597407	PRR11	4.51822	17.9753	3.02578e-68	RP5-1136G13.2	0.768611	0.764719	0.444534	RP11-181G12.2	1.22602	0.567075	0.570734	POLD4	0.194723	1.02158	0.307116	RDH8	2.62862	1.42531	0.154418	LAMP2	1.44403	17.6122	3.55625e-60	TMEM53	1.97058	12.1688	9.53641e-31	METTL5	1.99054	9.3232	4.87608e-19	BTG2
836	CES1	0.476461	10.573	6.1939e-26	DDI2	0.544437	4.90619	9.60147e-07	PPP1R1A	0.456348	2.59674	0.00944445	DPY19L2	1.11191	0.526538	0.59855	PHB	1.11038	17.9669	8.09326e-69	GIMAP1	0.472207	0.763841	0.445055	RP11-368I23.2	1.27877	0.566634	0.571026	CTD-2012J19.3	1.91739	1.02136	0.307228	IFT52	0.784928	1.423	0.155081	HSPA6	1.82054	17.6046	5.8729e-60	SYAP1	1.29904	12.1602	8.85145e-31	UROD	1.43397	9.32175	4.78436e-19	CHORDC1
837	RSBN1L	0.853907	10.5694	6.9884e-26	CPEB2	0.810613	4.90446	9.69755e-07	HSD17B2	0.316797	2.59531	0.00948315	S100A8	0.249683	0.526167	0.598805	LAPTM5	2.58446	17.9626	2.61088e-68	TESPA1	0.551207	0.761986	0.446163	MDP1	0.340884	0.565525	0.571785	RP11-297K8.2	1.01081	1.02056	0.307599	DNAJC19	0.257498	1.4198	0.156004	APEX1	1.62231	17.5901	5.43069e-60	GLTSCR2	2.01844	12.1434	1.21634e-30	CCT6A	1.38602	9.29359	5.95855e-19	FUS
838	XIAP	1.00251	10.5662	7.29458e-26	SIRT7	0.749317	4.90418	9.713e-07	NDUFS3	0.207295	2.58673	0.00972101	RP3-416H24.1	1.1028	0.525858	0.599023	EIF5A	1.43448	17.9477	1.80751e-68	CD209	2.08939	0.761775	0.446292	DCST2	0.559926	0.563648	0.573063	ITGA2	1.05564	1.01943	0.308141	TCTEX1D2	0.829945	1.4177	0.156624	CCS	1.57984	17.5895	4.39494e-60	TMED7	1.83226	12.1274	1.44267e-30	PCBP1	1.3528	9.29173	6.0305e-19	OGDH
839	SLC11A2	1.71277	10.5626	7.93349e-26	USP34	0.63248	4.90162	9.82676e-07	PPIC	0.25813	2.57652	0.0100129	CD164L2	1.09803	0.52562	0.599189	COPE	0.906867	17.9469	7.37932e-69	RP11-109M17.2	2.11354	0.761234	0.446613	FUT7	1.21234	0.563254	0.573333	CNTNAP2	0.482528	1.0192	0.308249	RP11-7O11.3	2.56639	1.41614	0.157083	CHMP2A	1.20899	17.5862	2.46848e-60	SMDT1	0.949433	12.1235	9.31623e-31	REEP5	1.4623	9.281	6.63575e-19	COX8A
840	SLC44A1	0.989865	10.5589	7.83108e-26	OTUD7B	0.643256	4.9016	9.83234e-07	CFDP1	0.193727	2.57558	0.0100393	RP11-138I1.4	0.647233	0.52543	0.59932	VAMP2	1.54533	17.9408	2.15557e-68	AC008781.7	2.0775	0.760174	0.447248	RP4-601P9.2	0.825238	0.561027	0.574839	LYRM1	0.202858	1.01847	0.308591	DYX1C1	2.69145	1.4105	0.158742	RPL22	0.880765	17.5766	5.2139e-61	HSD11B1	2.56797	12.1141	1.89834e-30	EIF4H	1.61743	9.27563	7.00304e-19	CYP2C18
841	CDK13	1.54171	10.5586	8.25412e-26	SPPL2B	0.897991	4.89946	9.95003e-07	VKORC1	0.176978	2.57489	0.0100592	VSIG4	0.360888	0.5253	0.599408	MND1	3.72627	17.9254	6.0426e-68	RP4-673M15.1	1.12428	0.759751	0.4475	RP11-78F17.1	1.23916	0.559837	0.575655	TASP1	0.591103	1.01823	0.308708	TBX5	8.55773	1.40847	0.159342	AADAC	1.55175	17.5572	7.39384e-60	MTSS1	1.60747	12.1113	1.54901e-30	IDH3B	1.90392	9.27418	7.19153e-19	EIF3B
842	JUND	0.657888	10.5502	8.24442e-26	LINC00685	0.819662	4.8986	9.9879e-07	RPS19BP1	0.187311	2.564	0.0103798	RP11-215P8.4	0.34979	0.52451	0.599958	ANXA4	1.5743	17.9167	3.65173e-68	KCTD15	2.08078	0.75959	0.447596	SUSD2	0.466092	0.559345	0.575994	MMP9	0.823676	1.01693	0.309323	DDX1	0.314607	1.40692	0.159791	PPIA	0.907744	17.5443	9.51174e-61	CTD-2350C19.2	1.77674	12.0818	2.10685e-30	SSSCA1	1.77301	9.26874	7.40201e-19	IMP3
843	PFKFB1	2.21034	10.5442	9.82418e-26	TNFRSF12A	0.425648	4.89792	9.9959e-07	NDUFA10	0.237597	2.56373	0.0103888	RIMS3	0.811623	0.52412	0.600231	EIF5B	1.18871	17.8898	3.57017e-68	GABRR1	2.06886	0.759578	0.447604	AC006946.16	0.92088	0.55932	0.576012	ERCC1	0.173466	1.01636	0.309594	SLC9C1	7.53402	1.40688	0.159813	MALAT1	1.13788	17.5326	1.80869e-60	HAL	1.58679	12.0571	2.67943e-30	MAGOH	1.36233	9.2654	7.36507e-19	MRFAP1
844	ARHGEF40	1.62944	10.5435	9.65703e-26	EPAS1	0.527354	4.88755	1.05413e-06	RP11-469A15.2	0.302669	2.55869	0.0105402	AC084809.2	1.09701	0.524085	0.600256	SKP1	0.871532	17.886	1.76803e-68	RP11-230B22.1	2.07324	0.758924	0.447995	C3orf14	0.229038	0.559259	0.576052	RP11-10L12.4	0.842633	1.0155	0.310005	AP001171.1	7.7073	1.40668	0.159872	NDUFA1	0.948483	17.5322	1.73651e-60	OAF	1.29728	12.0339	2.83421e-30	DDX24	1.48304	9.24056	9.14831e-19	RHOC
845	NRIP1	1.2467	10.5404	9.60668e-26	SMO	0.909147	4.87865	1.10457e-06	GCSH	0.294231	2.55683	0.0105972	MEGF10	1.08204	0.523057	0.600972	CASC5	2.48461	17.881	9.65312e-68	FLJ31104	0.753627	0.758512	0.448239	RP11-63A2.2	1.32676	0.558574	0.576506	RP11-290F5.2	0.499708	1.01534	0.310082	SLC34A3	8.02789	1.40299	0.16097	ACOX1	1.49843	17.5216	9.73537e-60	CARHSP1	0.838846	12.0198	2.34021e-30	PSMB4	1.33745	9.23871	9.11492e-19	SERPINA10
846	XBP1	0.631572	10.5394	9.22087e-26	WWP1	0.52216	4.87111	1.1455e-06	SCP2	0.141246	2.55671	0.0105988	TMEM189-UBE2V1	1.21485	0.52272	0.601197	C7orf73	1.23214	17.8753	4.23658e-68	PAQR8	0.846683	0.758084	0.448495	RP11-662G23.1	1.27315	0.558232	0.576745	HCG15	2.62644	1.01374	0.310853	PFDN6	0.24385	1.4009	0.161579	F5	1.48047	17.5176	1.26277e-59	HTRA1	2.19418	12.0111	4.83608e-30	PPIG	1.43523	9.23541	9.43977e-19	MRPL32
847	DNAJC25	1.43717	10.5372	1.01439e-25	RND1	0.455313	4.86798	1.16287e-06	TXN2	0.205376	2.55258	0.0107264	HIST3H2BB	0.735117	0.522206	0.601561	SAR1A	1.44746	17.8712	5.71566e-68	NOV	2.06823	0.757501	0.448846	RP5-967N21.11	0.627698	0.557348	0.577358	BOK-AS1	2.41141	1.01342	0.311002	PSME2	0.172378	1.40056	0.161681	CD40	2.34462	17.5049	2.87845e-59	C1D	1.58213	11.9665	6.44014e-30	RPF2	2.16218	9.22785	1.04742e-18	TMEM106B
848	TRPM7	1.47067	10.5343	1.05459e-25	PPP2R5A	0.548091	4.86696	1.16973e-06	RPF2	0.309428	2.55228	0.010736	FAM57B	0.677574	0.520953	0.602436	SSX1	2.19556	17.8694	8.87713e-68	P2RX6	2.07438	0.757131	0.449067	CYB5R2	0.547138	0.556684	0.577811	NTS	1.87545	1.01267	0.311359	ADSL	0.423576	1.3972	0.162692	EVI5	2.03403	17.4993	2.68113e-59	EMC3	1.20374	11.9655	5.53159e-30	CDC5L	1.71863	9.21381	1.14465e-18	GRB14
849	TOMM40	1.40915	10.532	1.07225e-25	STK11	1.06852	4.85578	1.23881e-06	CAPZA2	0.192428	2.54878	0.0108435	LGALS12	1.09663	0.519944	0.603137	UBL5	0.791818	17.8592	2.05309e-68	MAGEC1	1.1199	0.757091	0.44909	ARHGAP44	0.415328	0.55633	0.578052	RP3-399L15.3	2.00039	1.00894	0.313145	VBP1	0.311545	1.39395	0.163671	APOE	0.922351	17.4983	1.02611e-60	CFL2	1.46191	11.9279	8.89448e-30	PBDC1	2.23377	9.2107	1.20651e-18	CSTA
850	KLF9	0.970905	10.5315	1.04554e-25	UBR5	0.754987	4.84967	1.27801e-06	ZSWIM7	0.311447	2.54224	0.0110489	PIK3CD-AS2	0.292202	0.519094	0.603728	CD3D	2.00836	17.8494	1.41754e-67	AC098820.4	2.05586	0.756468	0.449465	LRRC74B	1.18638	0.555934	0.578325	RP4-616B8.4	0.772523	1.00797	0.313606	RP11-804N13.1	6.13615	1.39343	0.163839	EMP2	1.9732	17.497	3.31205e-59	TMEM57	1.92429	11.9266	1.02906e-29	CXCL5	4.57197	9.20917	1.26336e-18	SLC39A14
851	AL589743.1	2.28367	10.5155	1.31355e-25	GLG1	0.514684	4.84937	1.27891e-06	AC098973.2	0.390734	2.54183	0.0110616	HK3	1.09445	0.518806	0.603931	SYNCRIP	1.62426	17.8481	1.08281e-67	RP11-624M8.1	0.973277	0.756198	0.449625	RP4-647C14.2	1.19037	0.555154	0.578858	KCNK9	0.404832	1.00576	0.314666	TOMM22	0.26769	1.39254	0.164097	PTMS	1.31422	17.4958	1.04218e-59	INSIG2	2.12358	11.9126	1.19712e-29	MRPS7	1.30421	9.20144	1.21084e-18	IDH2
852	ANGPTL4	0.947398	10.5096	1.31795e-25	PPP2R1B	0.500599	4.8442	1.31133e-06	VDAC2	0.209605	2.53178	0.0113831	RP11-399K21.14	1.08508	0.517473	0.604861	SRSF11	1.04722	17.8319	6.00415e-68	HK3	2.06585	0.756177	0.449639	CADM4	0.354281	0.554984	0.578973	LHB	1.62322	1.00447	0.31529	DLD	0.354868	1.39237	0.164149	COX4I1	0.882365	17.4956	1.88701e-60	ALDH8A1	2.02	11.902	1.34178e-29	CREB3L3	2.00259	9.20097	1.28563e-18	OS9
853	SLC5A3	1.14123	10.5045	1.40953e-25	TNFSF14	0.741294	4.8416	1.33026e-06	VAMP5	0.185938	2.53026	0.0114318	C6orf47-AS1	1.13343	0.516278	0.605691	BOLA3	1.42269	17.8132	1.44887e-67	CHST6	2.06702	0.756171	0.449642	ZNF341-AS1	1.18982	0.554627	0.579218	ZNF793-AS1	1.07923	1.00325	0.315878	RP11-19D2.1	1.23377	1.38977	0.164941	NDUFB5	1.50453	17.4822	1.91408e-59	CXCL16	2.02578	11.8893	1.57784e-29	DSP	1.81135	9.19777	1.3122e-18	MAPK6
854	HNF4A	0.887656	10.5025	1.38598e-25	PPP1R12C	0.887914	4.83623	1.36689e-06	ZNF593	0.209894	2.52944	0.0114588	NT5M	0.484195	0.516156	0.605779	POLR2E	1.32269	17.8101	1.43194e-67	TRAM2-AS1	0.467717	0.755572	0.449999	FPR3	0.735873	0.554109	0.579571	TMEM100	1.79987	1.0012	0.316872	PRRX2	5.7647	1.38851	0.16533	EIF3J	1.39824	17.4818	1.52588e-59	DAD1	0.95555	11.8619	1.28287e-29	TIMM17B	1.57846	9.1934	1.32935e-18	AHSG
855	ESRP2	1.74699	10.4977	1.56052e-25	HDAC6	0.59723	4.83124	1.40056e-06	RP13-650J16.1	0.345881	2.52857	0.0114885	ZNF365	1.07432	0.513183	0.607858	EML4	1.39368	17.8098	1.61951e-67	RP11-574F21.2	0.667912	0.754914	0.450393	FAM3D	1.22689	0.553987	0.57965	RP1-91J24.3	18.3869	1	0.317454	MIR210HG	0.628306	1.38473	0.166473	GOLT1A	1.61334	17.4803	2.09486e-59	C9orf16	1.13025	11.8603	1.48839e-29	C9orf16	1.44751	9.18126	1.45272e-18	PCYOX1
856	FEM1B	1.15575	10.4936	1.54507e-25	HES1	0.351064	4.82699	1.42791e-06	EMC2	0.34291	2.52617	0.0115677	CRP	0.0670599	0.512874	0.60807	MCM3	2.22023	17.8077	2.66485e-67	RP11-16C1.1	2.05201	0.754282	0.450775	RCBTB1	0.343006	0.553559	0.579947	KRT13	20.6942	1	0.317454	RP11-212I21.4	3.47407	1.38433	0.166604	GPX4	0.886264	17.4793	2.32359e-60	RP11-372E1.4	1.88083	11.86	1.88018e-29	MRPL32	1.71869	9.16746	1.64966e-18	MFSD2A
857	RAD54L2	1.70103	10.4789	1.89647e-25	PUM2	0.521795	4.8197	1.48294e-06	CSAG1	0.257233	2.51467	0.0119496	MEIS3	1.06418	0.512398	0.608408	ATP6V1F	1.1411	17.8036	1.12964e-67	MDFI	2.04628	0.753954	0.450973	CNNM1	0.731281	0.55325	0.58016	RP11-574K11.31	20.6162	1	0.317454	RP11-519G16.3	5.5221	1.38387	0.166747	UPB1	1.52074	17.4735	1.90168e-59	TTPA	2.18143	11.8595	2.04914e-29	PSMA1	1.15753	9.16362	1.61127e-18	TMCO1
858	ARFGAP2	1.12959	10.4789	1.83047e-25	CHPF	0.803487	4.81748	1.49935e-06	ERP29	0.161183	2.50811	0.0121731	C1GALT1C1L	0.603577	0.511007	0.60938	VPS35	1.73096	17.7953	2.44636e-67	LAMA2	2.04574	0.753269	0.451384	RP4-533D7.5	0.418107	0.553109	0.580255	GRIA1	20.3784	1	0.317454	AC074289.1	1.72249	1.38364	0.166814	GOT2	1.7003	17.4708	3.03905e-59	ORMDL3	1.68788	11.8491	2.13626e-29	MRPS36	1.4731	9.16201	1.69117e-18	IGF2R
859	CYTH1	1.33052	10.4704	2.02379e-25	CITED2	0.596977	4.81723	1.50068e-06	TRIM54	1.61268	2.50478	0.0122926	RP11-117D22.2	1.08633	0.510787	0.609533	MELK	4.01912	17.7671	7.76015e-67	PPT2-EGFL8	2.03476	0.752317	0.451956	KIF1A	0.829153	0.551133	0.581603	TAAR1	19.7732	1	0.317454	UBE2N	0.277061	1.38252	0.167148	SELM	1.85741	17.4686	3.42023e-59	CREB3L3	1.7179	11.8068	3.23594e-29	DNAJC15	1.50047	9.15968	1.71664e-18	UFM1
860	FAM20C	1.3818	10.4686	2.06095e-25	CHCHD10	0.498309	4.81565	1.51119e-06	STC1	1.24184	2.50444	0.0123044	NAV2-AS2	1.05785	0.510654	0.609628	SMARCE1	1.8329	17.746	5.90584e-67	SLIT2	2.03701	0.751689	0.452333	LL22NC03-75H12.2	1.15979	0.549947	0.582425	GAS2L2	20.4241	1	0.317454	EIF4E2	0.304828	1.38227	0.167226	RTN3	1.57819	17.4477	3.26313e-59	IQGAP2	1.54615	11.8057	3.19686e-29	TMEM219	1.26667	9.14817	1.83855e-18	OCIAD1
861	C6orf62	0.727139	10.4548	2.24146e-25	DHX34	1.16293	4.81371	1.5311e-06	SDS	0.218912	2.4781	0.0132445	FAM83F	1.05657	0.508588	0.611075	YBX1	1.4268	17.7395	5.13291e-67	LINC01370	0.420021	0.751179	0.452637	CTD-2192J16.22	1.17721	0.548852	0.583173	CEMIP	20.842	1	0.317454	CFL2	0.317318	1.3788	0.168292	UQCRH	0.984643	17.444	7.10562e-60	ENPP1	1.63876	11.7984	3.43213e-29	EMC7	1.47988	9.13833	2.04098e-18	IMP4
862	ZNF791	1.24439	10.4502	2.50724e-25	MAPKAPK2	0.559166	4.81352	1.52943e-06	DNAJB9	0.242527	2.47669	0.0132993	CTD-2081C10.7	1.06079	0.508374	0.611225	FAM96B	1.03413	17.7213	3.73182e-67	CTC-260F20.3	2.04644	0.750989	0.452753	RP11-1E4.1	1.15966	0.547106	0.584374	CTC-296K1.4	19.4226	1	0.317454	PAEP	2.29162	1.37468	0.169574	ACADM	1.62669	17.4368	4.37249e-59	SEMA4G	2.24853	11.7952	3.90187e-29	S100A14	2.85033	9.13763	2.16913e-18	TIMM8B
863	TAF1	1.65453	10.4483	2.59221e-25	PIDD1	0.737559	4.80289	1.61423e-06	RABAC1	0.166959	2.47534	0.013348	LINC01260	0.657107	0.505975	0.612908	NDUFB3	1.22958	17.7009	7.12034e-67	COL14A1	2.03077	0.75041	0.453102	RP11-405M12.4	1.15756	0.546827	0.584566	TRBV12-4	19.403	1	0.317454	HBS1L	0.472762	1.3716	0.170526	LSM4	1.36014	17.4341	2.52677e-59	KTN1	1.26538	11.7948	3.12754e-29	CMC1	1.46077	9.08623	3.03533e-18	RPS9
864	GSDMB	2.13054	10.4451	2.72305e-25	MOCOS	0.953398	4.80069	1.63285e-06	ZBTB8OS	0.243264	2.47456	0.0133775	RGMB-AS1	0.269998	0.505851	0.612994	ISCU	1.62602	17.6884	1.26198e-66	F2RL3	2.02237	0.750103	0.453288	FANK1	1.15271	0.546708	0.584648	RP11-64B16.3	20.3784	1	0.317454	MDH2	0.197687	1.3716	0.170522	AR	1.97918	17.4099	8.99011e-59	CRLS1	1.72002	11.7901	3.72967e-29	PDIA3	1.19004	9.06838	3.44099e-18	UPB1
865	PNPLA2	1.24376	10.4174	3.47437e-25	UPF1	0.767113	4.79878	1.6474e-06	RPL26L1	0.230981	2.47169	0.0134857	LRRN2	0.514245	0.50436	0.614042	SYAP1	1.39283	17.6877	1.21861e-66	ERICH3-AS1	2.03086	0.749782	0.453481	AKAP12	0.117497	0.546441	0.584825	RP11-459F6.3	19.5303	1	0.317454	NOL12	0.666888	1.36854	0.171483	COX5B	0.880005	17.4094	6.0889e-60	EID1	0.947019	11.7855	2.81349e-29	UCHL3	2.09995	9.05192	4.13239e-18	NNT
866	SETX	1.34826	10.4157	3.5675e-25	GOLGA3	0.793443	4.79866	1.64878e-06	UBXN10	0.951184	2.46258	0.0138371	RP1-60O19.2	1.03056	0.503086	0.614939	TAX1BP1	1.15358	17.6875	8.2442e-67	LINC01389	2.02639	0.749718	0.453519	OSTN-AS1	0.4562	0.545836	0.585245	SLC5A7	20.3784	1	0.317454	ARRB1	1.20388	1.36576	0.172357	PHAX	2.29035	17.4041	1.23556e-58	FNDC5	2.82384	11.7774	5.08676e-29	MRPL47	1.53674	9.05125	4.02126e-18	EIF4G1
867	RPRD1B	1.31406	10.4153	3.56785e-25	UGT3A1	0.622506	4.7892	1.72403e-06	LINC01485	0.270583	2.45738	0.0140337	MPEG1	0.385016	0.502841	0.615108	TFF3	2.14873	17.6819	2.00339e-66	ZFP41	0.589283	0.749127	0.453872	LRRC6	1.15096	0.545733	0.585318	C8orf89	20.9651	1	0.317454	KCNQ1-AS1	4.84272	1.36446	0.172769	SERPINA4	1.83162	17.3863	1.30088e-58	NDUFS3	1.09016	11.7667	3.63183e-29	MORF4L2	1.3041	9.03973	4.35578e-18	SUB1
868	CEP164	1.6135	10.4143	3.67408e-25	CDK12	0.496283	4.78885	1.72918e-06	SCGN	0.347498	2.45378	0.014175	ABCA9-AS1	1.09429	0.501891	0.615774	SDCBP	1.28205	17.6608	1.66888e-66	CTC-321K16.1	2.0242	0.747624	0.454781	HNF4A-AS1	0.714261	0.544631	0.586074	RP11-336K24.5	20.9676	1	0.317454	KRT3	5.0201	1.3628	0.173292	NUBP2	1.84645	17.3701	1.2775e-58	LAP3	1.51169	11.7594	4.81256e-29	RBM39	1.03711	9.03429	4.35421e-18	FAHD2A
869	TMEM41B	0.958337	10.4097	3.67952e-25	LPIN3	0.811544	4.78255	1.78614e-06	UBE2L3	0.17068	2.45085	0.01429	NRP2	0.408718	0.501708	0.615905	UBE2S	2.56996	17.6543	3.56785e-66	CTD-2562J15.4	1.33485	0.74751	0.454848	RP11-799N11.1	1.14799	0.542787	0.587343	PCSK2	20.3784	1	0.317454	OARD1	0.28908	1.3611	0.173815	MRPL19	1.86477	17.3508	1.59779e-58	CLYBL	2.02052	11.758	5.35684e-29	RRP7A	2.03523	9.03273	4.78682e-18	PTMS
870	BIVM	1.65984	10.408	3.91433e-25	AKAP17A	0.902334	4.78242	1.7873e-06	PAGE2	0.174445	2.44669	0.0144549	RP11-227H15.4	1.14915	0.50056	0.616706	RALY	2.15266	17.6508	3.43451e-66	ARHGEF17	1.09634	0.743143	0.457488	LRRC52	0.788691	0.54245	0.587557	AC002480.3	20.7615	1	0.317454	CSNK2A1	0.488608	1.36034	0.174059	SRP72	1.76783	17.3404	1.76968e-58	PDLIM1	1.32872	11.7497	4.90965e-29	LIMA1	2.31375	9.02078	5.29216e-18	LINC00116
871	NADK	1.47422	10.3985	4.26499e-25	ZFYVE16	0.662162	4.77882	1.81714e-06	RNLS	0.656248	2.44478	0.0145357	CRYBA2	1.02226	0.500301	0.616898	AURKAIP1	0.965507	17.6408	1.20034e-66	PTPRB	1.10653	0.742521	0.457864	FIGF	0.617386	0.541954	0.587916	AC097499.1	21.0786	1	0.317454	LRRIQ1	2.26692	1.36031	0.174077	ERBB3	1.47927	17.3359	1.13899e-58	RP11-295G20.2	1.91416	11.7348	6.5412e-29	AIMP1	1.57361	9.01082	5.52473e-18	PHF14
872	ANKS3	1.67177	10.3973	4.38767e-25	ATG4B	0.61136	4.77795	1.82565e-06	SMPDL3A	0.317314	2.44392	0.0145693	RP11-655G22.1	0.843867	0.499558	0.617419	DSTN	1.10238	17.6204	2.455e-66	CFAP46	1.98278	0.742457	0.457905	LRRN1	1.14364	0.541943	0.587925	RP11-91J3.3	20.4496	1	0.317454	UBE2L3	0.207184	1.35583	0.175486	IDH1	1.46034	17.3336	1.32259e-58	CTBS	2.0086	11.7342	6.71817e-29	TMED4	1.6919	8.99637	6.27519e-18	BCAP29
873	SESN2	1.1976	10.3924	4.4726e-25	C5AR2	2.14776	4.77752	1.83624e-06	SPAG4	0.422274	2.44355	0.0145835	SLC26A3	0.451063	0.498853	0.617915	ISG20	1.7725	17.6142	5.17841e-66	SYCP3	0.821823	0.74187	0.458258	ZNF286A	0.408062	0.541819	0.588008	AVPR2	20.9352	1	0.317454	LINC00839	4.6004	1.35581	0.175504	NSA2	1.53502	17.3211	1.40818e-58	SULT1A1	1.20432	11.7244	5.60177e-29	HES1	1.54286	8.99316	6.36906e-18	SAMD5
874	SREBF2	1.27937	10.3916	4.54505e-25	TMEM63A	0.70474	4.77518	1.85094e-06	MRPL22	0.210692	2.44136	0.0146712	RP11-839D17.3	0.307857	0.497614	0.618788	CDC5L	1.57949	17.5986	5.31565e-66	RP11-84C13.2	1.95699	0.740437	0.459129	MYCNOS	1.17656	0.539437	0.589646	CH507-513H4.1	20.7327	1	0.317454	EIF3J	0.226782	1.3538	0.176134	DDX1	1.81996	17.2947	3.2595e-58	EDF1	0.609922	11.715	3.225e-29	HLA-F	1.41921	8.99223	6.30846e-18	IDI1
875	ASXL1	1.49619	10.3894	4.721e-25	PHC2	0.626271	4.77468	1.85452e-06	VDAC1	0.16931	2.43958	0.0147433	CH507-528H12.1	1.05569	0.49743	0.618917	NOP10	0.974232	17.5913	2.76495e-66	MAGEA11	0.657025	0.740369	0.459168	LINC00570	1.13788	0.539378	0.589692	SCN3B	20.6402	1	0.317454	METAP2	0.231384	1.35172	0.176797	MRPL21	1.55564	17.2929	2.23228e-58	TIMP1	1.4557	11.7094	8.31241e-29	NAA38	1.23282	8.98877	6.35809e-18	MGST3
876	KRIT1	1.08898	10.3856	4.78876e-25	CCND1	0.49148	4.77301	1.8674e-06	RP11-295G20.2	0.328021	2.43794	0.0148109	ZNF571-AS1	0.558867	0.496983	0.619234	ANLN	4.0448	17.5725	1.74268e-65	CACNA1F	1.95218	0.739958	0.45942	POU3F4	1.12876	0.539322	0.589733	RSPO3	20.4698	1	0.317454	IL6	4.63775	1.35172	0.176809	BCKDK	1.90714	17.2881	3.66717e-58	C1orf122	1.58588	11.7082	7.79395e-29	TMBIM1	2.14004	8.98157	7.15053e-18	UQCRC1
877	CGN	1.43702	10.3764	5.36606e-25	IQSEC1	0.606395	4.77203	1.8791e-06	HNMT	0.245282	2.4238	0.0153997	RP11-677M14.2	0.757131	0.493559	0.621651	SNX6	1.81313	17.5629	1.08867e-65	IGHV3-33	1.97267	0.739709	0.459569	RP11-461L13.3	1.20124	0.538884	0.590024	RP11-732A19.9	20.7711	1	0.317454	SMOX	1.67111	1.34849	0.177841	SMAP1	1.97604	17.2776	4.73788e-58	NDUFB10	0.716689	11.6859	5.22455e-29	PFKL	1.78692	8.97374	7.45472e-18	HKDC1
878	FADS1	0.887402	10.3749	5.13359e-25	UBR4	0.553254	4.76892	1.90828e-06	MRPS18C	0.20189	2.42254	0.0154523	ADAMTS18	1.02399	0.493391	0.621768	GINS2	2.59633	17.562	1.54874e-65	CTC-339O9.1	1.08438	0.739277	0.459831	SLC12A1	0.387719	0.538417	0.59034	RP11-302F12.10	20.7044	1	0.317454	MRPL18	0.230763	1.34687	0.178355	HACL1	2.23556	17.2701	5.89021e-58	SLC39A3	2.76976	11.6851	1.23183e-28	POLR2K	1.19026	8.97161	7.2397e-18	BAG3
879	PRKCA	1.27787	10.3742	5.42979e-25	SLC30A10	0.945774	4.76435	1.95472e-06	RP11-342M1.3	1.22722	2.41881	0.0156163	LINC01249	1.0077	0.491007	0.623454	ITGB2	2.71017	17.557	1.80502e-65	LINC01559	1.95722	0.738018	0.460597	BTBD16	0.348935	0.538211	0.590496	LINC00323	20.4698	1	0.317454	SDCBP2	0.954918	1.34649	0.178481	COX11	1.99871	17.2687	5.62624e-58	ALDH9A1	1.43022	11.6765	1.04477e-28	MRPL50	1.80784	8.97105	7.59819e-18	MYRIP
880	AFF1	1.44821	10.3665	5.91366e-25	SMARCD2	0.636634	4.76302	1.966e-06	MRPL28	0.250987	2.4143	0.0158061	RP11-468N14.13	0.9955	0.490873	0.62355	PDIA6	1.00891	17.5488	6.7063e-66	BMP7	1.95611	0.737752	0.460758	RP11-277P12.20	1.12983	0.53818	0.590519	TUBB8	20.975	1	0.317454	CNN3	0.250502	1.34595	0.178651	WDR45	1.89911	17.2602	5.56911e-58	SNTB1	1.94516	11.6703	1.26685e-28	DYNLT1	1.57433	8.97078	7.56469e-18	GHITM
881	RICTOR	1.22309	10.3619	6.20388e-25	ENAH	0.635639	4.76113	1.9826e-06	CCDC25	0.222098	2.4122	0.0158974	TRAV8-2	0.991456	0.49078	0.623616	ACTL6A	2.24859	17.5484	1.72046e-65	KCNN3	1.07598	0.737426	0.460956	ANKRD18B	1.13319	0.5379	0.590712	SBSN	20.0814	1	0.317454	SLC2A1-AS1	2.17373	1.34351	0.179449	SEC11A	1.44505	17.2532	3.44415e-58	PRDX5	0.646042	11.6561	5.96254e-29	UQCRC2	1.55157	8.97057	7.56077e-18	POLE4
882	KIDINS220	1.29216	10.357	6.50537e-25	DHX38	0.700478	4.75997	1.99643e-06	TMEM38B	0.314528	2.3945	0.0166865	KLHL6-AS1	0.633688	0.490259	0.623983	CIB1	1.09944	17.5402	8.16243e-66	AANAT	1.96518	0.736938	0.461252	SYT9	1.12632	0.537502	0.590988	CTC-479C5.10	18.799	1	0.317454	TTC4	1.05194	1.33456	0.182358	PSMB4	1.39714	17.2503	3.30438e-58	GNB2L1	0.647014	11.6476	7.11706e-29	ACADS	2.04957	8.96953	7.80145e-18	PPA1
883	KDM5A	1.06243	10.3537	6.64185e-25	GRIA3	1.01491	4.75996	1.99767e-06	BAAT	0.150425	2.3925	0.0167747	LINC01625	0.523195	0.489667	0.624401	NDUFB8	0.996959	17.5398	7.01626e-66	RP13-131K19.6	0.590446	0.736818	0.461323	CD22	1.12451	0.536719	0.591529	BAALC-AS2	20.9329	1	0.317454	KRT17	3.05238	1.3343	0.182445	MGST3	1.29325	17.2369	3.33642e-58	GDA	1.92518	11.6463	1.60456e-28	FBL	1.60182	8.96773	7.74817e-18	TTC39C
884	PRRC2B	1.36789	10.3495	7.02998e-25	RNPEPL1	0.751271	4.75968	1.99825e-06	CDA	0.359714	2.39221	0.0167904	AC009473.1	0.995771	0.488486	0.625239	NUDCD2	1.50177	17.5305	1.45324e-65	H1FNT	1.38472	0.735577	0.46208	GAST	0.425927	0.536639	0.591579	RP11-443N24.2	20.7945	1	0.317454	TSPO	0.259273	1.3343	0.182435	DDX49	2.15257	17.2367	9.2171e-58	ROMO1	0.758462	11.6451	8.55881e-29	RPS19BP1	1.18719	8.96557	7.51971e-18	LPIN1
885	CPSF3L	0.973814	10.3461	7.13023e-25	HEPN1	1.15233	4.7552	2.0409e-06	ACP1	0.180576	2.37786	0.0174556	RP11-477N3.1	0.725899	0.487357	0.626038	GTF2A2	1.30722	17.5115	1.52453e-65	CTC-471J1.11	1.07	0.734417	0.462786	ADPGK-AS1	1.14926	0.53633	0.591794	HTR1D	20.9494	1	0.317454	CAMKV	4.2655	1.33387	0.182589	CEBPA	1.57491	17.2273	5.62314e-58	DGAT2	1.47856	11.6	2.24747e-28	BAD	1.41879	8.96534	7.7367e-18	SLC5A3
886	TM7SF2	0.739028	10.3456	6.9059e-25	MGC39584	0.833156	4.75485	2.04801e-06	CD163L1	0.64292	2.37611	0.0175414	PRKCDBP	0.0978608	0.483588	0.628709	SPAG5	3.67976	17.4943	5.55995e-65	SCOC-AS1	0.58513	0.733761	0.463184	CHSY1	0.29278	0.535421	0.592423	RP11-762H8.1	18.6429	1	0.317454	AC026202.3	1.04325	1.33281	0.182929	NME1	1.39836	17.2181	5.33044e-58	VDAC1	0.938022	11.597	1.78709e-28	UQCC3	1.45635	8.96423	7.85117e-18	EIF5B
887	CHERP	1.44943	10.3438	7.53376e-25	CES1	0.239649	4.75454	2.0428e-06	PGK1	0.163106	2.37605	0.0175411	C9orf139	0.98636	0.483054	0.629089	GNAI3	1.69409	17.4856	3.52395e-65	RP11-344P13.6	0.217926	0.733419	0.463392	WNK4	0.582469	0.534675	0.592939	CLDN10-AS1	20.839	1	0.317454	EIF4E	0.298671	1.33176	0.183272	HSD17B11	1.35061	17.2155	5.77947e-58	MRPL23	2.68397	11.581	3.25634e-28	SNX3	1.52192	8.95746	8.39077e-18	BAIAP2
888	DICER1	1.40746	10.3432	7.57261e-25	LPIN1	0.498938	4.74748	2.12037e-06	SSX5	1.22058	2.37484	0.0176032	RP11-796E10.1	0.975684	0.4828	0.62927	LCK	3.16749	17.4551	1.01643e-64	LINC01010	1.92062	0.732784	0.463783	CTD-2587H24.5	1.1837	0.53431	0.593184	RP11-302L19.3	20.9814	1	0.317454	RP11-317N12.1	1.64007	1.33125	0.183443	DNASE2	2.0413	17.2112	1.20915e-57	YWHAE	0.9246	11.5803	2.03097e-28	CIB1	1.21439	8.94714	8.81102e-18	MRPL36
889	MUC3A	2.28432	10.3401	8.0916e-25	UBA7	0.721285	4.74232	2.17736e-06	PKIG	0.321242	2.37352	0.0176631	RP11-332H14.1	0.963007	0.4824	0.629556	IER3	1.72667	17.4493	6.82677e-65	AC017002.1	0.806185	0.73268	0.463845	CTC-239J10.1	1.13483	0.529923	0.596226	RP11-195B3.1	20.727	1	0.317454	RP5-1103B4.3	2.29939	1.33101	0.183526	PAGE2	1.55717	17.1938	9.55888e-58	EMC10	1.26073	11.5652	2.96035e-28	FUCA2	2.09494	8.92955	1.0681e-17	ACMSD
890	ERBB2	1.43951	10.3332	8.27877e-25	GATAD1	0.674372	4.73844	2.21961e-06	MRFAP1	0.161946	2.37349	0.0176633	PCDH11Y	0.645478	0.48221	0.629689	C19orf48	1.79284	17.4431	6.98414e-65	RP11-353N4.5	1.9243	0.732597	0.463897	CEACAM21	0.893154	0.529502	0.596523	MEDAG	20.884	1	0.317454	SUMO1	0.216809	1.32934	0.184066	KRT8	1.08036	17.1911	3.39006e-58	UQCRC2	1.23257	11.5584	3.02007e-28	MTIF3	1.30682	8.91761	1.10755e-17	CFL2
891	CNKSR3	1.3086	10.3297	8.67705e-25	RDH10	0.55594	4.73671	2.23562e-06	EIF4E2	0.233	2.36677	0.0179876	RP11-16E12.1	0.353308	0.481709	0.630044	ATAD5	3.18454	17.4241	1.60054e-64	EVI5L	0.439149	0.732522	0.463938	CTC-250I14.6	1.14492	0.529374	0.596606	GAD2	20.7945	1	0.317454	RP11-379B8.1	0.993475	1.3281	0.18448	HLA-DPA1	1.91993	17.1875	1.50328e-57	CPE	2.07005	11.5514	4.15131e-28	MRPS15	1.20727	8.90213	1.23761e-17	PLOD1
892	ZCCHC8	1.38979	10.3267	8.95029e-25	EPT1	0.763867	4.73497	2.25624e-06	PPP1R7	0.249795	2.36557	0.0180459	RP11-305F18.1	0.970471	0.481096	0.630481	RSL24D1	1.29203	17.4115	7.90868e-65	RP11-163F15.1	0.813675	0.732196	0.46414	LYL1	1.10261	0.528709	0.597073	RP11-354K1.1	20.5184	1	0.317454	OXCT1	0.817326	1.32745	0.184695	EEF1A1	0.74177	17.1838	3.34768e-59	CYP7A1	1.55979	11.5442	4.09599e-28	GALNT1	2.15587	8.90017	1.34018e-17	GLMP
893	PLEKHA5	1.09029	10.3251	8.94862e-25	DHTKD1	0.428138	4.73398	2.2651e-06	MRPL45	0.31824	2.36255	0.0181946	CTC-492K19.7	0.613884	0.479555	0.631576	EIF3A	1.34363	17.4085	9.83592e-65	RP11-382D12.2	1.91483	0.731349	0.464659	GPR62	1.09991	0.528621	0.597134	LINC01527	20.6309	1	0.317454	RNF223	4.47351	1.32579	0.185252	CAV2	1.65104	17.1793	1.24184e-57	C11orf54	1.42362	11.5428	3.78283e-28	HABP2	1.75046	8.88067	1.52798e-17	RPL8
894	DMTF1	1.7545	10.3212	9.65187e-25	SLC12A9	0.8565	4.73378	2.27104e-06	GSTM4	0.319707	2.35985	0.0183265	IGHV3-30	0.970161	0.479463	0.631641	SERPINB1	1.60504	17.3998	1.274e-64	ZNF735	1.91052	0.730366	0.465259	CCDC60	0.667391	0.527231	0.598074	HEPH	20.36	1	0.317454	ZNF706	0.238799	1.32245	0.186347	MGLL	1.9266	17.1719	1.88523e-57	MIF	1.05795	11.5239	3.50575e-28	NUDC	1.14397	8.8655	1.63981e-17	COX7B
895	ZNF316	1.87072	10.3201	9.6925e-25	PURA	0.538017	4.73285	2.27902e-06	BET1	0.264998	2.35616	0.018509	RP13-991F5.2	0.97478	0.479239	0.6318	LMNB1	3.29795	17.3953	2.62434e-64	BEND5	0.856973	0.729659	0.465689	ZNF132	1.09784	0.526995	0.598261	CTC-241F20.4	20.8862	1	0.317454	COMMD1	0.368247	1.31982	0.187227	AK1	1.61749	17.1573	1.48172e-57	STAP2	1.45257	11.5212	4.69857e-28	STXBP6	2.97056	8.84711	2.04361e-17	SPAG7
896	PIEZO2	1.52043	10.3074	1.09636e-24	TNS1	0.789261	4.73225	2.28806e-06	DPY30	0.199698	2.35526	0.0185532	TULP2	1.00823	0.476125	0.634013	FANCI	3.69396	17.3843	3.19491e-64	HCG17	0.881843	0.729119	0.466019	AC091729.8	1.09041	0.526763	0.598424	CTC-436P18.3	20.6818	1	0.317454	PHF5A	0.333727	1.31606	0.188485	DGAT2	1.87085	17.148	2.31446e-57	TXNDC15	1.80979	11.5155	5.49771e-28	EAPP	1.59464	8.83771	2.10423e-17	SRSF5
897	PTP4A1	0.521155	10.3011	1.06098e-24	THOP1	0.73495	4.72722	2.3448e-06	PACRG	1.08274	2.35353	0.0186455	RP11-353N4.5	0.957494	0.475358	0.634564	FLOT1	1.65043	17.3838	1.70287e-64	CAGE1	1.90167	0.728518	0.466388	RP11-299J3.8	0.448339	0.52509	0.599583	RP11-209D14.2	18.7561	1	0.317454	CCDC59	0.302345	1.31529	0.188743	ARL16	1.80056	17.1372	2.36539e-57	SMCO4	1.19318	11.4984	5.07499e-28	RPL17	1.41763	8.83346	2.13412e-17	PDLIM1
898	ZFHX4	1.45067	10.2993	1.18458e-24	CRK	0.612894	4.72439	2.37457e-06	MRPL46	0.282004	2.33672	0.0194995	NFAM1	0.964987	0.475054	0.63478	SNX5	2.0788	17.3803	2.35102e-64	RP4-728D4.2	0.798171	0.728336	0.466499	C12orf57	0.0507656	0.524894	0.599717	KRT16	21.1177	1	0.317454	RASL11A	1.59539	1.31452	0.189007	GTF2A2	1.55773	17.1333	1.93843e-57	HSD17B8	1.42183	11.489	6.28002e-28	C8orf59	1.54061	8.82558	2.29384e-17	CNN3
899	EVI5	0.966841	10.2969	1.17281e-24	CDC42BPB	0.761409	4.72207	2.40433e-06	PNCK	0.870608	2.33617	0.0195297	C11orf98	0.302365	0.474356	0.635276	RHOG	2.28365	17.3734	2.88368e-64	RP11-715J22.3	0.803879	0.727244	0.467165	MN1	0.688138	0.524418	0.600051	RP11-688I9.4	20.2865	1	0.317454	IFT81	1.00764	1.31297	0.189527	PSAP	1.12486	17.1317	8.34305e-58	TMEM258	0.710388	11.484	4.00118e-28	PPP1CB	1.47942	8.81832	2.42436e-17	TIMP3
900	FRMD4A	1.9677	10.2954	1.25889e-24	TRAF4	0.672302	4.71956	2.4334e-06	MRPL2	0.219066	2.32543	0.0200942	IL1B	0.206083	0.473774	0.63569	MRPS10	1.45445	17.3529	2.49037e-64	AL023806.1	1.89205	0.726288	0.467754	LHFPL5	1.11014	0.524257	0.600161	UBE2F-SCLY	20.0711	1	0.317454	SNX4	0.39362	1.31295	0.189531	ALAD	1.93871	17.1038	4.62872e-57	RPL24	0.562549	11.4832	2.80676e-28	PLOD2	1.79095	8.81728	2.48061e-17	DDC
901	NEDD4L	1.14613	10.2895	1.28227e-24	SYMPK	0.611665	4.71911	2.43802e-06	DCTPP1	0.262595	2.32434	0.0201531	CCDC136	0.606765	0.472676	0.636476	CHMP4A	1.70098	17.342	3.32626e-64	HRC	1.8899	0.726121	0.467856	PAN3-AS1	0.679256	0.523556	0.600651	LINC01289	18.1706	1	0.317454	SNRNP40	0.390731	1.31233	0.189737	PYM1	2.05203	17.0877	5.7641e-57	ATP5H	0.676554	11.4751	3.96272e-28	SLC25A39	1.35785	8.81178	2.52819e-17	NHLRC3
902	CLDN14	1.19702	10.2834	1.359e-24	SLC2A10	0.719116	4.71848	2.44315e-06	TMCO1	0.154371	2.32181	0.0202886	ANO2	0.944921	0.470879	0.637759	DUSP4	3.49212	17.3411	6.66252e-64	RP11-109N23.4	1.05849	0.72573	0.468093	SERPINI2	1.15215	0.52312	0.600946	TEX26	20.5525	1	0.317454	PLSCR1	0.388565	1.31097	0.190197	GANAB	1.54154	17.0827	3.74373e-57	GALM	1.3434	11.445	9.44864e-28	GUK1	1.16567	8.79998	2.71318e-17	FAM20C
903	RB1CC1	1.01134	10.2805	1.39808e-24	SEC24D	0.726444	4.71564	2.48008e-06	TMED10	0.165171	2.31697	0.0205511	HAGLROS	0.679897	0.470644	0.637917	LAMTOR5	1.01093	17.3321	2.01798e-64	RP11-219A15.5	1.88162	0.725236	0.468399	CNTN4	0.678238	0.522956	0.601068	ARL15	0.563414	0.998529	0.318159	ESM1	1.56739	1.31033	0.190417	THAP7	1.94366	17.0671	7.08064e-57	SPAG7	1.45169	11.3984	1.4905e-27	CD2AP	2.40102	8.76739	3.7086e-17	DNAJA1
904	ZNF75A	1.3652	10.256	1.84648e-24	CCM2	0.615312	4.71458	2.49256e-06	TUBA4B	0.897852	2.3136	0.0207388	FLJ37035	0.330198	0.47017	0.638263	PRPF40A	1.58619	17.3282	3.85546e-64	AC006129.2	0.374626	0.725063	0.468501	TCEAL5	1.09515	0.522803	0.601174	TPPP3	1.84611	0.998141	0.318351	RP11-320G10.1	3.82924	1.30849	0.191045	C4BPB	1.0068	17.0641	8.7377e-58	ALAD	1.44622	11.3924	1.62669e-27	TMEM98	2.00077	8.76408	3.76848e-17	PCSK9
905	OTUD7B	1.2681	10.2536	1.87305e-24	BAZ2A	0.590357	4.70862	2.56689e-06	GSTM3	0.30502	2.31216	0.020815	AC005301.8	0.935041	0.469714	0.638592	PPP1R18	2.46535	17.3271	6.16794e-64	RP11-403I13.5	0.203326	0.723768	0.469296	DLG1-AS1	1.08268	0.522161	0.601622	ZNF667-AS1	0.4926	0.997856	0.318482	MAPK1IP1L	0.321767	1.30577	0.191959	PSME2	1.00188	17.0583	1.45826e-57	NIT1	1.67347	11.3829	1.87413e-27	PPP4C	1.23333	8.75885	3.7567e-17	SORBS2
906	COQ10A	1.29437	10.2368	2.20245e-24	TMEM8A	0.844779	4.70787	2.57743e-06	BUD31	0.171772	2.31116	0.020869	AC079630.4	0.810999	0.469159	0.638988	PRPF38A	1.91693	17.3195	5.39883e-64	ZFP92	1.88167	0.723459	0.469488	SLC9C2	0.66571	0.521875	0.60182	HSPB2	1.79215	0.997653	0.318587	RP11-187E13.1	2.04397	1.30534	0.192113	SMCO4	1.67847	17.0509	6.75133e-57	EMP2	1.34873	11.3695	2.02744e-27	SMPDL3A	2.15883	8.7373	4.63959e-17	BANF1
907	AARS	1.08386	10.2354	2.21013e-24	SPEN	0.695507	4.70443	2.62136e-06	LL22NC03-104C7.1	1.91352	2.30834	0.0210351	FOXJ1	0.937084	0.468543	0.639428	SF3B4	1.82522	17.3183	5.29595e-64	CALML6	1.87762	0.722791	0.469899	DND1	0.682453	0.52141	0.602144	CRHBP	1.78216	0.995706	0.319532	PDIA2	0.830446	1.30145	0.193437	CCDC124	1.57522	17.0456	6.00455e-57	EDEM3	1.85296	11.3639	2.37536e-27	TMBIM4	1.39496	8.73305	4.63506e-17	SND1
908	ERGIC1	0.949151	10.2327	2.24185e-24	CLIP1	0.456501	4.70349	2.6307e-06	RHOC	0.156064	2.30109	0.0214321	RFPL2	0.597613	0.468043	0.639785	HLA-DPB1	1.54452	17.3145	4.94873e-64	ACOXL	1.86403	0.721387	0.470763	C10orf88	0.295168	0.521343	0.60219	PURG	7.35296	0.993858	0.320435	STX17-AS1	1.12566	1.30135	0.19347	CCT6A	1.39523	17.0359	5.76488e-57	RP11-328K4.1	2.35689	11.3541	2.74643e-27	SSB	1.54292	8.72292	5.04182e-17	POLD2
909	FLCN	1.50064	10.2306	2.40237e-24	PEX6	1.00017	4.70088	2.66916e-06	NDUFB9	0.137028	2.30047	0.0214671	TECTB	0.93247	0.467255	0.640349	JTB	1.07571	17.3136	3.03051e-64	AC069363.1	0.574204	0.721163	0.470897	RP11-248M19.1	1.0946	0.521305	0.602216	GRPR	7.32779	0.993753	0.320486	RP11-119D9.1	0.423337	1.3013	0.193482	TMEM97	1.48869	17.0338	7.38726e-57	IL1RN	2.3238	11.3483	2.93767e-27	DNAJC19	1.37199	8.71404	5.30065e-17	DAG1
910	SLC9A3R1	0.60741	10.2272	2.28352e-24	ANKS3	0.798961	4.69958	2.68454e-06	RP11-556E13.1	2.26776	2.29837	0.021596	OSR1	0.751758	0.467183	0.640399	RPA2	2.08701	17.2959	8.56356e-64	RP11-647K16.1	1.86364	0.720438	0.471346	DNAAF3	1.07701	0.521169	0.602314	KRTAP19-1	1.28497	0.993676	0.320514	PPP1R7	0.308227	1.30077	0.193664	TSFM	1.99964	17.0311	1.15022e-56	CCNG1	1.37069	11.347	2.48424e-27	MGST2	1.21656	8.70451	5.65425e-17	MAP3K13
911	ABAT	0.90336	10.2267	2.38538e-24	ADPGK	0.759613	4.69932	2.68777e-06	DAO	0.305854	2.2899	0.022076	RP11-923I11.3	0.938104	0.46681	0.640667	STAT3	1.36907	17.282	7.68396e-64	SLITRK3	0.656253	0.720163	0.471513	XAGE2	1.09912	0.519128	0.603731	UNC79	7.20715	0.993204	0.320753	C4orf47	3.69187	1.29875	0.194366	SERF2	0.650534	17.0194	1.79876e-58	RPS14	0.512269	11.3255	1.22609e-27	SMIM19	1.61059	8.68628	6.66218e-17	HIBADH
912	KIAA0907	1.22759	10.2258	2.47691e-24	ZC3H12A	0.53677	4.69506	2.74082e-06	TRAPPC1	0.174969	2.28986	0.0220759	RP11-375N15.2	0.76629	0.466282	0.641045	ALG5	1.55533	17.278	8.20176e-64	RPRM	1.86175	0.719884	0.471687	PDE6B	0.832499	0.518845	0.603933	RP11-961A15.1	7.20568	0.993197	0.320757	ZNF772	1.4555	1.29608	0.19528	TTC32	2.23568	17.018	1.62851e-56	LDHD	1.77334	11.3145	3.71275e-27	PSMA4	1.01327	8.67059	7.09171e-17	TPST2
913	GRAMD1C	1.89073	10.2238	2.60463e-24	ANO6	0.566664	4.6929	2.76948e-06	TMEM92	0.506217	2.28618	0.0222937	PNOC	0.919031	0.46565	0.641498	EWSR1	1.38411	17.2762	7.43237e-64	VANGL2	1.86187	0.719463	0.471946	SH3GL3	0.44899	0.518749	0.603977	RP11-307B6.3	1.28157	0.993112	0.320792	TMPRSS3	1.11963	1.29586	0.195356	C14orf1	1.56076	17.0004	1.23019e-56	SLC27A2	2.23298	11.3019	4.51586e-27	HNRNPDL	1.09877	8.66301	7.6373e-17	BPHL
914	CYP4F2	0.937375	10.2238	2.45964e-24	LRRC8A	0.664197	4.6904	2.8052e-06	UBE2A	0.240115	2.28469	0.0223793	UAP1L1	0.468826	0.464551	0.642283	SF1	1.40932	17.2723	8.55421e-64	CEL	1.86888	0.718503	0.472536	RP11-222K16.2	0.400183	0.517411	0.604931	CCDC85A	7.12704	0.992814	0.320943	ITGB6	3.61718	1.29567	0.195425	SEC14L2	1.86218	16.9727	2.28578e-56	PLA2G12B	2.3044	11.2994	4.61085e-27	CA9	3.12419	8.65649	8.69893e-17	AK2
915	GCN1	1.77425	10.2227	2.60961e-24	AP3D1	0.520756	4.69039	2.80334e-06	SPRYD4	0.267926	2.28071	0.0226137	USP30-AS1	0.0863944	0.46448	0.642333	EIF3I	1.10323	17.2603	7.05421e-64	GPR174	1.8428	0.718247	0.472696	RP11-245G13.2	0.800294	0.516544	0.605515	RP11-168K11.3	6.99624	0.99213	0.321277	TMEM255B	1.82698	1.29558	0.195453	MDK	1.64785	16.9705	2.16696e-56	TMEM208	0.835093	11.295	2.82689e-27	RPS24	0.72627	8.6561	7.31132e-17	ARPC1A
916	KIAA2026	1.57106	10.2171	2.75742e-24	OBSCN	1.97564	4.68999	2.81746e-06	ACYP2	0.383405	2.27623	0.0228828	MSANTD1	0.928008	0.463794	0.642826	HIGD2A	1.10554	17.2584	7.65113e-64	HMGN5	0.135479	0.717823	0.472953	CD1C	1.06138	0.516434	0.605615	CDC37L1-AS1	0.558	0.9919	0.321382	HTR5A	3.58356	1.29408	0.195975	OCEL1	2.00104	16.9656	2.93635e-56	APOA1BP	1.13176	11.2858	3.96016e-27	UBE2I	1.62462	8.64949	8.83936e-17	SLC4A2
917	NAGS	1.56801	10.216	2.76445e-24	JMJD1C	0.458351	4.68664	2.85516e-06	STEAP1	0.379117	2.27383	0.0230264	NOD2	0.395538	0.463272	0.643199	KIF2C	4.71979	17.2514	2.87312e-63	IL3RA	1.04198	0.71738	0.473227	FADS6	0.280195	0.516195	0.605779	RPL36AL	0.0766619	0.991479	0.32158	ARMC2	2.01068	1.29368	0.196112	PSMD2	1.57656	16.9581	2.07585e-56	EIF3G	0.908588	11.2828	3.53426e-27	MAGOHB	1.80396	8.61863	1.11926e-16	CD59
918	YPEL3	1.21708	10.2096	2.88043e-24	EBF4	1.94477	4.68339	2.90627e-06	CHCHD5	0.223075	2.27301	0.0230732	CTD-2378E12.1	0.617252	0.46254	0.643723	SFT2D1	2.2481	17.2494	1.99e-63	RP11-586K2.1	0.577714	0.715974	0.474093	RP11-513G11.3	1.08065	0.516137	0.605819	RP11-283G6.3	6.78633	0.990892	0.321881	ACADM	0.248733	1.29243	0.196536	MAGEA12	2.49927	16.948	4.43447e-56	HADHB	1.1279	11.2604	5.18959e-27	DPP7	1.63643	8.61487	1.14507e-16	SOWAHC
919	PBX1	1.47575	10.2022	3.19592e-24	TAB3	0.720191	4.68208	2.92309e-06	UGT2B11	0.339665	2.26848	0.0233487	LINC00879	0.595905	0.461372	0.644562	PHPT1	1.02071	17.245	7.87641e-64	RP11-276E17.2	1.83953	0.715298	0.474515	CIRBP-AS1	0.827817	0.515862	0.606013	SLC10A6	6.7335	0.990551	0.322047	PSMD14	0.297241	1.29157	0.19683	MST1	1.17458	16.9457	7.85381e-57	ORM1	0.595724	11.2316	4.41041e-27	NONO	1.35018	8.61066	1.15804e-16	C14orf2
920	TGM2	1.27049	10.197	3.30925e-24	THRB	0.585272	4.68075	2.93858e-06	PNPLA4	0.36533	2.26043	0.0238444	TRPM6	0.915211	0.460875	0.644919	TRBC1	2.89837	17.2361	3.0337e-63	CPXM2	1.84114	0.714823	0.474807	HTR2C	1.12936	0.515688	0.606126	ALOX12B	6.68238	0.990207	0.322215	ZNF506	0.761403	1.2881	0.198038	POLR2I	1.16894	16.9457	1.06153e-56	TRAPPC6A	1.27637	11.2235	7.7336e-27	ASPH	1.57264	8.59661	1.30826e-16	MGLL
921	MAP3K13	0.670483	10.1964	3.16517e-24	LAMC1	1.26002	4.67971	2.9595e-06	MRPS16	0.186662	2.26001	0.0238695	DSCAM	0.919944	0.460849	0.644937	SNAPIN	1.70108	17.2249	2.12743e-63	TUBB6	0.673862	0.713474	0.475637	RASL11B	1.08594	0.514936	0.606657	TMEM88	0.86619	0.990095	0.322264	C2orf49	0.545564	1.28795	0.19809	RPL23	0.828994	16.9406	2.48871e-57	SLC30A1	1.6855	11.2098	1.00882e-26	CDC123	1.88924	8.59318	1.36295e-16	RPS4Y1
922	SYVN1	1.09106	10.1926	3.41769e-24	PUM1	0.558529	4.67891	2.96589e-06	BANF1	0.150292	2.25838	0.0239695	AMH	0.916586	0.458521	0.646608	COX6B1	0.76276	17.223	6.34488e-64	CHST10	1.82439	0.713386	0.475696	TGFB2-AS1	1.0992	0.513715	0.607508	SMIM10	1.14951	0.989995	0.322311	PSMF1	0.279163	1.28755	0.198229	CCPG1	2.05919	16.9323	4.7991e-56	PLA2G16	1.1232	11.2028	8.69183e-27	POLR2H	1.49628	8.58707	1.39007e-16	APOC3
923	SLMAP	1.49031	10.1925	3.50787e-24	CEP170B	1.06096	4.67765	2.98828e-06	NANS	0.222454	2.25729	0.0240388	AC007036.6	0.934602	0.456704	0.647912	CLEC2D	2.91507	17.2228	3.63953e-63	WNT7B	1.81561	0.711831	0.476659	C2orf44	0.274294	0.512828	0.608133	RP11-930O11.3	6.61859	0.989766	0.322431	MYZAP	3.59714	1.28682	0.198493	GTF3A	1.59908	16.9175	3.34971e-56	FAM96A	1.07303	11.2014	9.04126e-27	PLPP5	2.15488	8.58581	1.45178e-16	INHBA
924	NR1D2	1.06739	10.192	3.41473e-24	USP31	0.680069	4.676	3.00767e-06	PEX3	0.437687	2.25258	0.0243365	RPS16	0.0255433	0.45668	0.647929	SHCBP1	4.17419	17.2205	4.42657e-63	RP1-209A6.1	1.81192	0.71112	0.477099	BPIFB2	0.307745	0.510152	0.610002	LGALS9	0.474299	0.989316	0.322642	FAM167B	1.53008	1.28416	0.199416	NIPSNAP1	1.69693	16.9136	4.13523e-56	RND1	1.65021	11.1999	1.11478e-26	SULT1C2	3.21344	8.58075	1.53008e-16	DDX17
925	PHF3	0.980184	10.1765	4.00687e-24	MCCC2	0.544031	4.67084	3.08325e-06	KDELR3	0.514041	2.25036	0.0244773	PLCG1-AS1	0.901517	0.456076	0.648366	HSPA1A	1.02011	17.2015	1.58457e-63	CTD-2184D3.5	1.8161	0.711006	0.477169	CNDP1	0.516497	0.509475	0.610482	LRRC66	6.4727	0.988667	0.322968	POLR3C	0.917513	1.28377	0.199551	SLC3A2	1.90366	16.9022	6.36976e-56	PABPC1	0.870297	11.1941	8.10265e-27	PBLD	1.72453	8.57083	1.59324e-16	WLS
926	RASSF4	1.19394	10.1751	4.09892e-24	PNPLA3	0.589774	4.66763	3.13108e-06	ICT1	0.273591	2.24892	0.0245679	CDH12	0.191561	0.45588	0.648506	SNRNP27	1.75236	17.1984	3.34713e-63	RP11-307C12.12	0.773961	0.710884	0.477244	LINC00635	0.921187	0.508808	0.610949	CTB-114C7.4	6.46923	0.988641	0.322981	REG1B	1.96872	1.28257	0.199973	GGNBP2	1.50472	16.8848	4.64376e-56	CHRDL2	1.87916	11.1815	1.31145e-26	CPM	1.90946	8.57081	1.61244e-16	NDUFS1
927	WASH1	1.46426	10.1739	4.22775e-24	SRPRA	0.496484	4.6623	3.21327e-06	GALNTL6	1.41847	2.24	0.0251484	CMTM2	0.902765	0.454065	0.649812	IFI6	1.07626	17.1969	2.00329e-63	RP11-505K9.1	0.253854	0.709519	0.478088	RP11-714M23.2	0.575135	0.508452	0.611198	SPINK5	0.422155	0.988366	0.323107	C12orf45	0.357709	1.27665	0.202049	EFNA1	1.29534	16.8727	4.53905e-56	MRPS33	1.17195	11.1547	1.42287e-26	PUF60	1.40572	8.55443	1.77453e-16	RPL38
928	TMEM129	1.35747	10.1708	4.28162e-24	ELP2	0.578967	4.6598	3.25326e-06	AGR2	0.271999	2.23467	0.025487	ZNF280B	0.45345	0.45313	0.650485	CAPZA2	1.18985	17.1951	2.30949e-63	SLIT3	1.80975	0.709416	0.478155	SLC26A3	0.653256	0.507528	0.611846	GSTA5	2.38406	0.988365	0.323114	CCL20	0.263372	1.27534	0.20251	EIF3M	1.61949	16.8618	8.18429e-56	HIBADH	1.41087	11.147	1.64178e-26	COQ5	1.93487	8.5521	1.84732e-16	AHR
929	MAFK	1.75442	10.1571	5.08524e-24	ARHGAP21	0.79242	4.65922	3.2649e-06	UGT2A3	0.485288	2.23288	0.0256092	RP11-826N14.1	0.450551	0.452851	0.650685	SKA1	4.37739	17.1933	6.86247e-63	STAC3	0.438397	0.708464	0.478742	SLC24A3	1.07945	0.506927	0.612261	CCDC160	6.43247	0.988349	0.323124	ZNF676	2.01357	1.27262	0.203485	SPTSSA	1.28197	16.8603	5.08232e-56	SDHA	1.3134	11.1232	2.09614e-26	PSMG4	1.85184	8.5487	1.89455e-16	RPS19
930	TRA2B	0.631013	10.156	4.75702e-24	CYP2C9	0.329473	4.65785	3.27683e-06	BRK1	0.142315	2.2265	0.0260299	RP11-462L8.1	0.363893	0.452781	0.650736	APOLD1	2.6076	17.192	5.46565e-63	CCL19	1.02139	0.707373	0.479421	RP11-739N20.2	1.0264	0.505378	0.613356	CASC8	6.4271	0.988302	0.323147	PSMB5	0.205904	1.27195	0.203714	PHPT1	1.18808	16.8487	4.29403e-56	MTX1	1.21272	11.1102	2.19542e-26	CFB	1.2904	8.53774	2.00069e-16	PLOD3
931	POLM	1.67207	10.1519	5.33315e-24	GAK	0.622733	4.64828	3.4389e-06	RPA3	0.156556	2.20944	0.0271939	RP5-906C1.1	0.574701	0.451708	0.651509	MTPN	1.51744	17.185	3.59287e-63	RP11-190C22.8	0.76911	0.706826	0.479761	SPERT	1.04507	0.504904	0.613686	C11orf53	0.705898	0.987698	0.323433	CELSR3-AS1	3.72505	1.26777	0.205213	PAQR9-AS1	2.49351	16.8422	1.9674e-55	LGR4	1.86352	11.0999	2.92751e-26	MEIS2	2.2307	8.52371	2.30347e-16	HSPA4
932	LRRC20	1.41348	10.1446	5.64703e-24	BBC3	1.06788	4.64794	3.44928e-06	EIF2S2	0.13617	2.20718	0.0273518	OSGEPL1-AS1	0.411321	0.451649	0.65155	THOC7	1.35746	17.1773	3.35285e-63	RP11-231G3.1	1.78095	0.706242	0.480127	KBTBD8	0.344487	0.50485	0.613724	AC139887.4	6.29719	0.987191	0.323691	DYNC1I1	1.93002	1.26773	0.205225	MRPS18C	1.5063	16.8408	8.21555e-56	PDLIM5	1.41761	11.092	2.80769e-26	CNOT7	1.81452	8.51968	2.34821e-16	TSC22D2
933	NFAT5	1.33338	10.1444	5.68527e-24	CLTCL1	1.27262	4.64068	3.57212e-06	MORN4	1.05527	2.19299	0.0283655	CCRL2	0.253933	0.449481	0.653112	GPSM3	2.92999	17.1755	7.56353e-63	GAB3	1.00759	0.706179	0.480165	RP11-404F10.2	0.816404	0.504067	0.614274	GS1-519E5.1	6.20772	0.986369	0.324094	FLJ36000	2.08065	1.26687	0.20553	ENO3	2.04482	16.8395	1.22557e-55	RNASET2	2.03912	11.0718	3.72805e-26	LEPROTL1	1.68845	8.5185	2.3523e-16	FTL
934	BRAT1	1.47904	10.1405	5.92165e-24	AKAP13	0.460716	4.64004	3.57635e-06	FETUB	0.208008	2.19075	0.0285223	CTB-161M19.4	0.884519	0.449412	0.653164	FBL	1.48591	17.1729	4.38332e-63	AF131216.1	1.79915	0.705989	0.480282	TSC22D1-AS1	1.03712	0.503574	0.614621	RP11-598F7.6	6.16498	0.985954	0.324298	PBK	0.432578	1.26461	0.206333	MRPL46	2.15853	16.8135	2.21681e-55	RNASE4	2.51006	11.0589	4.56158e-26	TRA2B	1.15957	8.50925	2.43252e-16	RHOBTB3
935	KIAA0232	1.45542	10.1277	6.71424e-24	TUG1	0.514201	4.6388	3.59921e-06	MORN2	0.31946	2.18901	0.0286491	LINC01506	0.565158	0.449161	0.653346	ACTR2	1.63112	17.1687	5.35851e-63	RP11-315O6.2	0.764991	0.704882	0.480971	RP11-11N7.4	0.942843	0.502932	0.615073	RP11-275I4.1	6.15856	0.985898	0.324325	ZNF560	3.33302	1.26279	0.206998	RAB14	1.70023	16.812	1.70924e-55	TSEN34	2.06292	11.0512	4.58174e-26	SH2D4A	2.49638	8.50735	2.62385e-16	CAMTA1
936	EPN1	0.916138	10.1255	6.52932e-24	GABRE	0.730859	4.63816	3.61233e-06	HINT2	0.149419	2.181	0.0292354	LRRC10B	0.888207	0.449062	0.653416	TOMM22	1.32317	17.1647	4.06033e-63	LINC00559	1.79677	0.704748	0.481054	ZHX1-C8orf76	0.335548	0.502887	0.615104	ANXA3	1.73807	0.985568	0.324484	HSF2BP	1.45217	1.26198	0.207283	SYT17	2.49216	16.8067	2.67694e-55	SEC16B	1.81725	11.0506	4.42569e-26	PKIB	3.1555	8.50172	2.76541e-16	COPS6
937	FST	1.46266	10.1218	7.2065e-24	SDCCAG3	0.812905	4.63549	3.66027e-06	SLC12A5	0.420909	2.17434	0.029735	RP11-439E19.9	0.883992	0.44802	0.654168	TFAM	1.72652	17.1632	5.73641e-63	CLDN5	0.642103	0.704554	0.481172	RP11-306O13.1	1.02412	0.502786	0.615176	SOX17	6.10146	0.98532	0.324609	HIST1H2AC	0.269858	1.26146	0.207463	CSDE1	1.30731	16.8025	1.00603e-55	RNF128	1.59759	11.0298	5.24181e-26	NSRP1	1.4819	8.4906	2.86602e-16	RP11-434D9.1
938	MYO19	1.48296	10.1198	7.3028e-24	TBC1D17	0.816392	4.63306	3.70485e-06	ZNF780A	0.441804	2.16999	0.0300631	RP1-117P20.3	0.881728	0.447857	0.654286	CCL4	2.36655	17.144	1.16265e-62	SLFN12L	0.555984	0.704259	0.481358	SLC52A3	1.02348	0.501875	0.615816	CTD-2210P24.3	6.06223	0.98492	0.324805	CMC4	1.73929	1.26146	0.207472	ACP1	1.36234	16.8	1.17739e-55	LPA	3.4165	11.0298	6.35556e-26	VBP1	1.61013	8.48979	2.90017e-16	HYOU1
[truncated: 24,375 more rows]
[truncated: 7 more columns]
