# Supplementary material for: scDrug: From single-cell RNA-seq to drug response prediction
Source: Comput Struct Biotechnol J. 2022 Dec 1;21:150–7. doi: 10.1016/j.csbj.2022.11.055 (PMC9747355; doi:10.1016/j.csbj.2022.11.055)
Supplement: Supplementary data 3 [file mmc3.xlsx]

## Sheet: IC50_Prediction
Supplemenatry Table S2. Drug list of the potential drugs in the PRISM database predicted to inhibit growth of HCC tumor cells by CaDRReS-Sc. Each cell represents values of predicted sensitivity score of the tumor cell clusters to the drugs. The values of IC50 were log2-transformed.
Drug ID	Drug Name	0	1	2	3	4	5	6	7	8	9	10	11	12	13
BRD-K47832606	floxuridine	0.636	0.623	0.525	0.759	0.338	0.631	0.796	0.559	0.497	0.273	0.531	0.35	0.463	0.407
BRD-K72951360	valrubicin	0.632	0.553	0.625	0.543	0.345	0.459	0.566	0.5	0.462	0.482	0.632	0.556	0.586	0.362
BRD-K00077635	estramustine-phosphate	0.972	0.821	0.976	0.207	0.004	0.094	0.258	0.773	0.591	0.75	0.973	0.92	0.975	0.001
BRD-K71035033	masitinib	0.975	0.818	0.956	0.136	0.024	0.058	0.184	0.727	0.541	0.798	0.978	0.941	0.994	0.012
BRD-K07220430	cinnarazine	0.979	0.823	0.967	0.154	0.014	0.06	0.207	0.747	0.556	0.786	0.983	0.94	0.994	0.002
BRD-K17743125	belinostat	0.823	0.685	0.818	0.204	0.181	0.191	0.243	0.662	0.526	0.686	0.858	0.827	0.831	0.157
BRD-K61397605	romidepsin	0.105	0.033	0.185	0.603	0.926	0.71	0.49	0.093	0.498	0.346	0.162	0.406	0.229	0.834
BRD-K62213621	dihydroartemisinin	0.974	0.828	0.961	0.157	0.017	0.06	0.216	0.732	0.493	0.781	1	0.919	0.988	0.016
BRD-K68997413	PF-3845	0.945	0.791	0.963	0.209	0.032	0.092	0.255	0.765	0.613	0.747	0.955	0.925	0.96	0.017
BRD-K01773560	UNC2250	0.902	0.817	0.833	0.357	0.081	0.243	0.44	0.67	0.38	0.628	0.895	0.694	0.833	0.127
BRD-A28970875	puromycin	0.73	0.616	0.722	0.296	0.277	0.258	0.327	0.502	0.37	0.661	0.78	0.702	0.757	0.274
BRD-K24593301	AZD3463	0.664	0.543	0.681	0.35	0.332	0.288	0.346	0.523	0.534	0.624	0.692	0.744	0.688	0.31
BRD-K00535541	9-aminoacridine	0.809	0.702	0.744	0.333	0.209	0.25	0.371	0.589	0.517	0.593	0.77	0.753	0.789	0.199
BRD-K35329391	GZD824	0.546	0.414	0.678	0.45	0.409	0.358	0.435	0.435	0.504	0.64	0.642	0.722	0.587	0.38
BRD-K94485812	LDN-57444	0.876	0.745	0.851	0.231	0.125	0.181	0.279	0.66	0.525	0.697	0.873	0.839	0.883	0.112
BRD-K36055864	cycloheximide	0.795	0.708	0.718	0.362	0.21	0.322	0.402	0.593	0.432	0.578	0.762	0.668	0.741	0.238
BRD-K49759007	4-hydroxy-phenazone	0.958	0.804	0.967	0.197	0.02	0.088	0.244	0.746	0.56	0.768	0.971	0.914	0.972	0.015
BRD-K00615600	AG-14361	0.98	0.84	0.939	0.218	0.017	0.102	0.282	0.738	0.541	0.732	0.957	0.884	0.961	0.013
BRD-K61688984	RGFP966	0.942	0.797	0.929	0.204	0.051	0.083	0.263	0.717	0.548	0.74	0.942	0.91	0.947	0.035
BRD-K99170882	NSC-319726	0.387	0.4	0.325	0.874	0.586	0.822	0.87	0.36	0.507	0.138	0.307	0.286	0.279	0.622
BRD-K28570407	A-803467	0.976	0.835	0.923	0.156	0.037	0.072	0.218	0.693	0.481	0.766	0.964	0.902	0.976	0.029
BRD-K60446698	ONX-0914	0.574	0.492	0.594	0.486	0.413	0.423	0.467	0.464	0.523	0.483	0.589	0.632	0.606	0.401
BRD-K64888243	AZ960	0.824	0.728	0.737	0.329	0.191	0.26	0.379	0.59	0.42	0.614	0.799	0.693	0.774	0.211
BRD-K29173907	isoflupredone-acetate	0.913	0.734	0.952	0.147	0.079	0.062	0.19	0.672	0.542	0.85	0.947	0.955	0.968	0.037
BRD-K97365803	PI-828	0.856	0.689	0.911	0.208	0.118	0.136	0.216	0.726	0.613	0.76	0.887	0.877	0.899	0.094
BRD-K92093830	doxorubicin	0.502	0.422	0.52	0.592	0.479	0.531	0.568	0.416	0.532	0.434	0.502	0.536	0.488	0.476
BRD-K88510285	bortezomib	0.634	0.537	0.574	0.367	0.404	0.37	0.376	0.403	0.358	0.584	0.643	0.592	0.623	0.399
BRD-K37249724	astemizole	0.965	0.819	0.933	0.208	0.032	0.095	0.262	0.736	0.579	0.724	0.942	0.912	0.949	0.025
BRD-K03601870	ixabepilone	0.568	0.478	0.593	0.457	0.418	0.414	0.439	0.457	0.473	0.521	0.617	0.597	0.592	0.417
BRD-K32821942	azathioprine	0.938	0.819	0.913	0.25	0.048	0.129	0.321	0.706	0.492	0.715	0.942	0.851	0.935	0.052
BRD-K32744045	disulfiram	0.664	0.56	0.678	0.398	0.321	0.37	0.385	0.597	0.594	0.525	0.666	0.691	0.675	0.308
BRD-K31627533	rimexolone	0.955	0.798	0.953	0.176	0.038	0.069	0.23	0.7	0.491	0.804	0.968	0.909	0.972	0.026
BRD-A55913614	primaquine	0.933	0.791	0.928	0.198	0.058	0.101	0.246	0.713	0.536	0.74	0.944	0.901	0.95	0.047
BRD-A74914197	pralatrexate	0.922	0.837	0.79	0.389	0.09	0.259	0.496	0.625	0.347	0.62	0.876	0.634	0.774	0.146
BRD-K59436580	tedizolid	0.842	0.715	0.794	0.338	0.165	0.236	0.371	0.648	0.615	0.623	0.774	0.806	0.803	0.153
BRD-K20655524	mefexamide	0.555	0.426	0.658	0.404	0.417	0.371	0.37	0.492	0.571	0.565	0.628	0.698	0.628	0.375
BRD-K00317371	RITA	0.64	0.708	0.518	0.938	0.305	0.747	1	0.756	0.809	0	0.421	0.381	0.492	0.32
BRD-K47150025	KI-8751	0.903	0.788	0.838	0.256	0.105	0.17	0.307	0.666	0.49	0.679	0.873	0.795	0.88	0.113
BRD-A12230535	nutlin-3	0.977	0.836	0.918	0.24	0.032	0.129	0.313	0.664	0.468	0.754	0.939	0.863	0.938	0.028
BRD-K28360340	TW-37	0.669	0.592	0.641	0.466	0.329	0.373	0.486	0.483	0.44	0.528	0.667	0.633	0.658	0.329
BRD-K44665581	bromosporine	0.928	0.798	0.919	0.251	0.056	0.114	0.318	0.707	0.522	0.716	0.939	0.873	0.927	0.05
BRD-K26531771	EPZ-5676	0.957	0.852	0.855	0.328	0.051	0.196	0.427	0.655	0.401	0.67	0.91	0.746	0.869	0.079
BRD-A44500574	FLI-06	0.883	0.762	0.834	0.257	0.123	0.196	0.3	0.663	0.506	0.681	0.863	0.808	0.872	0.117
BRD-K87112191	PP242	0.687	0.567	0.775	0.387	0.264	0.309	0.376	0.646	0.645	0.6	0.723	0.773	0.73	0.241
BRD-A64242993	lanatoside-c	0.648	0.52	0.719	0.376	0.325	0.31	0.35	0.571	0.59	0.598	0.697	0.739	0.705	0.299
BRD-K66956375	oleoylethanolamide	0.95	0.824	0.902	0.258	0.05	0.132	0.334	0.692	0.49	0.715	0.926	0.847	0.929	0.046
BRD-K59146805	AZ3146	0.887	0.779	0.871	0.3	0.09	0.196	0.357	0.705	0.508	0.648	0.896	0.803	0.874	0.1
BRD-K02407574	parbendazole	0.648	0.585	0.594	0.467	0.353	0.427	0.486	0.479	0.389	0.495	0.652	0.545	0.616	0.378
BRD-K26997899	D-64131	0.703	0.683	0.585	0.619	0.292	0.504	0.693	0.499	0.345	0.388	0.647	0.433	0.582	0.351
BRD-K15424032	SB-228357	0.968	0.832	0.911	0.247	0.036	0.158	0.324	0.716	0.496	0.703	0.934	0.825	0.924	0.038
BRD-K58770988	NMS-E973	0.637	0.524	0.677	0.386	0.347	0.315	0.371	0.483	0.472	0.59	0.691	0.707	0.679	0.343
BRD-K69726342	atorvastatin	0.95	0.82	0.881	0.226	0.062	0.138	0.295	0.682	0.515	0.698	0.912	0.861	0.924	0.062
BRD-K69608737	tacrolimus	0.936	0.799	0.936	0.272	0.034	0.155	0.325	0.766	0.605	0.696	0.922	0.872	0.922	0.037
BRD-A72711497	lasalocid	0.796	0.689	0.76	0.312	0.209	0.258	0.348	0.608	0.519	0.614	0.78	0.762	0.798	0.197
BRD-K56614220	clofazimine	0.927	0.773	0.964	0.176	0.047	0.08	0.222	0.743	0.553	0.77	0.966	0.93	0.967	0.033
BRD-K70401845	erlotinib	0.872	0.668	0.929	0.113	0.124	0.071	0.111	0.713	0.624	0.821	0.915	0.971	0.922	0.078
BRD-K73237276	tacalcitol	0.975	0.832	0.906	0.196	0.043	0.101	0.265	0.705	0.51	0.72	0.942	0.867	0.948	0.035
BRD-K16730910	regorafenib	0.824	0.663	0.881	0.219	0.155	0.145	0.239	0.674	0.656	0.739	0.858	0.932	0.875	0.111
BRD-A69815203	cyclosporin-a	0.926	0.796	0.924	0.261	0.045	0.15	0.304	0.788	0.658	0.669	0.908	0.887	0.927	0.039
BRD-A81513827	saxagliptin	0.905	0.786	0.88	0.344	0.071	0.212	0.414	0.723	0.547	0.643	0.888	0.784	0.85	0.083
BRD-K90374350	chlorquinaldol	0.965	0.848	0.872	0.252	0.045	0.18	0.325	0.722	0.524	0.659	0.902	0.821	0.906	0.058
BRD-K38183498	clonazepam	0.633	0.496	0.684	0.327	0.363	0.305	0.313	0.519	0.586	0.616	0.673	0.753	0.691	0.318
BRD-K51544265	cabozantinib	0.887	0.749	0.902	0.261	0.088	0.139	0.297	0.71	0.579	0.707	0.901	0.867	0.906	0.082
BRD-A35588707	teniposide	0.636	0.568	0.581	0.468	0.377	0.398	0.51	0.389	0.292	0.545	0.654	0.545	0.603	0.395
BRD-K76011241	oseltamivir-phosphate	0.973	0.819	0.973	0.168	0.011	0.065	0.218	0.762	0.572	0.773	0.984	0.937	0.99	0.002
BRD-A43671941	oxprenolol	0.908	0.792	0.866	0.268	0.086	0.183	0.32	0.71	0.536	0.655	0.889	0.827	0.888	0.09
BRD-K73589491	nizatidine	0.98	0.837	0.953	0.173	0.013	0.074	0.232	0.737	0.534	0.764	0.976	0.926	0.987	0.009
BRD-A25608658	narasin	0.715	0.592	0.757	0.372	0.259	0.341	0.38	0.649	0.62	0.575	0.726	0.743	0.738	0.23
BRD-K89714990	tepoxalin	0.939	0.807	0.89	0.24	0.058	0.159	0.288	0.734	0.578	0.683	0.904	0.868	0.907	0.059
BRD-K32107296	temozolomide	0.983	0.845	0.94	0.192	0.014	0.085	0.255	0.745	0.535	0.732	0.965	0.902	0.971	0.015
BRD-A29485665	bicalutamide	0.934	0.788	0.94	0.252	0.037	0.136	0.286	0.793	0.694	0.691	0.91	0.92	0.934	0.023
BRD-K99792991	hexachlorophene	0.87	0.755	0.834	0.302	0.121	0.232	0.346	0.704	0.596	0.613	0.838	0.809	0.848	0.117
BRD-K92049597	triamterene	0.973	0.852	0.911	0.203	0.032	0.111	0.272	0.719	0.492	0.707	0.95	0.866	0.962	0.036
BRD-K34157611	cimetidine	0.931	0.805	0.902	0.193	0.066	0.084	0.254	0.657	0.428	0.746	0.959	0.873	0.946	0.071
BRD-K01109406	nitisinone	0.965	0.822	0.95	0.197	0.023	0.089	0.254	0.744	0.556	0.744	0.96	0.907	0.97	0.016
BRD-A90547603	eptifibatide	0.945	0.795	0.961	0.159	0.035	0.057	0.2	0.74	0.542	0.776	0.982	0.93	0.982	0.028
BRD-K72093121	vidarabine	0.905	0.749	0.924	0.184	0.08	0.085	0.206	0.74	0.634	0.737	0.918	0.934	0.94	0.058
BRD-K30577245	docetaxel	0.885	0.804	0.702	0.281	0.162	0.288	0.386	0.553	0.235	0.639	0.844	0.6	0.747	0.233
BRD-K34022604	clofarabine	0.701	0.636	0.651	0.442	0.295	0.381	0.479	0.515	0.423	0.53	0.698	0.607	0.673	0.313
BRD-K04111260	raclopride	0.955	0.828	0.92	0.275	0.03	0.159	0.345	0.722	0.515	0.697	0.933	0.841	0.921	0.042
BRD-K02113016	olaparib	0.915	0.793	0.87	0.27	0.084	0.144	0.345	0.67	0.47	0.711	0.913	0.808	0.891	0.088
BRD-K37798499	etoposide	0.873	0.764	0.786	0.335	0.135	0.25	0.402	0.607	0.44	0.645	0.837	0.717	0.801	0.164
BRD-K99964838	bosutinib	0.963	0.824	0.883	0.189	0.061	0.118	0.265	0.655	0.425	0.766	0.934	0.844	0.933	0.06
BRD-K06858286	cabazitaxel	0.368	0.402	0.249	0.733	0.651	0.76	0.733	0.236	0.169	0.199	0.362	0.161	0.289	0.726
BRD-K51747290	hydroxyurea	0.933	0.8	0.893	0.265	0.065	0.142	0.327	0.693	0.525	0.709	0.91	0.837	0.906	0.064
BRD-K87827419	melphalan	0.943	0.851	0.812	0.296	0.081	0.182	0.379	0.673	0.485	0.621	0.869	0.762	0.861	0.105
BRD-K24556098	deoxycorticosterone-acetate	0.711	0.594	0.744	0.359	0.272	0.296	0.377	0.569	0.539	0.597	0.736	0.75	0.739	0.25
BRD-K91601245	mercaptopurine	0.961	0.837	0.913	0.226	0.035	0.123	0.295	0.72	0.494	0.72	0.947	0.856	0.94	0.044
BRD-K78815826	suxibuzone	0.898	0.76	0.935	0.307	0.057	0.189	0.351	0.759	0.608	0.692	0.909	0.856	0.895	0.055
BRD-K36711084	cyromazine	0.972	0.822	0.975	0.204	0.006	0.08	0.257	0.763	0.579	0.758	0.977	0.93	0.983	0
BRD-A70083328	secnidazole	0.954	0.832	0.909	0.23	0.04	0.139	0.298	0.709	0.508	0.706	0.932	0.874	0.942	0.045
BRD-K06222852	posaconazole	0.917	0.785	0.926	0.286	0.046	0.172	0.329	0.76	0.619	0.679	0.906	0.884	0.909	0.051
BRD-K69280563	vinorelbine	0.668	0.578	0.604	0.333	0.363	0.364	0.351	0.437	0.353	0.575	0.674	0.616	0.669	0.365
BRD-K62008436	paclitaxel	0.819	0.676	0.759	0.095	0.225	0.108	0.155	0.492	0.224	0.822	0.926	0.744	0.801	0.246
BRD-K88429204	pyrimethamine	0.919	0.819	0.853	0.266	0.08	0.185	0.327	0.7	0.479	0.646	0.898	0.784	0.889	0.1
BRD-K70301465	ibrutinib	0.868	0.682	0.922	0.116	0.121	0.076	0.122	0.711	0.585	0.799	0.93	0.95	0.927	0.094
BRD-K13112821	artemisinin	0.923	0.791	0.915	0.178	0.064	0.123	0.22	0.71	0.507	0.73	0.945	0.887	0.948	0.066
BRD-K10799896	clobetasol-propionate	0.902	0.735	0.911	0.145	0.105	0.067	0.199	0.623	0.482	0.837	0.928	0.937	0.956	0.066
BRD-K29950728	clomifene	0.9	0.776	0.901	0.282	0.075	0.16	0.332	0.714	0.564	0.681	0.903	0.869	0.904	0.074
BRD-K99475619	genz-644282	0.289	0.328	0.222	0.869	0.708	0.811	0.856	0.202	0.314	0.159	0.268	0.187	0.238	0.741
BRD-K39484304	triptolide	0	0.044	0	1	1	1	0.914	0	0.38	0.037	0	0.096	0	1
BRD-K68532323	SB-743921	0.3	0.324	0.178	0.659	0.749	0.718	0.623	0.123	0.127	0.3	0.323	0.151	0.265	0.804
BRD-K04264130	favipiravir	0.981	0.827	0.965	0.174	0.012	0.067	0.23	0.743	0.558	0.773	0.976	0.936	0.988	0.002
BRD-K68870568	flumatinib	0.971	0.829	0.931	0.205	0.03	0.099	0.27	0.712	0.538	0.745	0.947	0.904	0.96	0.021
BRD-K71281111	SNX-2112	0.454	0.411	0.395	0.603	0.568	0.603	0.591	0.28	0.357	0.384	0.43	0.424	0.431	0.573
BRD-K71480163	GDC-0068	0.791	0.632	0.931	0.324	0.133	0.19	0.307	0.774	0.745	0.679	0.844	0.906	0.842	0.112
BRD-K08542803	gambogic-acid	0.66	0.538	0.676	0.368	0.334	0.355	0.358	0.491	0.507	0.583	0.684	0.734	0.677	0.324
BRD-K28192623	spiradoline	0.84	0.755	0.762	0.371	0.16	0.303	0.437	0.608	0.405	0.587	0.814	0.669	0.784	0.189
BRD-K20285085	R406	0.808	0.672	0.865	0.239	0.158	0.159	0.263	0.646	0.465	0.74	0.898	0.829	0.862	0.155
BRD-K76239644	BMS-690514	0.822	0.632	0.863	0.116	0.194	0.058	0.114	0.606	0.493	0.82	0.895	0.911	0.887	0.155
BRD-K03449891	foretinib	0.807	0.625	0.945	0.24	0.131	0.095	0.235	0.714	0.62	0.809	0.921	0.905	0.868	0.116
BRD-K99604664	tanaproget	0.834	0.723	0.825	0.396	0.132	0.313	0.417	0.742	0.689	0.554	0.774	0.781	0.794	0.137
BRD-K12787259	CX-5461	0.786	0.66	0.76	0.323	0.226	0.245	0.367	0.572	0.522	0.636	0.768	0.777	0.777	0.198
BRD-K25244359	apatinib	0.935	0.808	0.89	0.235	0.066	0.134	0.297	0.694	0.531	0.702	0.909	0.864	0.925	0.061
BRD-K66911501	MK-3207	0.968	0.821	0.962	0.173	0.017	0.074	0.222	0.762	0.576	0.75	0.974	0.934	0.984	0.008
BRD-K51324732	meglitinide	0.955	0.822	0.924	0.228	0.038	0.118	0.295	0.708	0.5	0.731	0.953	0.864	0.939	0.04
BRD-K62965247	tipifarnib	0.675	0.597	0.7	0.549	0.269	0.516	0.575	0.625	0.558	0.455	0.669	0.543	0.633	0.284
BRD-K64538373	Ro-4987655	0.683	0.563	0.594	0.542	0.349	0.455	0.606	0.426	0.571	0.559	0.579	0.562	0.548	0.329
BRD-K07881437	danusertib	0.512	0.469	0.422	0.512	0.522	0.505	0.532	0.296	0.211	0.458	0.526	0.383	0.468	0.555
BRD-K96123349	brequinar	0.895	0.761	0.9	0.36	0.067	0.221	0.401	0.788	0.658	0.631	0.871	0.802	0.838	0.078
BRD-K86525559	AZD7762	0.461	0.377	0.504	0.394	0.538	0.435	0.334	0.381	0.478	0.543	0.539	0.581	0.556	0.507
BRD-K92968657	tirapazamine	0.972	0.832	0.95	0.224	0.015	0.097	0.285	0.737	0.536	0.729	0.967	0.896	0.961	0.017
BRD-K51791723	P276-00	0.697	0.556	0.728	0.392	0.289	0.319	0.385	0.55	0.582	0.635	0.709	0.741	0.693	0.268
BRD-K14796088	berberine	0.745	0.628	0.756	0.401	0.232	0.318	0.407	0.632	0.639	0.563	0.715	0.769	0.737	0.222
BRD-K12885236	dapivirine	0.831	0.71	0.806	0.291	0.167	0.21	0.329	0.633	0.523	0.65	0.824	0.8	0.825	0.161
BRD-K13646352	midostaurin	0.661	0.554	0.678	0.368	0.328	0.336	0.363	0.521	0.466	0.606	0.706	0.669	0.692	0.32
BRD-K92241597	tosedostat	0.442	0.353	0.495	0.545	0.548	0.506	0.492	0.425	0.606	0.402	0.462	0.545	0.472	0.52
BRD-K97883416	BMS-626529	0.782	0.684	0.776	0.407	0.195	0.332	0.448	0.652	0.572	0.535	0.757	0.74	0.766	0.183
BRD-K52911425	GDC-0941	0.781	0.652	0.76	0.305	0.222	0.223	0.324	0.6	0.565	0.656	0.76	0.793	0.777	0.208
BRD-K19034817	pacritinib	0.79	0.657	0.811	0.267	0.196	0.215	0.283	0.647	0.589	0.674	0.809	0.842	0.823	0.171
BRD-K30933884	UNBS-5162	0.87	0.746	0.842	0.285	0.122	0.189	0.318	0.667	0.533	0.667	0.858	0.808	0.859	0.129
BRD-K38852836	ganetespib	0.717	0.626	0.654	0.465	0.279	0.426	0.508	0.532	0.508	0.514	0.692	0.609	0.634	0.304
BRD-K99545815	PF-562271	0.858	0.73	0.81	0.235	0.154	0.19	0.274	0.624	0.48	0.7	0.853	0.791	0.847	0.154
BRD-K44408410	2-methoxyestradiol	0.903	0.762	0.889	0.203	0.09	0.146	0.238	0.712	0.537	0.717	0.909	0.865	0.903	0.09
BRD-K70463136	BAY-87-2243	0.402	0.357	0.464	0.773	0.531	0.729	0.702	0.568	0.828	0.175	0.338	0.471	0.368	0.527
BRD-K72827473	CEP-37440	0.82	0.679	0.882	0.278	0.14	0.165	0.294	0.707	0.616	0.693	0.868	0.869	0.858	0.124
BRD-K04993719	LY2334737	0.808	0.692	0.796	0.266	0.19	0.197	0.297	0.596	0.417	0.694	0.85	0.756	0.832	0.192
BRD-K52751261	TAK-715	0.984	0.833	0.954	0.151	0.018	0.059	0.213	0.717	0.509	0.79	0.984	0.927	0.991	0.009
BRD-A47706533	buthionine-sulfoximine	0.973	0.82	0.952	0.168	0.026	0.074	0.224	0.739	0.56	0.76	0.968	0.92	0.979	0.01
BRD-K62398570	lerisetron	0.971	0.827	0.941	0.193	0.027	0.097	0.26	0.73	0.536	0.743	0.959	0.907	0.961	0.02
BRD-K45724504	anguidine	0.525	0.443	0.562	0.506	0.46	0.426	0.481	0.404	0.466	0.511	0.571	0.597	0.569	0.447
BRD-A46813902	iododexetimide	0.969	0.815	0.964	0.196	0.017	0.086	0.249	0.736	0.549	0.77	0.97	0.923	0.973	0.009
BRD-K99113996	AZD2014	0.749	0.627	0.813	0.538	0.179	0.426	0.537	0.802	0.861	0.472	0.666	0.744	0.675	0.176
BRD-K75649340	tioguanine	0.896	0.791	0.836	0.301	0.101	0.204	0.369	0.646	0.421	0.666	0.888	0.756	0.866	0.12
BRD-A25687296	emetine	0.489	0.412	0.539	0.531	0.487	0.495	0.492	0.422	0.51	0.463	0.532	0.566	0.53	0.472
BRD-K96358241	harringtonine	0.769	0.664	0.721	0.269	0.254	0.199	0.293	0.512	0.35	0.661	0.808	0.71	0.784	0.263
BRD-A64553394	DPI-201106	0.818	0.687	0.767	0.258	0.209	0.205	0.294	0.58	0.501	0.666	0.798	0.798	0.813	0.184
BRD-K51967704	BIIB021	0.822	0.711	0.755	0.327	0.185	0.282	0.386	0.598	0.491	0.643	0.799	0.719	0.771	0.193
BRD-K19295594	gossypol	0.77	0.666	0.739	0.352	0.232	0.28	0.378	0.598	0.557	0.582	0.746	0.757	0.767	0.219
BRD-K64925568	AMG-232	0.888	0.746	0.891	0.311	0.099	0.193	0.356	0.633	0.496	0.718	0.88	0.839	0.877	0.082
BRD-K16551357	evacetrapib	0.899	0.778	0.912	0.314	0.063	0.179	0.357	0.768	0.637	0.642	0.891	0.86	0.895	0.064
BRD-K50168500	canertinib	0.859	0.655	0.878	0.087	0.165	0.051	0.082	0.647	0.548	0.825	0.901	0.935	0.901	0.127
BRD-K54256913	MK-1775	0.801	0.658	0.848	0.2	0.176	0.186	0.221	0.668	0.501	0.747	0.889	0.804	0.843	0.166
BRD-K23301018	broxyquinoline	0.88	0.77	0.839	0.347	0.107	0.241	0.401	0.681	0.522	0.631	0.857	0.748	0.834	0.124
BRD-K46386702	ARRY-334543	0.782	0.624	0.834	0.315	0.188	0.258	0.294	0.725	0.741	0.628	0.77	0.863	0.793	0.163
BRD-K11215326	tazemetostat	0.902	0.768	0.871	0.261	0.094	0.166	0.304	0.698	0.567	0.689	0.875	0.853	0.888	0.084
BRD-K19318328	FR-139317	0.897	0.763	0.861	0.179	0.113	0.12	0.23	0.646	0.454	0.757	0.913	0.83	0.913	0.109
BRD-K91623615	ABT-751	0.604	0.539	0.583	0.449	0.392	0.416	0.444	0.443	0.361	0.512	0.642	0.55	0.612	0.414
BRD-K74057757	indibulin	0.667	0.593	0.627	0.429	0.334	0.394	0.447	0.492	0.371	0.53	0.682	0.575	0.65	0.353
BRD-K94420399	PF-04136309	0.953	0.806	0.936	0.196	0.043	0.081	0.258	0.707	0.539	0.756	0.95	0.918	0.959	0.028
BRD-K26712974	VX-765	0.853	0.733	0.86	0.296	0.121	0.22	0.327	0.708	0.586	0.647	0.856	0.826	0.866	0.111
BRD-K75009076	SCH-900776	0.794	0.633	0.855	0.09	0.2	0.088	0.081	0.613	0.498	0.854	0.9	0.89	0.903	0.161
BRD-K53097745	pterostilbene	0.844	0.727	0.823	0.33	0.139	0.235	0.37	0.695	0.634	0.614	0.808	0.81	0.828	0.129
BRD-K43389698	BMS-387032	0.495	0.391	0.581	0.415	0.489	0.386	0.376	0.38	0.459	0.584	0.588	0.649	0.592	0.456
BRD-K60341624	GSK1292263	0.843	0.705	0.886	0.279	0.123	0.178	0.292	0.727	0.633	0.662	0.864	0.863	0.87	0.115
BRD-K70914287	BIBX-1382	0.904	0.758	0.894	0.252	0.087	0.144	0.294	0.7	0.558	0.709	0.901	0.861	0.899	0.079
BRD-K82135108	elesclomol	0.658	0.615	0.635	0.673	0.284	0.603	0.715	0.631	0.632	0.343	0.568	0.547	0.557	0.322
BRD-K07265709	dexrazoxane	0.815	0.681	0.795	0.21	0.199	0.156	0.233	0.591	0.44	0.719	0.844	0.793	0.84	0.191
BRD-K11630072	carmofur	0.922	0.788	0.863	0.21	0.094	0.135	0.27	0.642	0.423	0.749	0.917	0.825	0.895	0.095
BRD-K13183738	pentamidine	0.803	0.656	0.859	0.306	0.163	0.22	0.309	0.686	0.637	0.657	0.816	0.853	0.831	0.141
BRD-K13514097	everolimus	0.801	0.688	0.877	0.629	0.076	0.517	0.598	1	1	0.371	0.687	0.678	0.66	0.133
BRD-A50049929	oxazepam	0.891	0.75	0.895	0.214	0.098	0.114	0.246	0.697	0.499	0.725	0.922	0.851	0.905	0.094
BRD-K17979676	eprobemide	0.928	0.776	0.931	0.209	0.055	0.131	0.245	0.736	0.572	0.741	0.929	0.893	0.926	0.047
BRD-K02594908	sulfanilamide	0.897	0.763	0.872	0.286	0.093	0.181	0.329	0.721	0.599	0.646	0.872	0.845	0.867	0.088
BRD-K87024524	phenelzine	0.976	0.816	0.957	0.118	0.026	0.038	0.17	0.729	0.535	0.795	0.986	0.946	0.997	0.01
BRD-K84783599	riociguat	0.957	0.806	0.943	0.169	0.038	0.059	0.224	0.695	0.527	0.796	0.968	0.929	0.971	0.027
BRD-K09951645	dabrafenib	0.866	0.71	0.932	0.304	0.097	0.176	0.345	0.707	0.63	0.705	0.89	0.89	0.847	0.069
BRD-K21283037	riluzole	0.945	0.794	0.931	0.17	0.051	0.098	0.222	0.705	0.511	0.766	0.954	0.902	0.955	0.041
BRD-A23067620	itraconazole	0.98	0.821	0.961	0.139	0.015	0.039	0.19	0.739	0.537	0.784	0.981	0.931	0.991	0.004
BRD-K00673382	famotidine	0.968	0.821	0.953	0.162	0.025	0.051	0.217	0.736	0.523	0.771	0.982	0.918	0.981	0.018
BRD-K10843433	phenylbutazone	0.971	0.857	0.827	0.096	0.088	0.075	0.18	0.63	0.369	0.742	0.934	0.846	0.947	0.086
BRD-K10845183	tiludronate	0.951	0.8	0.942	0.128	0.047	0.06	0.175	0.709	0.502	0.79	0.979	0.926	0.979	0.035
BRD-K00259736	colchicine	0.446	0.37	0.532	0.505	0.519	0.518	0.467	0.359	0.346	0.507	0.562	0.489	0.514	0.524
BRD-K23204545	busulfan	0.929	0.804	0.911	0.181	0.064	0.101	0.237	0.664	0.395	0.753	0.964	0.848	0.943	0.077
BRD-K35245662	ciclesonide	0.932	0.787	0.89	0.17	0.087	0.083	0.245	0.611	0.4	0.811	0.931	0.88	0.941	0.068
BRD-K15567136	papaverine	0.866	0.734	0.832	0.263	0.136	0.19	0.298	0.656	0.537	0.674	0.848	0.817	0.856	0.131
BRD-K43389675	daunorubicin	0.799	0.737	0.684	0.559	0.19	0.442	0.656	0.569	0.392	0.478	0.723	0.529	0.627	0.265
BRD-K52256627	chlorhexidine	0.856	0.694	0.889	0.196	0.131	0.127	0.211	0.674	0.587	0.753	0.889	0.905	0.904	0.103
BRD-K68346641	amsacrine	0.638	0.569	0.587	0.493	0.368	0.419	0.516	0.463	0.401	0.507	0.627	0.542	0.6	0.381
BRD-K51313569	palbociclib	0.931	0.819	0.873	0.316	0.06	0.183	0.389	0.678	0.466	0.676	0.908	0.793	0.874	0.081
BRD-A49358627	ciprofibrate	0.903	0.782	0.822	0.25	0.123	0.154	0.311	0.607	0.46	0.691	0.861	0.819	0.885	0.116
BRD-K69650333	idarubicin	0.531	0.464	0.542	0.601	0.449	0.508	0.595	0.435	0.516	0.427	0.526	0.545	0.515	0.444
BRD-K29254801	thiram	0.509	0.425	0.569	0.508	0.46	0.52	0.457	0.541	0.63	0.419	0.512	0.601	0.551	0.432
BRD-A36267905	buphenine	0.914	0.79	0.919	0.306	0.041	0.206	0.342	0.815	0.684	0.627	0.884	0.856	0.89	0.051
BRD-A36456202	colistin-b-sulfate	0.957	0.819	0.955	0.225	0.015	0.102	0.272	0.78	0.601	0.711	0.953	0.911	0.959	0.015
BRD-A48300215	ajmaline	0.907	0.753	0.927	0.254	0.07	0.134	0.292	0.741	0.618	0.715	0.905	0.89	0.905	0.053
BRD-K63126190	epinephrine	0.875	0.738	0.858	0.294	0.121	0.164	0.348	0.662	0.566	0.669	0.858	0.837	0.869	0.102
BRD-K66175015	afatinib	0.865	0.684	0.839	0.073	0.17	0.074	0.086	0.627	0.467	0.817	0.903	0.88	0.891	0.153
BRD-K21680192	mitoxantrone	0.352	0.291	0.422	0.649	0.614	0.638	0.586	0.337	0.453	0.369	0.418	0.419	0.38	0.617
BRD-A69651145	minocycline	0.935	0.771	0.937	0.173	0.061	0.072	0.218	0.706	0.554	0.769	0.946	0.928	0.949	0.04
BRD-A10070317	propranolol	0.893	0.753	0.95	0.287	0.054	0.162	0.326	0.759	0.6	0.696	0.92	0.887	0.909	0.051
BRD-K51318897	fenbendazole	0.572	0.541	0.549	0.522	0.409	0.495	0.53	0.543	0.484	0.353	0.579	0.493	0.555	0.431
BRD-K67511046	naloxone	0.687	0.604	0.848	0.359	0.215	0.251	0.36	0.685	0.498	0.613	0.848	0.739	0.801	0.231
BRD-K11433652	aspirin	0.869	0.715	0.88	0.256	0.121	0.143	0.289	0.699	0.651	0.703	0.855	0.902	0.881	0.082
BRD-K18250272	propoxycaine	0.886	0.726	0.953	0.216	0.075	0.097	0.249	0.735	0.602	0.754	0.938	0.926	0.935	0.053
BRD-K78789465	pentagastrin	0.779	0.656	0.813	0.222	0.211	0.148	0.247	0.615	0.494	0.698	0.843	0.834	0.851	0.178
BRD-K85333151	ramifenazone	0.923	0.775	0.949	0.187	0.052	0.092	0.223	0.761	0.599	0.735	0.947	0.933	0.954	0.034
BRD-K46937689	phenazone	0.909	0.767	0.914	0.218	0.077	0.113	0.259	0.73	0.593	0.711	0.912	0.901	0.934	0.056
BRD-K36386086	dolutegravir	0.831	0.707	0.835	0.337	0.146	0.233	0.369	0.689	0.628	0.617	0.808	0.823	0.826	0.137
BRD-K64052750	gefitinib	0.822	0.635	0.88	0.193	0.166	0.152	0.178	0.728	0.691	0.725	0.838	0.925	0.861	0.122
BRD-K49328571	dasatinib	0.748	0.499	0.841	0	0.287	0	0	0.492	0.453	1	0.891	0.974	0.852	0.199
BRD-K99946902	hexylresorcinol	0.838	0.761	0.809	0.431	0.106	0.394	0.44	0.837	0.761	0.451	0.741	0.761	0.775	0.136
BRD-K72723676	benzethonium	0.7	0.643	0.632	0.527	0.301	0.45	0.58	0.456	0.401	0.474	0.626	0.588	0.642	0.326
BRD-K04568635	octenidine	0.754	0.637	0.79	0.384	0.212	0.272	0.402	0.635	0.598	0.596	0.768	0.768	0.772	0.199
BRD-A92439610	triamcinolone-acetonide	0.895	0.726	0.874	0.133	0.129	0.079	0.176	0.637	0.537	0.797	0.887	0.939	0.931	0.077
BRD-K62310379	fluticasone-propionate	0.837	0.694	0.856	0.25	0.152	0.147	0.299	0.564	0.408	0.783	0.886	0.842	0.876	0.138
BRD-K27351809	nomegestrol-acetate	0.958	0.815	0.927	0.201	0.041	0.086	0.256	0.727	0.566	0.727	0.936	0.914	0.956	0.026
BRD-K87774949	istradefylline	0.951	0.825	0.871	0.172	0.071	0.117	0.235	0.681	0.483	0.711	0.916	0.855	0.936	0.068
BRD-K56343971	vemurafenib	0.904	0.757	0.916	0.233	0.083	0.155	0.277	0.727	0.614	0.701	0.908	0.899	0.902	0.057
BRD-K96159438	adefovir-dipivoxil	0.761	0.651	0.767	0.342	0.222	0.254	0.366	0.615	0.594	0.617	0.767	0.775	0.785	0.202
BRD-K71075609	dorzolamide	0.934	0.799	0.892	0.258	0.064	0.143	0.319	0.715	0.599	0.683	0.892	0.879	0.91	0.051
BRD-K59197931	naproxen	0.919	0.761	0.94	0.146	0.068	0.052	0.178	0.705	0.567	0.786	0.952	0.952	0.969	0.043
BRD-K83257731	chloropyramine	0.765	0.633	0.795	0.29	0.226	0.178	0.311	0.539	0.481	0.662	0.814	0.829	0.811	0.206
BRD-K60585088	paricalcitol	0.892	0.754	0.899	0.252	0.087	0.164	0.298	0.712	0.558	0.682	0.902	0.849	0.9	0.078
BRD-K79254416	decitabine	0.948	0.839	0.784	0.227	0.106	0.166	0.333	0.604	0.425	0.682	0.869	0.77	0.851	0.12
BRD-K92428153	mycophenolate-mofetil	0.897	0.786	0.85	0.278	0.096	0.173	0.325	0.698	0.533	0.648	0.874	0.8	0.874	0.103
BRD-A93236127	digitoxin	0.546	0.444	0.62	0.313	0.443	0.326	0.275	0.417	0.391	0.64	0.672	0.685	0.662	0.415
BRD-A55424491	methotrexate	0.694	0.607	0.645	0.311	0.331	0.284	0.337	0.457	0.36	0.63	0.719	0.673	0.719	0.322
BRD-A54275602	lanoconazole	0.94	0.782	0.939	0.148	0.047	0.102	0.181	0.751	0.564	0.767	0.949	0.909	0.952	0.04
BRD-A11815689	proscillaridin-a	0.281	0.238	0.328	0.616	0.715	0.638	0.536	0.251	0.429	0.35	0.343	0.424	0.359	0.693
BRD-K08619574	thioproperazine	0.958	0.808	0.919	0.166	0.043	0.075	0.217	0.71	0.542	0.755	0.941	0.905	0.954	0.034
BRD-K93568044	hydrocortisone	0.966	0.811	0.945	0.176	0.025	0.084	0.235	0.738	0.552	0.751	0.952	0.907	0.964	0.011
BRD-K63750851	mycophenolic-acid	0.815	0.702	0.77	0.343	0.185	0.252	0.382	0.613	0.501	0.622	0.79	0.745	0.779	0.189
BRD-K75958547	pitavastatin	0.822	0.699	0.793	0.316	0.178	0.22	0.355	0.6	0.512	0.636	0.811	0.783	0.809	0.176
BRD-A41304429	practolol	0.811	0.661	0.804	0.26	0.192	0.222	0.273	0.608	0.523	0.686	0.806	0.818	0.822	0.175
BRD-K38003476	clocortolone-pivalate	0.953	0.804	0.848	0.13	0.1	0.073	0.208	0.568	0.398	0.812	0.909	0.873	0.941	0.073
BRD-K04548931	epirubicin	0.422	0.328	0.469	0.541	0.574	0.515	0.488	0.339	0.516	0.459	0.454	0.545	0.464	0.545
BRD-K54262262	monobenzone	0.945	0.802	0.914	0.179	0.056	0.096	0.233	0.694	0.506	0.752	0.947	0.893	0.946	0.046
BRD-K77987382	mebendazole	0.811	0.686	0.789	0.298	0.187	0.241	0.329	0.622	0.504	0.643	0.804	0.768	0.801	0.183
BRD-A38350138	ketoconazole	0.926	0.78	0.898	0.135	0.084	0.087	0.185	0.685	0.501	0.761	0.932	0.896	0.943	0.067
BRD-K93034159	cladribine	0.58	0.514	0.542	0.44	0.439	0.389	0.446	0.403	0.389	0.483	0.602	0.583	0.578	0.439
BRD-A06627858	monensin	0.798	0.675	0.744	0.293	0.219	0.29	0.322	0.624	0.548	0.602	0.755	0.748	0.775	0.207
BRD-K70505054	ranitidine	0.936	0.774	0.871	0.101	0.104	0.067	0.15	0.63	0.481	0.795	0.914	0.903	0.949	0.072
BRD-K68693535	lidamidine	0.919	0.759	0.952	0.179	0.054	0.095	0.213	0.726	0.563	0.766	0.953	0.925	0.95	0.041
BRD-K70358946	aripiprazole	0.902	0.772	0.863	0.232	0.094	0.141	0.277	0.663	0.493	0.699	0.887	0.834	0.897	0.097
BRD-K35189033	levonorgestrel	0.866	0.676	0.949	0.128	0.113	0.049	0.133	0.658	0.502	0.874	0.954	0.939	0.949	0.078
BRD-K58122457	hesperadin	0.625	0.591	0.443	0.501	0.444	0.451	0.56	0.307	0.193	0.465	0.571	0.409	0.523	0.475
BRD-K68633617	ACDPP	0.883	0.756	0.913	0.264	0.082	0.178	0.303	0.734	0.56	0.686	0.894	0.862	0.9	0.076
BRD-K13571841	pepstatin	0.896	0.771	0.85	0.272	0.104	0.174	0.324	0.681	0.534	0.676	0.871	0.81	0.876	0.102
BRD-K37720887	SB-525334	0.963	0.815	0.902	0.114	0.062	0.06	0.169	0.673	0.422	0.789	0.965	0.873	0.971	0.057
BRD-K86727142	embelin	0.949	0.828	0.87	0.148	0.068	0.106	0.197	0.681	0.441	0.735	0.933	0.858	0.947	0.081
BRD-K33277808	ouabain	0.494	0.416	0.475	0.46	0.534	0.452	0.425	0.315	0.428	0.502	0.501	0.578	0.545	0.504
BRD-K58049875	thiostrepton	0.827	0.727	0.763	0.307	0.178	0.256	0.352	0.652	0.536	0.57	0.793	0.765	0.797	0.184
BRD-K37590257	GSK256066	0.986	0.855	0.859	0.168	0.058	0.099	0.249	0.655	0.441	0.718	0.927	0.846	0.935	0.057
BRD-K84683831	radezolid	0.817	0.718	0.765	0.398	0.172	0.31	0.439	0.671	0.616	0.541	0.743	0.741	0.764	0.182
BRD-K13390322	AT-7519	0.767	0.608	0.784	0.22	0.243	0.174	0.236	0.513	0.444	0.782	0.812	0.807	0.806	0.226
BRD-K24576554	AT-9283	0.843	0.812	0.666	0.442	0.181	0.335	0.54	0.562	0.272	0.512	0.779	0.548	0.726	0.246
BRD-K52233191	R547	0.694	0.611	0.666	0.381	0.303	0.337	0.388	0.539	0.441	0.553	0.717	0.653	0.691	0.313
BRD-K52313696	tacedinaline	0.861	0.689	0.915	0.177	0.125	0.095	0.201	0.695	0.617	0.786	0.9	0.944	0.918	0.081
BRD-K81458380	CX-4945	0.888	0.74	0.903	0.24	0.093	0.163	0.272	0.733	0.622	0.696	0.886	0.885	0.892	0.072
BRD-K63504947	semaxanib	0.808	0.633	0.949	0.258	0.131	0.173	0.244	0.801	0.749	0.716	0.871	0.901	0.878	0.087
BRD-K62196610	AVN-944	0.935	0.813	0.848	0.306	0.076	0.187	0.386	0.664	0.442	0.673	0.891	0.774	0.847	0.098
BRD-K19412355	SB-242235	0.999	0.87	0.921	0.198	0.011	0.078	0.27	0.719	0.488	0.732	0.961	0.883	0.965	0.021
BRD-K26838195	AST-1306	0.898	0.785	0.805	0.263	0.121	0.179	0.318	0.642	0.455	0.669	0.852	0.771	0.859	0.132
BRD-K18157228	fdcyd	0.671	0.658	0.557	0.583	0.327	0.497	0.614	0.53	0.419	0.353	0.607	0.464	0.587	0.376
BRD-K20545304	bardoxolone	0.775	0.737	0.594	0.433	0.265	0.426	0.504	0.492	0.355	0.445	0.666	0.59	0.673	0.307
BRD-K65924316	serdemetan	0.8	0.745	0.718	0.531	0.172	0.4	0.587	0.659	0.49	0.448	0.735	0.593	0.699	0.227
BRD-K41278234	CUDC-101	0.747	0.633	0.642	0.245	0.316	0.227	0.284	0.458	0.416	0.64	0.716	0.716	0.741	0.286
BRD-K28822270	resminostat	0.814	0.694	0.759	0.281	0.208	0.241	0.327	0.623	0.5	0.611	0.798	0.775	0.779	0.184
BRD-K29673530	hypericin	0.988	0.862	0.9	0.186	0.031	0.089	0.262	0.683	0.435	0.73	0.959	0.855	0.956	0.04
BRD-K13050541	acivicin	0.795	0.672	0.788	0.195	0.214	0.151	0.203	0.565	0.403	0.725	0.848	0.808	0.852	0.205
BRD-K68065987	MK-2206	0.701	0.565	0.745	0.44	0.274	0.344	0.42	0.673	0.774	0.512	0.653	0.766	0.691	0.238
BRD-K37618799	MRS-1220	0.864	0.718	0.93	0.251	0.088	0.216	0.257	0.819	0.719	0.657	0.867	0.89	0.903	0.068
BRD-A94624445	bucladesine	0.889	0.759	0.811	0.256	0.133	0.164	0.308	0.643	0.518	0.669	0.839	0.82	0.848	0.124
BRD-K08996725	zolantidine	0.892	0.734	0.931	0.261	0.07	0.139	0.284	0.752	0.634	0.711	0.907	0.882	0.9	0.06
BRD-K55462201	AM-404	0.909	0.766	0.93	0.228	0.063	0.121	0.269	0.714	0.524	0.727	0.937	0.875	0.932	0.06
BRD-K12040459	AT7867	0.973	0.838	0.899	0.197	0.042	0.101	0.266	0.69	0.5	0.739	0.932	0.884	0.949	0.037
BRD-K78496197	SCS	0.944	0.818	0.901	0.26	0.046	0.149	0.312	0.726	0.548	0.681	0.915	0.853	0.918	0.051
BRD-A43809092	clobutinol	0.933	0.763	0.978	0.189	0.037	0.068	0.228	0.76	0.611	0.78	0.963	0.951	0.97	0.013
BRD-K56707426	nitarsone	0.859	0.725	0.906	0.379	0.081	0.238	0.394	0.778	0.673	0.619	0.854	0.823	0.842	0.093
BRD-A75850590	lomefloxacin	0.728	0.587	0.83	0.337	0.217	0.268	0.331	0.682	0.669	0.618	0.788	0.833	0.792	0.187
BRD-A91366704	eprinomectin	0.905	0.78	0.858	0.306	0.088	0.185	0.362	0.72	0.637	0.646	0.839	0.859	0.868	0.077
BRD-K43578482	defactinib	0.859	0.734	0.884	0.291	0.106	0.169	0.331	0.701	0.548	0.683	0.884	0.849	0.872	0.104
BRD-K83699324	NMS-1286937	0.547	0.483	0.504	0.439	0.477	0.446	0.43	0.369	0.378	0.495	0.563	0.547	0.576	0.471
BRD-K19061412	mubritinib	0.497	0.409	0.572	0.647	0.449	0.585	0.593	0.593	0.852	0.325	0.438	0.62	0.497	0.415
BRD-K85751432	refametinib	0.659	0.51	0.642	0.331	0.377	0.31	0.358	0.42	0.579	0.676	0.64	0.743	0.657	0.307
BRD-A51571244	hypoestoxide	0.796	0.716	0.692	0.281	0.243	0.239	0.335	0.484	0.381	0.628	0.759	0.76	0.8	0.238
BRD-K23228615	GDC-0980	0.737	0.61	0.846	0.514	0.168	0.385	0.497	0.785	0.793	0.543	0.723	0.76	0.701	0.179
BRD-K81694556	VTP-27999	0.87	0.739	0.847	0.218	0.128	0.18	0.249	0.64	0.434	0.727	0.887	0.809	0.887	0.129
BRD-K62762455	RU-58841	0.935	0.786	0.861	0.17	0.098	0.105	0.222	0.643	0.513	0.748	0.887	0.876	0.932	0.071
BRD-K37069697	fexinidazole	0.928	0.79	0.895	0.196	0.077	0.108	0.254	0.662	0.474	0.76	0.928	0.879	0.939	0.063
BRD-K46690591	KP-1212	0.881	0.749	0.819	0.243	0.136	0.189	0.281	0.65	0.495	0.686	0.846	0.789	0.852	0.133
BRD-K54997624	alpelisib	0.86	0.692	0.949	0.236	0.097	0.113	0.248	0.743	0.632	0.757	0.912	0.911	0.908	0.077
BRD-A10903566	imiloxan	0.896	0.75	0.89	0.169	0.102	0.112	0.204	0.682	0.541	0.747	0.911	0.911	0.936	0.076
BRD-K52762805	epothilone-d	0.045	0.04	0.157	0.834	0.924	0.858	0.738	0.082	0.379	0.226	0.154	0.24	0.14	0.895
BRD-K69001009	golvatinib	0.804	0.655	0.916	0.37	0.12	0.219	0.378	0.761	0.733	0.67	0.839	0.878	0.814	0.108
BRD-K87782578	AVL-292	0.863	0.702	0.934	0.217	0.102	0.125	0.234	0.72	0.575	0.757	0.919	0.913	0.907	0.083
BRD-K16485616	mocetinostat	0.102	0	0.433	0.691	0.788	0.703	0.533	0.429	0.855	0.287	0.291	0.546	0.306	0.68
BRD-A55312468	k-strophanthidin	0.548	0.418	0.656	0.359	0.418	0.387	0.288	0.582	0.7	0.505	0.597	0.762	0.647	0.368
BRD-K83837640	JNJ-26481585	0.35	0.237	0.456	0.467	0.651	0.505	0.379	0.322	0.484	0.487	0.452	0.541	0.458	0.586
BRD-K83963101	MLN-8054	0.726	0.614	0.664	0.301	0.309	0.3	0.319	0.493	0.323	0.628	0.744	0.611	0.719	0.305
BRD-K12184916	NVP-BEZ235	0.644	0.591	0.68	0.798	0.248	0.707	0.783	0.821	0.857	0.209	0.516	0.513	0.475	0.308
BRD-K59317601	MLN0128	0.557	0.456	0.702	0.655	0.333	0.597	0.597	0.765	0.899	0.362	0.52	0.648	0.512	0.331
BRD-K15600710	obatoclax	0.743	0.674	0.727	0.595	0.196	0.513	0.648	0.712	0.687	0.408	0.667	0.655	0.638	0.222
BRD-K07106112	BMS-599626	0.939	0.786	0.945	0.238	0.041	0.129	0.279	0.763	0.621	0.72	0.927	0.903	0.938	0.027
BRD-K68747584	PF-03814735	0.868	0.785	0.759	0.422	0.131	0.281	0.492	0.651	0.463	0.564	0.809	0.648	0.754	0.181
BRD-K38287497	narlaprevir	0.971	0.826	0.968	0.206	0	0.088	0.263	0.768	0.559	0.738	0.975	0.904	0.966	0.005
BRD-K69776681	volasertib	0.87	0.825	0.749	0.462	0.112	0.382	0.552	0.669	0.351	0.496	0.833	0.57	0.716	0.208
BRD-K72414522	AZD5438	0.798	0.686	0.757	0.326	0.211	0.248	0.365	0.58	0.507	0.629	0.78	0.758	0.787	0.199
BRD-K56032964	AP26113	0.851	0.693	0.854	0.185	0.152	0.121	0.217	0.652	0.545	0.769	0.879	0.859	0.876	0.128
BRD-K60997853	PHA-848125	0.787	0.616	0.832	0.241	0.209	0.161	0.268	0.595	0.561	0.76	0.827	0.877	0.808	0.166
BRD-K68938568	GDC-0152	0.855	0.753	0.901	0.441	0.071	0.275	0.469	0.823	0.702	0.554	0.852	0.74	0.832	0.099
BRD-K82746043	navitoclax	0.778	0.703	0.792	0.571	0.149	0.467	0.601	0.799	0.666	0.415	0.729	0.617	0.689	0.188
BRD-K68552125	12-O-tetradecanoylphorbol-13-acetate	0.887	0.794	0.853	0.344	0.092	0.319	0.406	0.75	0.445	0.581	0.873	0.645	0.835	0.107
BRD-K00152668	adarotene	0.663	0.577	0.645	0.366	0.337	0.332	0.358	0.515	0.458	0.561	0.686	0.656	0.685	0.336
BRD-A03506276	XL888	0.506	0.461	0.49	0.593	0.485	0.542	0.574	0.402	0.471	0.392	0.501	0.491	0.501	0.491
BRD-K68488863	ENMD-2076	0.841	0.718	0.825	0.31	0.143	0.222	0.344	0.667	0.52	0.663	0.844	0.776	0.816	0.153
BRD-K80700417	SGI-1776	0.877	0.751	0.868	0.304	0.103	0.192	0.35	0.722	0.628	0.642	0.863	0.843	0.862	0.094
BRD-K07310275	PF-04691502	0.57	0.471	0.608	0.47	0.412	0.411	0.443	0.489	0.559	0.524	0.591	0.645	0.607	0.39
BRD-K64866502	CYC116	0.902	0.755	0.919	0.207	0.083	0.104	0.252	0.687	0.517	0.764	0.932	0.882	0.932	0.071
BRD-K69726595	mericitabine	0.964	0.834	0.956	0.238	0.009	0.119	0.3	0.772	0.547	0.712	0.968	0.88	0.953	0.017
BRD-K29968218	KX2-391	0.596	0.566	0.575	0.581	0.372	0.531	0.605	0.49	0.385	0.409	0.611	0.48	0.566	0.41
BRD-K71512533	SNS-314	0.808	0.79	0.622	0.586	0.199	0.445	0.691	0.599	0.287	0.398	0.726	0.399	0.612	0.295
BRD-K63923597	barasertib-HQPA	0.838	0.773	0.729	0.446	0.157	0.299	0.529	0.627	0.384	0.539	0.801	0.593	0.716	0.221
BRD-K31476763	AZD9668	0.939	0.806	0.901	0.229	0.058	0.146	0.293	0.697	0.492	0.715	0.928	0.848	0.915	0.062
BRD-K37379014	filanesib	0.76	0.575	0.893	0.129	0.195	0.141	0.093	0.689	0.543	0.831	0.921	0.865	0.85	0.183
BRD-K69932463	AZD8055	0.503	0.43	0.589	0.575	0.432	0.561	0.517	0.588	0.686	0.389	0.506	0.591	0.517	0.43
BRD-K03063480	PF-477736	0.551	0.422	0.736	0.153	0.391	0.193	0.084	0.522	0.44	0.779	0.803	0.78	0.757	0.372
BRD-K14385366	FG-4592	0.943	0.795	0.936	0.184	0.046	0.092	0.228	0.744	0.579	0.755	0.947	0.917	0.952	0.033
BRD-K89162000	tandutinib	0.946	0.779	0.97	0.116	0.043	0.03	0.155	0.723	0.551	0.827	0.991	0.963	1	0.018
BRD-A72716251	peruvoside	0.545	0.477	0.547	0.558	0.441	0.495	0.542	0.442	0.508	0.433	0.536	0.569	0.547	0.439
BRD-K25412176	GSK2110183	0.817	0.684	0.883	0.33	0.135	0.203	0.337	0.721	0.642	0.653	0.83	0.858	0.839	0.128
BRD-K23677682	voreloxin	0.758	0.66	0.727	0.442	0.227	0.343	0.483	0.573	0.455	0.58	0.749	0.641	0.703	0.246
BRD-K34073885	tanshinone-i	0.813	0.681	0.857	0.259	0.158	0.199	0.276	0.675	0.573	0.686	0.853	0.845	0.857	0.139
BRD-K36269323	asymmetrical-dimethylarginine	0.803	0.668	0.795	0.238	0.208	0.175	0.264	0.615	0.532	0.672	0.814	0.809	0.819	0.18
BRD-K25340465	OSI-930	0.933	0.836	0.795	0.289	0.097	0.21	0.377	0.627	0.423	0.634	0.858	0.744	0.85	0.12
BRD-K69694239	bardoxolone-methyl	0.686	0.557	0.7	0.36	0.312	0.35	0.371	0.565	0.593	0.589	0.683	0.738	0.684	0.277
BRD-K92150287	exatecan-mesylate	0.229	0.297	0.083	0.907	0.801	0.9	0.893	0.095	0.176	0.101	0.201	0.032	0.12	0.873
BRD-K31928526	barasertib	0.963	0.871	0.845	0.301	0.048	0.173	0.399	0.702	0.416	0.644	0.908	0.745	0.862	0.091
BRD-K67844266	pevonedistat	0.887	0.795	0.753	0.276	0.153	0.248	0.365	0.503	0.26	0.67	0.86	0.708	0.822	0.181
BRD-K68164687	epothilone-b	0.297	0.316	0.234	0.754	0.709	0.769	0.725	0.191	0.179	0.233	0.336	0.16	0.255	0.766
BRD-K58435339	AT13387	0.76	0.684	0.611	0.458	0.277	0.436	0.525	0.505	0.448	0.499	0.656	0.585	0.639	0.296
BRD-K68392338	ZK-93426	0.908	0.784	0.887	0.245	0.081	0.171	0.305	0.702	0.468	0.702	0.919	0.809	0.895	0.09
BRD-K77908580	entinostat	0.782	0.686	0.723	0.356	0.233	0.306	0.406	0.624	0.546	0.542	0.729	0.719	0.748	0.21
BRD-K70511574	HMN-214	0.741	0.652	0.688	0.307	0.274	0.292	0.328	0.526	0.363	0.613	0.759	0.657	0.743	0.289
BRD-K76908866	CP-724714	0.862	0.71	0.918	0.232	0.102	0.148	0.24	0.778	0.669	0.703	0.893	0.893	0.901	0.085
BRD-K41599323	lonafarnib	0.882	0.802	0.799	0.394	0.109	0.325	0.471	0.68	0.444	0.561	0.827	0.646	0.807	0.14
BRD-K93918653	quizartinib	0.95	0.835	0.886	0.259	0.044	0.165	0.319	0.734	0.541	0.674	0.911	0.837	0.907	0.059
BRD-A07704283	isofloxythepin	0.934	0.792	0.924	0.23	0.054	0.126	0.284	0.706	0.518	0.739	0.939	0.871	0.932	0.051
BRD-K71221037	birinapant	0.823	0.722	0.833	0.562	0.113	0.378	0.592	0.776	0.746	0.494	0.728	0.663	0.731	0.151
BRD-K99023089	AZD5363	0.868	0.753	0.838	0.313	0.12	0.217	0.348	0.69	0.581	0.64	0.826	0.814	0.847	0.121
BRD-K28392481	AZD4547	0.934	0.775	0.961	0.159	0.048	0.06	0.196	0.728	0.546	0.793	0.968	0.936	0.975	0.028
BRD-A39935389	teroxirone	0.779	0.715	0.7	0.457	0.212	0.385	0.511	0.646	0.599	0.474	0.687	0.682	0.721	0.223
BRD-K37764012	PF-03758309	0.591	0.623	0.315	0.636	0.49	0.636	0.701	0.291	0.271	0.247	0.413	0.317	0.438	0.549
BRD-A56085258	LGX818	0.916	0.793	0.935	0.331	0.045	0.181	0.396	0.741	0.614	0.647	0.911	0.854	0.879	0.044
BRD-K99749624	linifanib	0.923	0.764	0.956	0.196	0.05	0.091	0.225	0.749	0.601	0.769	0.953	0.926	0.954	0.039
BRD-K28965160	BVD-523	0.804	0.649	0.827	0.337	0.18	0.237	0.377	0.656	0.652	0.688	0.793	0.804	0.78	0.149
BRD-K13049116	BMS-754807	0.918	0.779	0.845	0.256	0.102	0.147	0.324	0.662	0.497	0.72	0.885	0.802	0.854	0.104
BRD-K70163715	vatalanib	0.904	0.776	0.836	0.24	0.112	0.168	0.296	0.669	0.528	0.69	0.869	0.811	0.87	0.112
BRD-K26823213	GW-842166	0.968	0.838	0.921	0.243	0.027	0.12	0.308	0.738	0.543	0.697	0.937	0.867	0.936	0.033
BRD-K71164191	KD-023	0.845	0.733	0.794	0.327	0.154	0.287	0.369	0.687	0.545	0.59	0.805	0.723	0.802	0.157
BRD-K88506063	KD025	0.849	0.733	0.848	0.33	0.122	0.266	0.369	0.734	0.604	0.603	0.825	0.8	0.829	0.124
BRD-K26667523	TAK-733	0.706	0.605	0.58	0.514	0.332	0.468	0.571	0.497	0.647	0.487	0.566	0.568	0.573	0.318
BRD-K86797399	SB-939	0.495	0.431	0.512	0.527	0.497	0.509	0.51	0.438	0.513	0.403	0.518	0.553	0.52	0.47
BRD-K53665955	MK-5108	0.807	0.702	0.75	0.303	0.207	0.249	0.345	0.604	0.451	0.63	0.795	0.72	0.788	0.206
BRD-K76703230	YM-155	0.254	0.238	0.245	0.647	0.771	0.669	0.639	0.071	0.194	0.332	0.326	0.324	0.293	0.773
BRD-K25630527	LY2784544	0.78	0.705	0.691	0.349	0.234	0.341	0.395	0.609	0.406	0.559	0.747	0.601	0.739	0.252
BRD-K58550667	FK-866	0.668	0.543	0.687	0.262	0.339	0.295	0.26	0.483	0.477	0.658	0.729	0.768	0.73	0.311
BRD-K87909389	alvocidib	0.665	0.552	0.635	0.494	0.338	0.43	0.508	0.517	0.546	0.539	0.619	0.611	0.591	0.332
BRD-K38332599	uprosertib	0.817	0.689	0.836	0.327	0.153	0.255	0.334	0.738	0.689	0.594	0.794	0.818	0.797	0.151
BRD-K22127577	crenolanib	0.715	0.614	0.669	0.332	0.303	0.305	0.349	0.487	0.423	0.626	0.716	0.694	0.721	0.295
BRD-K21396683	marimastat	0.804	0.7	0.783	0.341	0.183	0.246	0.372	0.627	0.49	0.627	0.814	0.731	0.793	0.195
BRD-K13756951	bitopertin	0.875	0.736	0.874	0.226	0.115	0.163	0.258	0.69	0.556	0.719	0.883	0.849	0.895	0.105
BRD-K54247840	halofuginone	0.553	0.494	0.543	0.617	0.426	0.538	0.611	0.488	0.583	0.386	0.514	0.545	0.521	0.422
BRD-K60348325	brilliant-green	0.49	0.407	0.489	0.454	0.527	0.471	0.426	0.342	0.439	0.496	0.518	0.565	0.531	0.502
BRD-A10977446	carvedilol	0.891	0.748	0.89	0.246	0.09	0.178	0.286	0.739	0.601	0.692	0.894	0.841	0.886	0.083
BRD-K18910433	estradiol	0.946	0.794	0.949	0.211	0.032	0.116	0.252	0.779	0.646	0.727	0.933	0.924	0.95	0.019
BRD-A94756469	digoxin	0.584	0.491	0.587	0.425	0.416	0.41	0.396	0.488	0.544	0.508	0.59	0.643	0.613	0.398
BRD-K93869735	taltirelin	0.937	0.788	0.937	0.239	0.038	0.143	0.286	0.758	0.582	0.725	0.934	0.875	0.918	0.043
BRD-K90027355	spironolactone	0.764	0.641	0.807	0.314	0.21	0.228	0.324	0.616	0.524	0.662	0.813	0.785	0.81	0.199
BRD-A74391928	ibutilide	0.914	0.761	0.929	0.245	0.063	0.128	0.286	0.732	0.58	0.732	0.926	0.883	0.916	0.055
BRD-K05524748	dronedarone	0.833	0.709	0.828	0.294	0.157	0.208	0.337	0.625	0.485	0.679	0.849	0.787	0.841	0.148
BRD-K09549677	mibefradil	0.948	0.816	0.932	0.244	0.033	0.12	0.302	0.74	0.561	0.71	0.942	0.887	0.94	0.034
BRD-K49962337	baicalin	0.893	0.74	0.913	0.195	0.092	0.102	0.226	0.682	0.548	0.775	0.921	0.918	0.932	0.072
BRD-K00494077	trovafloxacin	0.909	0.794	0.864	0.322	0.079	0.215	0.382	0.711	0.563	0.629	0.864	0.804	0.862	0.09
BRD-K08586861	ramatroban	0.933	0.781	0.925	0.215	0.057	0.118	0.261	0.732	0.596	0.729	0.924	0.901	0.929	0.042
BRD-K24844714	5-fluorouracil	0.905	0.79	0.853	0.299	0.092	0.193	0.361	0.683	0.49	0.658	0.882	0.782	0.865	0.103
BRD-A13133631	fluorometholone	0.833	0.709	0.841	0.258	0.153	0.18	0.309	0.606	0.421	0.718	0.88	0.796	0.848	0.157
BRD-A09349126	norethindrone-acetate	0.941	0.798	0.954	0.216	0.036	0.101	0.266	0.768	0.603	0.717	0.944	0.916	0.956	0.019
BRD-A08187463	racecadotril	1	0.867	0.922	0.194	0.01	0.088	0.268	0.714	0.482	0.746	0.97	0.875	0.965	0.02
BRD-K30480208	torasemide	0.967	0.816	0.944	0.155	0.033	0.062	0.215	0.7	0.47	0.795	0.989	0.897	0.968	0.033
BRD-K97746869	chlorpropamide	0.941	0.818	0.916	0.26	0.038	0.158	0.32	0.757	0.575	0.677	0.922	0.855	0.914	0.047
BRD-K67261995	iodipamide	0.892	0.766	0.812	0.269	0.127	0.212	0.319	0.657	0.52	0.667	0.847	0.786	0.846	0.124
BRD-K27217864	butamben	0.928	0.797	0.904	0.241	0.058	0.163	0.286	0.732	0.541	0.695	0.911	0.861	0.911	0.064
BRD-A50157456	terbutaline	0.902	0.733	0.965	0.152	0.067	0.065	0.187	0.73	0.578	0.812	0.973	0.946	0.96	0.042
BRD-A53951045	butylscopolamine-bromide	0.881	0.742	0.885	0.233	0.106	0.152	0.278	0.697	0.543	0.709	0.898	0.863	0.893	0.09
BRD-K66788707	fludarabine	0.913	0.791	0.862	0.289	0.083	0.187	0.354	0.702	0.575	0.67	0.867	0.834	0.873	0.08
BRD-K13387373	thonzonium	0.788	0.66	0.774	0.273	0.222	0.204	0.298	0.564	0.478	0.675	0.803	0.788	0.812	0.205
BRD-A60197193	amisulpride	0.958	0.806	0.957	0.191	0.026	0.088	0.245	0.732	0.554	0.767	0.965	0.924	0.967	0.015
BRD-K08525451	sarafloxacin	0.883	0.751	0.892	0.242	0.094	0.157	0.275	0.691	0.492	0.701	0.923	0.833	0.897	0.103
BRD-A06426627	diclazuril	0.82	0.721	0.773	0.377	0.174	0.272	0.421	0.597	0.471	0.608	0.802	0.729	0.781	0.192
BRD-K49350383	thioguanine	0.945	0.814	0.909	0.21	0.054	0.117	0.272	0.693	0.502	0.745	0.945	0.872	0.943	0.052
BRD-K62200014	anagrelide	0.843	0.688	0.895	0.263	0.129	0.184	0.26	0.732	0.656	0.689	0.85	0.887	0.869	0.104
BRD-A92630576	trimebutine	0.952	0.837	0.9	0.31	0.032	0.195	0.388	0.713	0.492	0.668	0.921	0.799	0.896	0.055
BRD-A97739905	ketoprofen	0.902	0.75	0.914	0.195	0.082	0.141	0.237	0.721	0.58	0.742	0.919	0.898	0.922	0.064
BRD-K27316855	calcitriol	0.885	0.753	0.84	0.262	0.123	0.194	0.318	0.675	0.553	0.662	0.852	0.82	0.863	0.108
BRD-A75726477	clenbuterol	0.947	0.798	0.935	0.226	0.04	0.121	0.28	0.74	0.585	0.728	0.935	0.898	0.936	0.03
BRD-K76674262	homoharringtonine	0.752	0.625	0.674	0.193	0.317	0.147	0.238	0.363	0.183	0.756	0.805	0.712	0.764	0.309
BRD-A97701745	pindolol	0.958	0.813	0.969	0.216	0.013	0.107	0.266	0.771	0.564	0.73	0.972	0.899	0.962	0.015
BRD-K40308497	crizotinib-(S)	0.764	0.635	0.83	0.341	0.193	0.254	0.352	0.66	0.592	0.649	0.808	0.8	0.801	0.179
BRD-K23984367	sorafenib	0.897	0.758	0.895	0.252	0.087	0.18	0.3	0.734	0.615	0.674	0.886	0.882	0.894	0.072
BRD-K10961822	latanoprost	0.964	0.819	0.938	0.203	0.034	0.084	0.27	0.716	0.538	0.748	0.953	0.905	0.961	0.022
BRD-K77625799	vandetanib	0.86	0.668	0.922	0.135	0.135	0.054	0.146	0.678	0.575	0.815	0.926	0.948	0.923	0.089
BRD-K74763371	bosentan	0.939	0.805	0.902	0.233	0.058	0.14	0.293	0.727	0.567	0.696	0.917	0.865	0.919	0.05
BRD-A79981887	midodrine	0.955	0.821	0.872	0.176	0.073	0.105	0.26	0.633	0.412	0.752	0.934	0.846	0.928	0.072
BRD-K92213669	lomitapide	0.97	0.835	0.922	0.221	0.034	0.107	0.296	0.717	0.544	0.715	0.937	0.888	0.951	0.023
BRD-K79131256	albendazole	0.827	0.742	0.723	0.325	0.197	0.268	0.394	0.579	0.412	0.595	0.794	0.675	0.768	0.214
BRD-K94720315	chromocarb	0.957	0.809	0.939	0.21	0.034	0.105	0.269	0.724	0.548	0.758	0.949	0.895	0.95	0.026
BRD-K39987650	bisacodyl	0.876	0.753	0.844	0.306	0.113	0.241	0.341	0.724	0.621	0.612	0.831	0.796	0.853	0.111
BRD-K29905972	axitinib	0.904	0.761	0.874	0.275	0.091	0.142	0.324	0.658	0.512	0.728	0.894	0.839	0.872	0.1
BRD-A28301258	salinomycin	0.777	0.665	0.799	0.397	0.185	0.318	0.417	0.701	0.671	0.561	0.76	0.762	0.764	0.18
BRD-A30886737	florfenicol	0.882	0.735	0.882	0.201	0.114	0.136	0.232	0.701	0.591	0.71	0.882	0.894	0.904	0.088
BRD-K50866992	tropisetron	0.915	0.745	0.963	0.171	0.062	0.079	0.211	0.724	0.584	0.793	0.957	0.952	0.962	0.03
BRD-K02130563	panobinostat	0.482	0.385	0.51	0.448	0.535	0.471	0.438	0.429	0.529	0.451	0.523	0.593	0.508	0.468
BRD-K47878171	bephenium-hydroxynaphthoate	0.968	0.814	0.977	0.175	0.01	0.072	0.225	0.767	0.577	0.768	0.985	0.93	0.986	0.002
BRD-K42828737	sunitinib	0.897	0.728	0.935	0.163	0.086	0.074	0.191	0.706	0.57	0.803	0.941	0.922	0.939	0.065
BRD-K96006502	deflazacort	0.895	0.77	0.848	0.247	0.116	0.14	0.325	0.557	0.393	0.745	0.894	0.84	0.893	0.113
BRD-A49765801	fludroxycortide	0.872	0.715	0.923	0.192	0.107	0.103	0.228	0.657	0.505	0.786	0.931	0.914	0.928	0.083
BRD-A48237631	mitomycin-c	0.724	0.674	0.643	0.563	0.266	0.422	0.604	0.547	0.43	0.45	0.672	0.527	0.629	0.314
BRD-K11510141	teprenone	0.897	0.767	0.844	0.245	0.115	0.186	0.306	0.66	0.52	0.673	0.865	0.829	0.878	0.102
BRD-K61443650	thiomersal	0.86	0.719	0.862	0.233	0.136	0.149	0.274	0.651	0.512	0.716	0.882	0.851	0.878	0.119
BRD-K95763993	trapidil	0.955	0.819	0.94	0.229	0.03	0.112	0.292	0.727	0.524	0.727	0.957	0.877	0.948	0.032
BRD-K80431395	triciribine	0.816	0.703	0.789	0.256	0.194	0.163	0.32	0.549	0.372	0.711	0.859	0.779	0.833	0.187
BRD-K89561498	SN-38	0.265	0.324	0.124	0.852	0.76	0.847	0.839	0.134	0.222	0.139	0.249	0.1	0.171	0.829
BRD-K01507359	rifampin	0.901	0.754	0.9	0.218	0.087	0.125	0.253	0.702	0.56	0.737	0.912	0.879	0.91	0.08
BRD-K35960502	niclosamide	0.89	0.774	0.837	0.233	0.119	0.165	0.289	0.648	0.476	0.681	0.882	0.828	0.884	0.117
BRD-K58148589	betamethasone-dipropionate	0.953	0.822	0.896	0.237	0.058	0.149	0.321	0.658	0.404	0.737	0.936	0.813	0.921	0.056
BRD-K03406345	azacitidine	0.924	0.786	0.91	0.199	0.068	0.125	0.254	0.712	0.533	0.745	0.934	0.887	0.924	0.06
BRD-K17068645	bendamustine	0.927	0.775	0.932	0.168	0.063	0.086	0.21	0.719	0.569	0.768	0.946	0.924	0.96	0.043
BRD-K87990216	piretanide	0.951	0.813	0.949	0.231	0.026	0.109	0.282	0.756	0.585	0.728	0.948	0.9	0.956	0.025
BRD-K82818427	batimastat	0.875	0.707	0.926	0.203	0.099	0.136	0.224	0.752	0.623	0.734	0.91	0.888	0.899	0.086
BRD-K27184429	levocetirizine	0.953	0.823	0.882	0.187	0.067	0.108	0.26	0.658	0.424	0.736	0.934	0.847	0.928	0.07
BRD-K19687926	lapatinib	0.866	0.688	0.909	0.159	0.124	0.119	0.17	0.71	0.61	0.776	0.9	0.927	0.92	0.09
BRD-K72167406	cefditoren-pivoxil	0.935	0.801	0.89	0.244	0.066	0.133	0.302	0.685	0.523	0.726	0.911	0.854	0.911	0.068
BRD-K51040301	cobicistat	0.956	0.814	0.924	0.228	0.037	0.126	0.292	0.711	0.52	0.737	0.943	0.88	0.932	0.037
BRD-K95142244	talazoparib	0.993	0.983	0.739	0.489	0.024	0.312	0.629	0.704	0.358	0.445	0.855	0.555	0.771	0.136
BRD-K82928847	ACY-1215	0.906	0.784	0.846	0.26	0.101	0.175	0.313	0.68	0.538	0.666	0.868	0.831	0.878	0.102
BRD-K18779551	bifemelane	0.942	0.793	0.939	0.224	0.045	0.113	0.281	0.725	0.57	0.736	0.941	0.898	0.948	0.03
BRD-K42898655	temsirolimus	0.734	0.579	0.861	0.434	0.164	0.433	0.353	0.936	0.99	0.496	0.704	0.782	0.684	0.18
BRD-K53734668	PRT062607	0.863	0.727	0.881	0.24	0.116	0.161	0.275	0.684	0.553	0.725	0.891	0.863	0.892	0.106
BRD-K17849083	tranilast	0.805	0.687	0.799	0.294	0.19	0.23	0.331	0.633	0.519	0.635	0.814	0.781	0.818	0.173
BRD-K51350053	toremifene	0.861	0.738	0.84	0.28	0.13	0.214	0.321	0.656	0.549	0.668	0.853	0.821	0.867	0.123
BRD-K93441486	diphemanil	0.971	0.831	0.953	0.217	0.013	0.099	0.277	0.75	0.542	0.74	0.967	0.895	0.967	0.013
BRD-K27799744	cyclovirobuxin-d	0.884	0.762	0.885	0.247	0.096	0.157	0.294	0.688	0.51	0.698	0.902	0.843	0.902	0.095
BRD-K11196887	norfloxacin	0.932	0.798	0.918	0.226	0.06	0.108	0.297	0.642	0.426	0.769	0.955	0.862	0.936	0.064
BRD-K92657060	zaleplon	0.947	0.813	0.902	0.233	0.055	0.122	0.295	0.683	0.507	0.731	0.927	0.87	0.927	0.055
BRD-K78431006	crizotinib	0.87	0.715	0.889	0.232	0.118	0.132	0.265	0.676	0.541	0.749	0.898	0.857	0.877	0.106
BRD-K87349682	norepinephrine	0.871	0.747	0.861	0.361	0.105	0.238	0.402	0.714	0.6	0.623	0.838	0.792	0.833	0.107
BRD-K28824103	genipin	0.862	0.728	0.836	0.262	0.136	0.179	0.299	0.638	0.502	0.699	0.863	0.815	0.858	0.136
BRD-K05674516	PSI-7976	0.955	0.81	0.922	0.204	0.044	0.111	0.263	0.711	0.503	0.742	0.949	0.867	0.945	0.042
BRD-K22134346	simvastatin	0.947	0.823	0.86	0.258	0.069	0.169	0.328	0.673	0.485	0.681	0.895	0.814	0.897	0.078
BRD-K84937637	sirolimus	0.394	0.338	0.572	0.794	0.452	0.795	0.647	0.773	0.936	0.177	0.39	0.44	0.38	0.506
BRD-K89839824	raltitrexed	0.631	0.65	0.433	0.75	0.389	0.641	0.813	0.437	0.342	0.242	0.498	0.287	0.443	0.465
BRD-K50677762	oxiracetam	0.922	0.788	0.872	0.188	0.092	0.132	0.25	0.635	0.373	0.765	0.934	0.803	0.905	0.105
BRD-K44227013	ponatinib	0.787	0.61	0.879	0.27	0.179	0.132	0.273	0.635	0.634	0.775	0.842	0.924	0.832	0.143
BRD-A08545410	doxycycline	0.879	0.756	0.838	0.252	0.127	0.171	0.296	0.67	0.549	0.665	0.857	0.839	0.874	0.118
BRD-K54634444	artesunate	0.947	0.804	0.902	0.199	0.058	0.118	0.255	0.711	0.572	0.732	0.92	0.893	0.939	0.048
BRD-A49035384	methacycline	0.891	0.756	0.886	0.268	0.094	0.148	0.309	0.706	0.581	0.696	0.879	0.857	0.882	0.093
BRD-K96631475	10-deacetylbaccatin	0.832	0.694	0.802	0.21	0.189	0.153	0.253	0.582	0.44	0.725	0.851	0.798	0.851	0.173
BRD-K94353609	fluocinolone-acetonide	0.947	0.785	0.932	0.169	0.057	0.072	0.221	0.707	0.562	0.797	0.938	0.934	0.962	0.03
BRD-K77791657	3-deazaneplanocin-A	0.84	0.754	0.753	0.399	0.164	0.305	0.478	0.591	0.41	0.596	0.797	0.667	0.77	0.189
BRD-K89704198	vincamine	0.971	0.832	0.934	0.145	0.033	0.065	0.212	0.692	0.429	0.794	0.99	0.888	0.971	0.039
BRD-K99383816	ftorafur	0.972	0.835	0.903	0.207	0.039	0.11	0.266	0.73	0.588	0.714	0.921	0.896	0.945	0.032
BRD-K83988098	alvespimycin	0.636	0.421	0.895	0.377	0.269	0.254	0.317	0.702	0.861	0.698	0.761	0.91	0.723	0.206
BRD-K66296774	fluvastatin	0.763	0.662	0.739	0.408	0.226	0.318	0.433	0.594	0.536	0.557	0.744	0.72	0.744	0.23
BRD-K17075857	chloroxine	0.883	0.751	0.816	0.215	0.143	0.173	0.261	0.635	0.497	0.699	0.852	0.809	0.867	0.133
BRD-K37270826	mifepristone	0.955	0.85	0.833	0.255	0.074	0.167	0.339	0.682	0.495	0.642	0.876	0.814	0.898	0.078
BRD-K20482099	rutin	0.862	0.774	0.809	0.391	0.108	0.329	0.401	0.787	0.669	0.506	0.78	0.738	0.795	0.145
BRD-A51964809	halofantrine	0.958	0.816	0.934	0.185	0.041	0.063	0.244	0.7	0.506	0.763	0.966	0.907	0.971	0.036
BRD-K47114202	chlorogenic-acid	0.946	0.828	0.839	0.237	0.082	0.163	0.304	0.66	0.497	0.674	0.882	0.819	0.902	0.084
BRD-K92723993	imatinib	0.933	0.788	0.906	0.194	0.066	0.129	0.237	0.72	0.593	0.737	0.911	0.901	0.938	0.053
BRD-K14003026	ritodrine	0.956	0.804	0.946	0.187	0.035	0.072	0.24	0.736	0.585	0.765	0.951	0.933	0.969	0.02
BRD-K79145628	nimorazole	0.9	0.771	0.873	0.219	0.092	0.149	0.254	0.709	0.583	0.707	0.885	0.861	0.917	0.086
BRD-K21528677	desonide	0.917	0.777	0.873	0.158	0.108	0.096	0.226	0.614	0.443	0.793	0.911	0.891	0.942	0.078
BRD-K91825936	ZK811752	0.837	0.714	0.799	0.297	0.165	0.229	0.315	0.666	0.616	0.626	0.783	0.815	0.821	0.156
BRD-K47079459	cetrimonium	0.88	0.76	0.767	0.22	0.17	0.168	0.282	0.552	0.402	0.701	0.84	0.773	0.849	0.165
BRD-K49111258	prazosin	0.956	0.819	0.934	0.147	0.04	0.07	0.197	0.714	0.501	0.774	0.972	0.913	0.981	0.038
BRD-K40718343	AEE788	0.892	0.72	0.954	0.185	0.075	0.09	0.201	0.746	0.583	0.792	0.951	0.919	0.937	0.06
BRD-K43187018	GDC-0349	0.593	0.502	0.64	0.506	0.363	0.478	0.466	0.617	0.668	0.446	0.581	0.631	0.594	0.359
BRD-K13662825	dinaciclib	0.532	0.422	0.579	0.505	0.448	0.464	0.481	0.455	0.574	0.505	0.556	0.622	0.531	0.43
BRD-K27182532	metatinib	0.774	0.668	0.754	0.41	0.191	0.376	0.404	0.745	0.711	0.51	0.705	0.725	0.712	0.21
BRD-K29656036	MK-8245	0.856	0.734	0.84	0.302	0.129	0.209	0.349	0.667	0.52	0.669	0.861	0.78	0.843	0.132
BRD-K44844162	taselisib	0.742	0.603	0.859	0.38	0.182	0.241	0.362	0.734	0.721	0.639	0.792	0.813	0.793	0.178
BRD-K25835157	PRT062070	0.912	0.765	0.915	0.22	0.068	0.117	0.255	0.721	0.567	0.745	0.922	0.896	0.911	0.068
BRD-K12502280	TG-101348	0.853	0.723	0.88	0.271	0.119	0.167	0.306	0.673	0.544	0.707	0.882	0.861	0.875	0.111
BRD-K49075727	nintedanib	0.944	0.784	0.96	0.14	0.042	0.061	0.18	0.713	0.512	0.819	0.984	0.925	0.984	0.032
BRD-K65678996	nefiracetam	0.954	0.803	0.983	0.169	0.02	0.082	0.217	0.748	0.514	0.787	0.997	0.907	0.991	0.011
BRD-K81016934	INC-280	0.869	0.67	1	0.132	0.085	0.059	0.142	0.759	0.644	0.847	0.974	0.977	0.957	0.04
BRD-A78391468	prednisolone-hemisuccinate	0.925	0.797	0.904	0.265	0.061	0.153	0.332	0.694	0.517	0.719	0.917	0.848	0.911	0.061
BRD-K06753942	nobiletin	0.969	0.827	0.922	0.184	0.039	0.095	0.257	0.701	0.491	0.752	0.959	0.882	0.949	0.036
BRD-K62814476	BMS-265246	0.82	0.755	0.684	0.497	0.191	0.405	0.559	0.629	0.517	0.444	0.703	0.602	0.687	0.226
BRD-K96104201	azalomycin-b	0.699	0.599	0.657	0.362	0.318	0.33	0.368	0.505	0.489	0.588	0.677	0.698	0.698	0.307
BRD-K92991072	PAC-1	0.958	0.835	0.923	0.271	0.022	0.157	0.329	0.749	0.54	0.691	0.937	0.85	0.928	0.039
BRD-A68631409	evodiamine	0.831	0.717	0.802	0.279	0.169	0.206	0.323	0.621	0.451	0.662	0.849	0.758	0.826	0.174
BRD-K79239947	PF-573228	0.947	0.817	0.919	0.219	0.045	0.121	0.289	0.687	0.445	0.746	0.957	0.85	0.941	0.053
BRD-A73427433	adaprev	0.862	0.754	0.823	0.333	0.118	0.272	0.36	0.721	0.588	0.593	0.814	0.777	0.816	0.14
BRD-K23403298	benzyldimethylhexadecylammonium	0.916	0.772	0.928	0.224	0.064	0.125	0.27	0.731	0.591	0.722	0.927	0.905	0.931	0.05
BRD-K77634909	AEG3482	0.936	0.818	0.868	0.278	0.065	0.187	0.344	0.737	0.595	0.626	0.879	0.828	0.89	0.065
BRD-K06426971	ryuvidine	0.776	0.634	0.821	0.273	0.204	0.205	0.286	0.623	0.579	0.684	0.822	0.842	0.828	0.178
BRD-A13964793	TC1	0.892	0.739	0.911	0.215	0.087	0.124	0.25	0.708	0.578	0.757	0.915	0.898	0.917	0.07
BRD-K07762753	aminopurvalanol-a	0.871	0.72	0.863	0.204	0.131	0.14	0.24	0.673	0.545	0.742	0.883	0.856	0.881	0.11
BRD-A73871920	nanchangmycin	0.627	0.569	0.536	0.5	0.39	0.526	0.499	0.527	0.562	0.378	0.536	0.565	0.566	0.391
BRD-K42805893	osimertinib	0.866	0.691	0.901	0.139	0.131	0.084	0.144	0.697	0.549	0.781	0.914	0.91	0.908	0.109
BRD-K33622447	abemaciclib	0.888	0.772	0.885	0.32	0.087	0.193	0.382	0.662	0.462	0.703	0.906	0.814	0.866	0.095
BRD-K53581288	baricitinib	0.839	0.69	0.912	0.262	0.117	0.16	0.282	0.716	0.586	0.718	0.9	0.872	0.879	0.105
BRD-K39558284	SDZ-WAG-994	0.943	0.82	0.895	0.252	0.052	0.157	0.313	0.748	0.59	0.662	0.901	0.859	0.915	0.052
BRD-K99498722	plinabulin	0.448	0.391	0.465	0.538	0.541	0.548	0.5	0.358	0.38	0.436	0.505	0.464	0.479	0.549
BRD-K64890080	BI-2536	0.58	0.558	0.462	0.604	0.438	0.568	0.654	0.393	0.319	0.361	0.545	0.376	0.488	0.48
BRD-A36057565	bruceantin	0.517	0.422	0.536	0.395	0.502	0.365	0.363	0.312	0.311	0.589	0.605	0.583	0.584	0.486
BRD-K77638923	CUDC-907	0.293	0.232	0.368	0.572	0.697	0.594	0.492	0.293	0.513	0.387	0.37	0.481	0.383	0.653
BRD-K49865102	PD-0325901	0.702	0.599	0.594	0.531	0.324	0.441	0.579	0.498	0.689	0.507	0.565	0.609	0.572	0.307
BRD-K53414658	tivozanib	0.884	0.726	0.906	0.217	0.097	0.123	0.24	0.708	0.605	0.745	0.905	0.894	0.904	0.085
BRD-K43621685	CP-673451	0.961	0.816	0.924	0.181	0.04	0.099	0.239	0.689	0.49	0.774	0.958	0.885	0.956	0.042
BRD-A57798112	PD-318088	0.83	0.696	0.782	0.428	0.163	0.301	0.478	0.651	0.702	0.6	0.746	0.742	0.731	0.157
BRD-K68904758	cephalomannine	0.439	0.353	0.529	0.469	0.536	0.473	0.435	0.346	0.353	0.535	0.561	0.516	0.518	0.533
BRD-K41876534	tioxolone	0.949	0.807	0.947	0.207	0.033	0.103	0.266	0.743	0.533	0.748	0.964	0.879	0.953	0.031
BRD-K36363294	I-BET151	0.951	0.812	0.942	0.211	0.037	0.086	0.273	0.71	0.509	0.749	0.964	0.893	0.96	0.03
BRD-A42746051	melengestrol-acetate	0.958	0.814	0.915	0.203	0.05	0.087	0.27	0.683	0.516	0.753	0.936	0.902	0.949	0.036
BRD-K90382497	GW-843682X	0.791	0.709	0.701	0.376	0.222	0.33	0.419	0.588	0.47	0.55	0.745	0.66	0.741	0.241
BRD-K12068470	LY2608204	0.749	0.643	0.748	0.362	0.238	0.299	0.384	0.605	0.558	0.582	0.743	0.766	0.756	0.222
BRD-K11927976	ER-27319	0.778	0.662	0.769	0.299	0.218	0.243	0.32	0.595	0.512	0.647	0.792	0.77	0.801	0.209
BRD-K36198571	WAY-170523	0.882	0.764	0.826	0.317	0.114	0.255	0.357	0.713	0.58	0.588	0.831	0.769	0.827	0.128
BRD-K94455792	ICG-001	0.909	0.786	0.851	0.27	0.095	0.187	0.328	0.694	0.551	0.655	0.865	0.827	0.866	0.098
BRD-K67772619	rheochrysidin	0.897	0.751	0.909	0.224	0.085	0.134	0.262	0.707	0.605	0.717	0.905	0.914	0.914	0.068
BRD-K36222532	broxaldine	0.881	0.814	0.731	0.451	0.133	0.363	0.537	0.622	0.458	0.5	0.766	0.644	0.76	0.172
BRD-K24601397	phlorizin	0.89	0.739	0.896	0.209	0.097	0.128	0.237	0.723	0.626	0.713	0.899	0.896	0.916	0.075
BRD-K34851558	parthenolide-(-)	0.864	0.732	0.865	0.281	0.115	0.198	0.306	0.738	0.674	0.65	0.843	0.865	0.863	0.101
BRD-K33720171	difluprednate	0.772	0.639	0.769	0.239	0.234	0.241	0.265	0.577	0.5	0.688	0.789	0.817	0.807	0.202
BRD-K81332461	maxacalcitol	0.926	0.782	0.896	0.189	0.078	0.114	0.234	0.706	0.557	0.719	0.918	0.895	0.937	0.062
BRD-K65877271	halobetasol-propionate	0.906	0.769	0.865	0.224	0.105	0.146	0.283	0.617	0.466	0.759	0.881	0.871	0.91	0.087
BRD-K15409150	penfluridol	0.665	0.549	0.729	0.451	0.291	0.37	0.436	0.619	0.626	0.542	0.685	0.705	0.679	0.285
BRD-K33813875	valnemulin	0.814	0.715	0.739	0.363	0.198	0.277	0.412	0.58	0.468	0.598	0.776	0.718	0.772	0.207
BRD-A85651701	clopamide	0.944	0.797	0.945	0.256	0.032	0.144	0.306	0.731	0.534	0.73	0.946	0.875	0.931	0.035
BRD-K49954789	mesna	0.92	0.766	0.867	0.28	0.091	0.16	0.343	0.668	0.585	0.717	0.87	0.822	0.864	0.078
BRD-A11990600	lorazepam	0.951	0.805	0.946	0.189	0.037	0.107	0.245	0.729	0.525	0.752	0.96	0.891	0.964	0.026
BRD-K15108141	gemcitabine	0.181	0.209	0.191	0.829	0.795	0.83	0.765	0.173	0.287	0.199	0.261	0.153	0.192	0.828
BRD-K15179879	carfilzomib	0.448	0.374	0.453	0.479	0.568	0.506	0.448	0.289	0.375	0.479	0.494	0.521	0.488	0.556
BRD-K74514084	pazopanib	0.86	0.698	0.93	0.193	0.108	0.106	0.207	0.712	0.61	0.77	0.914	0.936	0.918	0.082
BRD-K39974922	lenvatinib	0.817	0.639	0.946	0.221	0.125	0.129	0.207	0.72	0.644	0.782	0.916	0.936	0.902	0.101
BRD-K04394237	drospirenone	0.921	0.795	0.865	0.237	0.087	0.156	0.299	0.664	0.473	0.705	0.9	0.825	0.895	0.092
BRD-K77685957	dequalinium	0.841	0.718	0.837	0.316	0.14	0.245	0.341	0.674	0.548	0.63	0.829	0.794	0.833	0.143
BRD-K39252998	atipamezole	0.955	0.817	0.875	0.268	0.057	0.169	0.331	0.708	0.566	0.677	0.887	0.834	0.891	0.062
BRD-K49522529	alfacalcidol	0.906	0.776	0.87	0.264	0.094	0.166	0.325	0.669	0.508	0.696	0.893	0.836	0.893	0.088
BRD-K54314721	zolmitriptan	0.929	0.776	0.94	0.143	0.058	0.084	0.184	0.734	0.527	0.782	0.973	0.898	0.958	0.05
BRD-K08078237	tetrandrine	0.856	0.728	0.836	0.269	0.141	0.19	0.312	0.647	0.538	0.686	0.849	0.838	0.862	0.126
BRD-K95773607	darifenacin	0.88	0.745	0.898	0.284	0.084	0.204	0.303	0.759	0.633	0.659	0.868	0.869	0.87	0.091
BRD-K03243820	trifluridine	0.77	0.718	0.624	0.465	0.261	0.348	0.532	0.483	0.324	0.5	0.717	0.544	0.667	0.305
BRD-K94441233	mevastatin	0.836	0.711	0.796	0.256	0.18	0.205	0.302	0.561	0.44	0.685	0.839	0.806	0.841	0.17
BRD-K07612980	sparfloxacin	0.922	0.77	0.934	0.193	0.065	0.096	0.239	0.702	0.533	0.76	0.949	0.908	0.946	0.051
BRD-K43236057	polydatin	0.841	0.692	0.846	0.18	0.165	0.131	0.213	0.608	0.457	0.759	0.882	0.849	0.878	0.148
BRD-K95785345	thiamine	0.828	0.705	0.861	0.296	0.131	0.22	0.302	0.732	0.679	0.629	0.835	0.871	0.861	0.124
BRD-K55044200	amoxicillin	0.953	0.797	0.952	0.174	0.038	0.077	0.225	0.707	0.537	0.789	0.963	0.937	0.976	0.022
BRD-K79612754	inosine	0.814	0.684	0.822	0.276	0.171	0.23	0.299	0.664	0.555	0.657	0.826	0.813	0.821	0.164
BRD-K96153583	cidofovir	0.935	0.774	0.899	0.147	0.079	0.087	0.182	0.72	0.611	0.751	0.914	0.923	0.94	0.055
BRD-K81528515	nilotinib	0.894	0.748	0.909	0.225	0.086	0.137	0.256	0.74	0.617	0.714	0.9	0.892	0.909	0.07
BRD-A84174393	meloxicam	0.958	0.808	0.954	0.2	0.028	0.097	0.259	0.737	0.549	0.76	0.962	0.912	0.959	0.02
BRD-K58262659	doxifluridine	0.895	0.763	0.87	0.244	0.098	0.163	0.29	0.677	0.543	0.71	0.886	0.857	0.888	0.092
BRD-K81916719	triclabendazole	0.756	0.635	0.786	0.341	0.212	0.3	0.348	0.659	0.579	0.608	0.771	0.758	0.763	0.213
BRD-K61496577	flumethasone	0.954	0.835	0.859	0.26	0.067	0.161	0.343	0.63	0.41	0.716	0.906	0.819	0.904	0.073
BRD-K88625236	nonoxynol-9	0.886	0.787	0.793	0.38	0.117	0.277	0.439	0.694	0.594	0.536	0.792	0.758	0.804	0.133
BRD-K12343256	trametinib	0.832	0.678	0.766	0.419	0.189	0.25	0.506	0.573	0.629	0.694	0.752	0.714	0.698	0.167
BRD-K11973162	tipiracil	0.777	0.656	0.81	0.352	0.194	0.271	0.374	0.647	0.559	0.619	0.801	0.769	0.791	0.183
BRD-K38305202	domperidone	0.957	0.819	0.912	0.263	0.04	0.13	0.335	0.711	0.57	0.715	0.922	0.856	0.917	0.037
BRD-K76634210	idoxuridine	0.922	0.796	0.876	0.285	0.075	0.174	0.357	0.677	0.492	0.685	0.901	0.812	0.882	0.078
BRD-A44090213	indoprofen	0.853	0.745	0.808	0.325	0.137	0.269	0.376	0.658	0.501	0.634	0.834	0.747	0.821	0.15
BRD-K47869605	podophyllotoxin	0.504	0.464	0.453	0.557	0.503	0.567	0.544	0.354	0.344	0.401	0.508	0.43	0.487	0.528
BRD-K07572174	curcumin	0.822	0.704	0.779	0.237	0.192	0.2	0.267	0.615	0.508	0.671	0.812	0.806	0.838	0.178
BRD-K23925186	oridonin	0.85	0.711	0.859	0.212	0.143	0.152	0.246	0.649	0.521	0.73	0.881	0.86	0.883	0.126
BRD-K62779383	cholecalciferol	0.825	0.704	0.796	0.281	0.179	0.213	0.32	0.616	0.496	0.658	0.824	0.776	0.825	0.175
BRD-K28542495	benzydamine	0.979	0.847	0.942	0.223	0.012	0.109	0.298	0.729	0.51	0.726	0.965	0.877	0.957	0.018
BRD-K61717546	fleroxacin	0.972	0.835	0.941	0.248	0.012	0.133	0.304	0.77	0.59	0.701	0.938	0.882	0.946	0.014
BRD-A42699921	teriflunomide	0.819	0.68	0.833	0.267	0.172	0.197	0.291	0.631	0.537	0.701	0.838	0.833	0.845	0.151
BRD-K31698212	icotinib	0.906	0.714	0.947	0.161	0.085	0.078	0.179	0.719	0.612	0.802	0.933	0.963	0.94	0.049
BRD-K93779381	ingenol-mebutate	0.951	0.893	0.785	0.348	0.074	0.35	0.45	0.713	0.355	0.518	0.844	0.587	0.832	0.112
BRD-K01669786	triapine	0.812	0.719	0.73	0.316	0.204	0.25	0.355	0.592	0.468	0.605	0.788	0.722	0.777	0.217
BRD-K97010173	deferasirox	0.977	0.852	0.904	0.261	0.025	0.134	0.333	0.708	0.505	0.706	0.938	0.846	0.931	0.037
BRD-A92537424	danazol	0.945	0.805	0.93	0.209	0.043	0.131	0.246	0.757	0.576	0.713	0.93	0.89	0.943	0.038
BRD-K13044802	ciclopirox	0.905	0.814	0.791	0.398	0.103	0.275	0.477	0.651	0.477	0.577	0.827	0.699	0.805	0.132
BRD-K40496271	eltrombopag	0.896	0.779	0.866	0.326	0.078	0.225	0.369	0.735	0.59	0.63	0.866	0.817	0.852	0.096
BRD-K77554836	triamcinolone	0.94	0.787	0.916	0.186	0.066	0.078	0.244	0.677	0.528	0.777	0.934	0.909	0.947	0.046
BRD-K52075715	oxibendazole	0.832	0.727	0.769	0.256	0.187	0.198	0.305	0.57	0.375	0.675	0.841	0.743	0.827	0.194
BRD-K86887724	dofetilide	0.952	0.812	0.927	0.251	0.035	0.135	0.314	0.735	0.566	0.701	0.932	0.88	0.928	0.036
BRD-A93093700	temazepam	0.884	0.749	0.821	0.199	0.139	0.153	0.236	0.648	0.533	0.701	0.858	0.848	0.887	0.121
BRD-K81473043	tanespimycin	0.875	0.77	0.86	0.311	0.102	0.215	0.352	0.702	0.517	0.64	0.882	0.752	0.844	0.127
BRD-K32007074	enocitabine	0.969	0.813	0.935	0.152	0.037	0.06	0.21	0.698	0.496	0.792	0.976	0.906	0.968	0.031
BRD-K66094457	CPP	0.872	0.736	0.867	0.221	0.125	0.165	0.269	0.642	0.458	0.741	0.89	0.833	0.891	0.113
BRD-K26833429	costunolide	0.972	0.844	0.918	0.24	0.024	0.135	0.308	0.751	0.554	0.695	0.932	0.858	0.94	0.03
BRD-K71823332	epothilone-a	0.374	0.326	0.416	0.641	0.601	0.625	0.6	0.343	0.432	0.362	0.433	0.417	0.393	0.6
BRD-K49371609	PIK-75	0.483	0.402	0.54	0.511	0.496	0.486	0.466	0.432	0.526	0.465	0.529	0.578	0.54	0.472
BRD-K24187789	VU0238429	0.764	0.658	0.766	0.334	0.213	0.294	0.344	0.632	0.506	0.602	0.79	0.728	0.766	0.229
BRD-K45462423	VU0361737	0.98	0.834	0.938	0.168	0.024	0.092	0.227	0.722	0.516	0.762	0.969	0.899	0.974	0.019
BRD-K48443249	CNX-774	0.916	0.774	0.873	0.237	0.089	0.141	0.295	0.696	0.581	0.705	0.888	0.851	0.882	0.079
BRD-K15898725	maytansinol-isobutyrate	0.243	0.325	0.1	0.921	0.775	0.97	0.916	0.108	0.106	0.085	0.21	0	0.141	0.855
BRD-A98299281	hydroxytacrine-maleate-(r,s)	0.95	0.802	0.94	0.232	0.034	0.114	0.287	0.745	0.608	0.736	0.94	0.889	0.938	0.026
BRD-K22385716	LY303511	0.977	0.835	0.95	0.201	0.015	0.101	0.258	0.757	0.565	0.729	0.959	0.898	0.969	0.01
BRD-K01614093	dihydromyricetin	0.921	0.822	0.835	0.345	0.072	0.253	0.409	0.721	0.566	0.584	0.854	0.758	0.849	0.097
BRD-K76180386	JIB04	0.732	0.638	0.724	0.489	0.24	0.381	0.507	0.633	0.661	0.486	0.678	0.711	0.697	0.238
BRD-K75352575	KPT-276	0.747	0.644	0.684	0.343	0.269	0.34	0.367	0.561	0.469	0.573	0.714	0.673	0.719	0.273
BRD-K62696033	G-1	0.922	0.834	0.829	0.307	0.079	0.219	0.379	0.692	0.461	0.62	0.883	0.739	0.866	0.111
BRD-K87696786	LY456236	0.82	0.688	0.826	0.251	0.172	0.194	0.276	0.646	0.509	0.684	0.852	0.796	0.843	0.164
BRD-K10705233	GW-405833	0.969	0.829	0.947	0.191	0.022	0.093	0.25	0.737	0.538	0.75	0.968	0.897	0.966	0.02
BRD-K49049886	CGS-15943	0.763	0.618	0.833	0.338	0.184	0.33	0.3	0.844	0.868	0.538	0.733	0.828	0.785	0.16
BRD-K72420232	WZ-4002	0.92	0.754	0.918	0.183	0.076	0.1	0.218	0.723	0.599	0.77	0.918	0.918	0.927	0.054
BRD-K72327355	baicalein	0.966	0.816	0.96	0.159	0.023	0.066	0.213	0.725	0.498	0.796	0.994	0.918	0.983	0.02
BRD-K03109492	NSC-663284	0.846	0.733	0.799	0.283	0.162	0.211	0.328	0.625	0.486	0.65	0.836	0.767	0.833	0.162
BRD-K48488978	YM-201636	0.898	0.781	0.855	0.265	0.097	0.186	0.322	0.707	0.551	0.664	0.872	0.836	0.875	0.093
BRD-K79259477	NVP-BHG712	0.922	0.788	0.887	0.229	0.077	0.141	0.279	0.719	0.578	0.696	0.901	0.88	0.911	0.063
BRD-K05804044	AZ-628	0.901	0.746	0.874	0.267	0.105	0.163	0.331	0.658	0.607	0.725	0.863	0.86	0.852	0.083
BRD-K24696047	NVP-AEW541	0.814	0.662	0.83	0.222	0.188	0.163	0.234	0.635	0.616	0.696	0.826	0.889	0.869	0.137
BRD-K95581532	RN-1734	0.753	0.651	0.767	0.466	0.207	0.364	0.48	0.67	0.645	0.518	0.727	0.711	0.724	0.212
BRD-K61734568	2,3-DCPE	0.914	0.79	0.871	0.179	0.094	0.128	0.24	0.657	0.482	0.735	0.925	0.867	0.934	0.083
BRD-K57136142	CCT129202	0.869	0.74	0.849	0.259	0.122	0.191	0.297	0.679	0.541	0.692	0.865	0.831	0.867	0.118
BRD-K37865504	LY2183240	0.88	0.777	0.868	0.283	0.094	0.193	0.34	0.686	0.44	0.68	0.917	0.762	0.881	0.121
BRD-K32730239	SU3327	0.837	0.704	0.838	0.233	0.155	0.171	0.262	0.656	0.548	0.7	0.859	0.844	0.863	0.143
BRD-K18424115	TG-100572	0.806	0.688	0.796	0.272	0.186	0.227	0.289	0.652	0.55	0.648	0.814	0.794	0.822	0.18
BRD-K40331046	CR8-(R)	0.623	0.543	0.621	0.462	0.362	0.432	0.448	0.514	0.54	0.485	0.619	0.651	0.63	0.362
BRD-K36021395	ABT-702	0.91	0.769	0.869	0.238	0.093	0.153	0.282	0.707	0.622	0.688	0.871	0.875	0.887	0.079
BRD-K25224017	pirenperone	0.68	0.571	0.711	0.345	0.305	0.317	0.343	0.553	0.489	0.61	0.728	0.71	0.723	0.289
BRD-K49294207	BIBU-1361	0.887	0.741	0.858	0.251	0.118	0.137	0.297	0.69	0.602	0.686	0.872	0.854	0.872	0.098
BRD-K61228301	SGI-1027	0.808	0.677	0.84	0.247	0.177	0.169	0.263	0.6	0.451	0.718	0.869	0.819	0.861	0.171
BRD-K03273112	1-azakenpaullone	0.924	0.812	0.878	0.25	0.067	0.178	0.305	0.728	0.52	0.661	0.913	0.809	0.903	0.081
BRD-K18518344	digitoxigenin	0.673	0.561	0.719	0.38	0.3	0.342	0.369	0.576	0.55	0.582	0.711	0.711	0.715	0.287
BRD-K72703948	ZM-447439	0.854	0.753	0.849	0.357	0.112	0.24	0.416	0.705	0.542	0.619	0.857	0.768	0.831	0.127
BRD-K04623885	BIBR-1532	0.864	0.734	0.807	0.283	0.144	0.223	0.31	0.669	0.605	0.632	0.808	0.816	0.836	0.139
BRD-K31086665	NH125	0.817	0.7	0.795	0.33	0.181	0.243	0.362	0.63	0.519	0.615	0.801	0.765	0.806	0.175
BRD-K16478699	PLX-4720	0.856	0.732	0.852	0.284	0.129	0.199	0.338	0.655	0.497	0.671	0.874	0.804	0.848	0.129
BRD-K53523901	arctigenin	0.912	0.794	0.855	0.262	0.09	0.179	0.321	0.69	0.512	0.674	0.877	0.814	0.879	0.096
BRD-K67566344	ku-0063794	0.77	0.666	0.784	0.387	0.197	0.309	0.401	0.694	0.645	0.564	0.743	0.766	0.765	0.191
BRD-K77008974	WYE-354	0.849	0.72	0.823	0.303	0.146	0.224	0.333	0.687	0.608	0.632	0.806	0.819	0.827	0.137
BRD-K17702546	PD-168393	0.755	0.578	0.831	0.268	0.223	0.225	0.252	0.661	0.664	0.714	0.782	0.86	0.804	0.179
BRD-A22707317	SB-205384	0.962	0.845	0.856	0.249	0.063	0.144	0.334	0.658	0.447	0.684	0.909	0.814	0.909	0.071
BRD-K19333160	RKI-1447	0.937	0.826	0.913	0.236	0.047	0.157	0.3	0.701	0.424	0.707	0.953	0.824	0.936	0.063
BRD-K96233303	TMS	0.944	0.814	0.944	0.221	0.032	0.123	0.277	0.747	0.514	0.727	0.961	0.875	0.952	0.037
BRD-K14560436	TG-02	0.726	0.618	0.73	0.347	0.267	0.281	0.349	0.566	0.527	0.614	0.74	0.742	0.751	0.253
BRD-K22503835	scriptaid	0.829	0.707	0.802	0.224	0.18	0.188	0.256	0.641	0.517	0.669	0.837	0.82	0.849	0.161
BRD-K26756394	VE-821	0.946	0.815	0.91	0.182	0.052	0.125	0.233	0.729	0.541	0.73	0.942	0.875	0.947	0.049
BRD-K18787491	U-0126	0.902	0.765	0.913	0.271	0.069	0.186	0.301	0.758	0.626	0.68	0.887	0.861	0.899	0.065
BRD-K41337261	ZM-306416	0.911	0.746	0.882	0.162	0.106	0.078	0.199	0.663	0.54	0.781	0.908	0.909	0.922	0.084
BRD-K14991967	GSK650394	0.916	0.807	0.832	0.299	0.091	0.201	0.364	0.691	0.543	0.627	0.857	0.796	0.86	0.103
BRD-K18619710	digoxigenin	0.919	0.805	0.816	0.264	0.105	0.19	0.322	0.655	0.515	0.657	0.849	0.808	0.872	0.11
BRD-K61642990	FERb-033	0.897	0.77	0.853	0.165	0.118	0.122	0.209	0.629	0.429	0.743	0.918	0.841	0.923	0.111
BRD-K13094524	PFI-1	0.783	0.678	0.765	0.33	0.212	0.249	0.351	0.641	0.579	0.581	0.772	0.767	0.784	0.201
BRD-K41312087	GW-441756	0.915	0.768	0.954	0.198	0.057	0.102	0.223	0.752	0.571	0.739	0.947	0.905	0.959	0.045
BRD-K54095730	CMPD-1	0.84	0.708	0.815	0.206	0.173	0.15	0.234	0.597	0.434	0.716	0.873	0.811	0.861	0.166
BRD-K92000912	AM-251	0.887	0.744	0.9	0.177	0.104	0.105	0.207	0.695	0.544	0.744	0.918	0.909	0.935	0.082
BRD-A65248799	EMD-53998	0.944	0.794	0.968	0.191	0.028	0.104	0.245	0.746	0.518	0.772	0.979	0.899	0.963	0.023
BRD-K56334280	amonafide	0.964	0.838	0.915	0.267	0.027	0.129	0.345	0.688	0.447	0.737	0.958	0.825	0.922	0.05
BRD-K33882852	ZK-93423	0.817	0.698	0.799	0.305	0.176	0.239	0.339	0.632	0.537	0.644	0.805	0.798	0.813	0.169
BRD-K32501161	vanoxerine	0.756	0.615	0.804	0.264	0.227	0.223	0.264	0.608	0.55	0.696	0.802	0.816	0.813	0.201
BRD-K61195623	combretastatin-A-4	0.652	0.639	0.471	0.496	0.388	0.538	0.553	0.376	0.179	0.427	0.599	0.382	0.547	0.454
BRD-K92428232	GSK461364	0.737	0.721	0.535	0.553	0.295	0.484	0.635	0.455	0.289	0.415	0.646	0.434	0.583	0.367
BRD-K37890730	camptothecin	0.437	0.516	0.265	0.923	0.554	0.828	0.984	0.302	0.226	0.103	0.375	0.076	0.258	0.667
BRD-K14109347	LY2603618	0.886	0.741	0.885	0.146	0.11	0.109	0.174	0.715	0.558	0.764	0.918	0.874	0.923	0.095
BRD-K07202345	frentizole	0.793	0.686	0.798	0.344	0.183	0.289	0.369	0.664	0.528	0.601	0.806	0.735	0.796	0.184
BRD-K89053832	VLX600	0.895	0.868	0.696	0.586	0.114	0.397	0.708	0.58	0.32	0.449	0.776	0.514	0.703	0.199
BRD-K79584249	CGM097	0.936	0.795	0.923	0.258	0.055	0.149	0.319	0.651	0.449	0.759	0.931	0.857	0.921	0.047
BRD-K21673112	BF2.649	0.977	0.858	0.921	0.283	0.011	0.155	0.364	0.731	0.514	0.688	0.941	0.839	0.928	0.029
BRD-K56405753	MK-2461	0.896	0.731	0.946	0.192	0.074	0.099	0.226	0.711	0.523	0.797	0.959	0.898	0.93	0.065
BRD-K78659596	ixazomib	0.578	0.546	0.486	0.502	0.447	0.476	0.521	0.332	0.229	0.452	0.591	0.452	0.551	0.482
BRD-K57080016	selumetinib	0.942	0.804	0.82	0.304	0.098	0.166	0.382	0.621	0.54	0.704	0.849	0.781	0.833	0.097
BRD-K75295174	alisertib	0.841	0.768	0.661	0.408	0.207	0.331	0.503	0.525	0.269	0.556	0.77	0.523	0.706	0.251
BRD-K64800655	PHA-793887	0.925	0.86	0.683	0.27	0.157	0.26	0.404	0.475	0.138	0.628	0.842	0.586	0.798	0.207
BRD-K56291712	voxtalisib	0.86	0.714	0.915	0.223	0.106	0.171	0.248	0.727	0.554	0.731	0.908	0.861	0.895	0.093
BRD-K32285926	AMG-208	0.967	0.812	0.977	0.186	0.012	0.074	0.237	0.749	0.545	0.78	0.989	0.917	0.981	0.008
BRD-K19284129	salvinorin-a	0.947	0.799	0.953	0.181	0.036	0.099	0.227	0.745	0.555	0.754	0.968	0.911	0.964	0.026
BRD-A22081593	sulmazole	0.967	0.819	0.967	0.173	0.017	0.076	0.226	0.757	0.56	0.759	0.979	0.929	0.984	0.009
BRD-K12251893	vincristine	0.584	0.561	0.367	0.415	0.5	0.552	0.491	0.219	0	0.47	0.566	0.299	0.476	0.565
BRD-K06294530	UK-383367	0.939	0.814	0.881	0.197	0.071	0.139	0.263	0.667	0.418	0.715	0.946	0.811	0.927	0.078
BRD-K18961567	LY2801653	0.862	0.692	0.905	0.172	0.124	0.092	0.193	0.671	0.554	0.796	0.924	0.918	0.895	0.102
BRD-K60025295	crystal-violet	0.323	0.292	0.32	0.6	0.693	0.654	0.551	0.226	0.346	0.346	0.364	0.394	0.364	0.673
BRD-K47976015	balapiravir	0.91	0.791	0.878	0.265	0.084	0.184	0.322	0.697	0.507	0.67	0.891	0.821	0.896	0.084
BRD-K41783120	STA-5326	0.906	0.84	0.766	0.437	0.108	0.286	0.55	0.612	0.428	0.567	0.818	0.705	0.797	0.124
BRD-K65928735	AZD1480	0.972	0.837	0.862	0.11	0.076	0.065	0.184	0.632	0.388	0.758	0.948	0.866	0.966	0.068
BRD-K17026858	pibenzimol	0.949	0.804	0.941	0.177	0.04	0.094	0.222	0.74	0.545	0.755	0.959	0.907	0.959	0.035
BRD-K87124298	OSI-027	0.657	0.517	0.749	0.34	0.304	0.287	0.312	0.607	0.663	0.644	0.707	0.795	0.717	0.271
BRD-A05906449	lappaconite	0.797	0.669	0.831	0.288	0.177	0.218	0.304	0.658	0.549	0.678	0.836	0.807	0.829	0.167
BRD-K07955840	PF-05212384	0.549	0.445	0.609	0.399	0.433	0.399	0.347	0.477	0.496	0.541	0.603	0.638	0.612	0.424
BRD-K98572433	AZD8931	0.77	0.542	0.92	0.05	0.208	0.043	0.005	0.703	0.666	0.863	0.902	1	0.902	0.141
BRD-K98795921	SB-2343	0.587	0.498	0.644	0.546	0.359	0.499	0.505	0.619	0.735	0.428	0.56	0.652	0.588	0.352
BRD-K41213548	KW-2478	0.748	0.595	0.784	0.195	0.259	0.173	0.205	0.535	0.452	0.747	0.815	0.809	0.815	0.233
BRD-K01683783	TAK-901	0.675	0.543	0.69	0.27	0.336	0.228	0.281	0.47	0.384	0.701	0.749	0.701	0.719	0.323
BRD-K58772419	AZD6482	0.703	0.576	0.754	0.313	0.274	0.28	0.305	0.584	0.513	0.656	0.769	0.744	0.753	0.258
BRD-K78096648	oxiperomide	0.886	0.766	0.836	0.332	0.106	0.24	0.381	0.69	0.564	0.628	0.841	0.767	0.839	0.116
BRD-K61567297	resatorvid	0.919	0.773	0.96	0.226	0.045	0.141	0.264	0.757	0.574	0.735	0.951	0.896	0.945	0.034
BRD-K11073688	CPI-1189	0.941	0.823	0.9	0.265	0.047	0.166	0.329	0.717	0.51	0.689	0.924	0.824	0.912	0.06
BRD-K78055238	LY2090314	0.833	0.782	0.629	0.405	0.215	0.453	0.48	0.645	0.449	0.428	0.68	0.536	0.692	0.243
BRD-K57169635	dacomitinib	0.784	0.582	0.848	0.139	0.213	0.136	0.112	0.687	0.657	0.763	0.834	0.914	0.83	0.172
BRD-K56301217	ABT-737	0.924	0.779	0.935	0.173	0.06	0.092	0.213	0.721	0.523	0.76	0.958	0.904	0.95	0.055
BRD-K78567475	dolastatin-10	0.126	0.14	0.127	0.782	0.878	0.86	0.699	0.083	0.236	0.208	0.189	0.147	0.161	0.893
BRD-K74305673	IKK-2-inhibitor-V	0.783	0.661	0.833	0.301	0.188	0.236	0.322	0.646	0.51	0.641	0.836	0.794	0.821	0.178
BRD-K80608265	erteberel	0.939	0.794	0.934	0.202	0.048	0.095	0.255	0.726	0.542	0.75	0.951	0.89	0.946	0.042
BRD-K37687095	AZD8330	0.51	0.403	0.447	0.648	0.513	0.581	0.658	0.391	0.732	0.436	0.386	0.492	0.384	0.48
BRD-K47000838	cytochalasin-b	0.796	0.652	0.836	0.238	0.186	0.188	0.251	0.625	0.487	0.742	0.863	0.799	0.836	0.179
BRD-K08799216	pelitinib	0.823	0.637	0.832	0.121	0.197	0.108	0.125	0.646	0.571	0.785	0.848	0.907	0.845	0.161
BRD-K75911534	SU014813	0.9	0.758	0.894	0.196	0.094	0.12	0.231	0.67	0.49	0.747	0.925	0.859	0.92	0.091
BRD-K59369769	tozasertib	0.954	0.84	0.856	0.343	0.053	0.204	0.447	0.649	0.369	0.67	0.92	0.731	0.834	0.091
BRD-K86003836	flubendazole	0.783	0.68	0.737	0.302	0.229	0.248	0.342	0.562	0.421	0.627	0.795	0.711	0.776	0.233
BRD-K27771035	clindamycin-phosphate	0.937	0.791	0.93	0.167	0.056	0.077	0.215	0.712	0.546	0.774	0.949	0.925	0.967	0.039
BRD-K33588785	obidoxime	0.947	0.787	0.959	0.166	0.039	0.074	0.21	0.731	0.578	0.78	0.966	0.947	0.972	0.02
BRD-M92675308	efonidipine-monoethanolate	0.918	0.775	0.91	0.204	0.069	0.118	0.234	0.705	0.526	0.745	0.928	0.894	0.929	0.07
BRD-K86930074	cediranib	0.797	0.667	0.804	0.251	0.199	0.18	0.276	0.548	0.39	0.738	0.857	0.791	0.83	0.198
BRD-K90948141	indiplon	0.945	0.796	0.934	0.178	0.05	0.077	0.223	0.72	0.547	0.758	0.953	0.914	0.956	0.042
BRD-K40530731	hyoscyamine	0.881	0.754	0.834	0.173	0.132	0.132	0.222	0.615	0.427	0.745	0.901	0.832	0.894	0.134
BRD-K59522102	piperine	0.946	0.788	0.949	0.123	0.053	0.036	0.172	0.7	0.51	0.824	0.98	0.942	0.988	0.03
BRD-K86816506	PF-04457845	0.898	0.759	0.887	0.211	0.097	0.121	0.24	0.698	0.547	0.704	0.904	0.87	0.913	0.093
BRD-K53417444	OTS167	0.245	0.166	0.406	0.547	0.715	0.554	0.422	0.292	0.513	0.439	0.387	0.531	0.403	0.673
BRD-K78809024	SB-590885	0.937	0.802	0.908	0.251	0.055	0.14	0.309	0.728	0.602	0.686	0.906	0.894	0.913	0.046
BRD-K33743361	ML133	0.844	0.713	0.845	0.285	0.141	0.21	0.314	0.676	0.58	0.675	0.838	0.832	0.848	0.13
BRD-A53134341	Ro-106-9920	0.721	0.615	0.728	0.361	0.265	0.325	0.364	0.599	0.553	0.575	0.723	0.73	0.735	0.258
BRD-K38548312	VER-49009	0.81	0.696	0.805	0.285	0.179	0.234	0.321	0.621	0.461	0.665	0.838	0.757	0.826	0.182
BRD-K30867024	SB-216641	0.889	0.746	0.877	0.238	0.105	0.162	0.282	0.688	0.563	0.715	0.886	0.855	0.887	0.091
BRD-K13949769	tenovin-6	0.859	0.741	0.808	0.315	0.144	0.223	0.364	0.633	0.501	0.649	0.828	0.77	0.828	0.148
BRD-K59831625	LDN-212854	0.722	0.611	0.749	0.372	0.251	0.313	0.374	0.594	0.546	0.608	0.746	0.738	0.752	0.245
BRD-K13606314	P5091	0.863	0.738	0.87	0.347	0.1	0.238	0.377	0.741	0.66	0.63	0.84	0.813	0.844	0.104
BRD-K03289018	CCT137690	0.784	0.723	0.711	0.447	0.205	0.337	0.506	0.624	0.486	0.495	0.748	0.636	0.724	0.236
BRD-K87510569	RS-504393	0.929	0.806	0.9	0.282	0.052	0.175	0.343	0.736	0.567	0.67	0.903	0.852	0.904	0.056
BRD-K56277358	MGCD-265	0.855	0.713	0.869	0.243	0.125	0.181	0.258	0.713	0.633	0.687	0.861	0.865	0.883	0.109
BRD-K80480517	repsox	0.928	0.771	0.843	0.113	0.118	0.071	0.17	0.597	0.395	0.808	0.921	0.856	0.927	0.109
BRD-K50000283	PHA-767491	0.872	0.735	0.824	0.234	0.144	0.166	0.267	0.635	0.533	0.702	0.847	0.837	0.862	0.132
BRD-K81801188	PP-121	0.519	0.416	0.561	0.423	0.481	0.408	0.391	0.378	0.457	0.571	0.574	0.635	0.586	0.449
BRD-K68395654	EVP4593	0.498	0.42	0.535	0.611	0.465	0.586	0.562	0.561	0.779	0.322	0.441	0.591	0.484	0.442
BRD-K18834913	LB42708	0.699	0.587	0.654	0.388	0.319	0.362	0.413	0.517	0.574	0.578	0.648	0.687	0.676	0.289
BRD-K91370081	anisomycin	0.691	0.608	0.618	0.363	0.338	0.341	0.382	0.474	0.409	0.554	0.68	0.642	0.676	0.335
BRD-K46392623	TG-100713	0.881	0.745	0.817	0.247	0.135	0.198	0.283	0.679	0.599	0.655	0.825	0.836	0.847	0.124
BRD-K24556407	ETP-46464	0.783	0.681	0.757	0.368	0.204	0.309	0.387	0.647	0.581	0.566	0.749	0.732	0.771	0.204
BRD-K66527818	VU0364770	0.882	0.765	0.852	0.322	0.102	0.21	0.384	0.683	0.52	0.65	0.87	0.789	0.846	0.111
BRD-K67868012	PI-103	0.837	0.702	0.883	0.285	0.126	0.19	0.298	0.734	0.623	0.657	0.862	0.856	0.864	0.115
BRD-K12539581	nocodazole	0.66	0.576	0.622	0.379	0.351	0.369	0.388	0.498	0.422	0.535	0.676	0.617	0.661	0.354
BRD-K16664969	GTP-14564	0.87	0.741	0.893	0.267	0.094	0.229	0.294	0.798	0.701	0.627	0.844	0.869	0.881	0.079
BRD-K40175214	torin-1	0.521	0.451	0.54	0.611	0.443	0.593	0.555	0.569	0.702	0.322	0.467	0.557	0.497	0.441
BRD-K76064317	tyrphostin-AG-1296	0.87	0.765	0.802	0.292	0.136	0.234	0.347	0.637	0.482	0.642	0.835	0.77	0.842	0.147
BRD-K11853856	PJ-34	0.944	0.812	0.904	0.212	0.057	0.109	0.268	0.72	0.558	0.699	0.922	0.891	0.941	0.05
BRD-K40255344	tyrphostin-A9	0.817	0.729	0.752	0.37	0.182	0.292	0.415	0.643	0.529	0.548	0.772	0.721	0.775	0.193
BRD-K14618467	IKK-16	0.853	0.714	0.868	0.24	0.134	0.153	0.261	0.678	0.587	0.704	0.869	0.88	0.88	0.113
BRD-K12244279	MEK1-2-inhibitor	0.804	0.652	0.785	0.178	0.219	0.171	0.191	0.585	0.563	0.73	0.81	0.869	0.847	0.179
BRD-K45528773	M-344	0.598	0.486	0.613	0.348	0.413	0.354	0.329	0.506	0.602	0.536	0.615	0.725	0.648	0.357
BRD-K43644456	WP1130	0.619	0.513	0.645	0.372	0.377	0.355	0.355	0.473	0.507	0.588	0.657	0.701	0.675	0.35
BRD-K28907958	CD-437	0.661	0.56	0.631	0.314	0.359	0.313	0.301	0.487	0.49	0.61	0.67	0.7	0.697	0.339
BRD-K83834509	PTC-209	0.89	0.762	0.865	0.313	0.098	0.209	0.37	0.694	0.537	0.663	0.87	0.799	0.844	0.102
BRD-K38860038	JK-184	0.567	0.499	0.557	0.471	0.433	0.434	0.471	0.375	0.307	0.534	0.631	0.52	0.583	0.446
BRD-K67537649	PQ-401	0.974	0.832	0.926	0.18	0.032	0.084	0.242	0.732	0.544	0.734	0.949	0.9	0.958	0.026
BRD-K68174511	torin-2	0.553	0.462	0.641	0.479	0.397	0.461	0.436	0.562	0.61	0.488	0.592	0.654	0.606	0.382
BRD-K47598052	PP-1	0.923	0.76	0.945	0.148	0.064	0.055	0.194	0.689	0.471	0.829	0.987	0.895	0.954	0.057
BRD-K43905307	L-798,106	0.866	0.728	0.879	0.237	0.114	0.187	0.275	0.695	0.544	0.715	0.892	0.833	0.891	0.104
BRD-K42436189	AZ20	0.777	0.658	0.788	0.301	0.205	0.256	0.312	0.649	0.554	0.641	0.799	0.763	0.792	0.198
BRD-A45498368	WYE-125132	0.642	0.538	0.711	0.483	0.304	0.42	0.454	0.646	0.669	0.492	0.64	0.684	0.645	0.3
BRD-K07442505	BAM7	0.929	0.799	0.915	0.274	0.048	0.176	0.321	0.771	0.614	0.667	0.902	0.852	0.906	0.049
BRD-K67536197	cyclocytidine	0.78	0.712	0.675	0.432	0.233	0.354	0.503	0.532	0.357	0.558	0.75	0.581	0.693	0.266
BRD-K39171998	STF-118804	0.653	0.544	0.657	0.318	0.364	0.274	0.319	0.41	0.346	0.657	0.716	0.692	0.711	0.349
BRD-K26253904	NMS-873	0.581	0.489	0.613	0.437	0.4	0.424	0.404	0.535	0.597	0.489	0.595	0.644	0.615	0.383
BRD-K55305701	SC-144	0.92	0.839	0.822	0.456	0.063	0.301	0.544	0.687	0.455	0.543	0.853	0.674	0.787	0.119
BRD-A55484088	BNTX	0.789	0.657	0.795	0.309	0.202	0.227	0.335	0.611	0.575	0.675	0.795	0.802	0.803	0.182
BRD-K07487750	WHI-P154	0.958	0.83	0.904	0.249	0.042	0.151	0.323	0.712	0.48	0.697	0.936	0.823	0.913	0.053
BRD-A63546914	Ro-04-5595	0.988	0.829	0.93	0.146	0.032	0.062	0.206	0.707	0.499	0.781	0.966	0.906	0.966	0.024
BRD-K49027941	PSB-1115	0.975	0.82	0.962	0.16	0.02	0.065	0.216	0.73	0.524	0.789	0.982	0.924	0.981	0.01
BRD-K16189898	CHIR-99021	0.977	0.839	0.941	0.206	0.018	0.102	0.286	0.718	0.476	0.754	0.974	0.863	0.958	0.023
BRD-K09877029	VS-4718	0.87	0.733	0.876	0.287	0.108	0.203	0.326	0.74	0.633	0.675	0.854	0.82	0.863	0.093
BRD-K13566078	BMS-345541	0.811	0.673	0.883	0.308	0.135	0.243	0.304	0.746	0.636	0.648	0.841	0.828	0.833	0.133
BRD-K78318619	PF-4981517	0.922	0.767	0.94	0.21	0.057	0.131	0.261	0.716	0.539	0.759	0.948	0.878	0.928	0.05
BRD-K61936403	AS-1949490	0.97	0.828	0.915	0.173	0.044	0.092	0.242	0.694	0.498	0.749	0.952	0.895	0.962	0.035
BRD-K24715592	ethacridine-lactate-monohydrate	0.823	0.666	0.874	0.296	0.146	0.197	0.296	0.688	0.636	0.702	0.828	0.845	0.859	0.126
BRD-K63784565	10-hydroxycamptothecin	0.208	0.226	0.222	0.828	0.764	0.79	0.774	0.179	0.336	0.21	0.268	0.213	0.215	0.796
BRD-K21025364	NVP-TAE226	0.612	0.501	0.658	0.466	0.36	0.374	0.453	0.539	0.562	0.556	0.653	0.637	0.616	0.348
BRD-K60230970	MG-132	0.423	0.358	0.485	0.559	0.551	0.55	0.502	0.382	0.519	0.417	0.467	0.553	0.489	0.531
BRD-K28578425	cilostamide	0.929	0.785	0.936	0.199	0.053	0.108	0.248	0.727	0.554	0.755	0.95	0.899	0.948	0.043
BRD-K08893438	CCG-50014	0.776	0.642	0.769	0.296	0.225	0.235	0.314	0.591	0.562	0.673	0.774	0.804	0.791	0.202
BRD-K67578145	GDC-0879	0.957	0.81	0.951	0.196	0.032	0.092	0.261	0.727	0.562	0.748	0.961	0.915	0.957	0.018
BRD-K61097567	SB-218795	0.884	0.746	0.9	0.211	0.101	0.141	0.26	0.679	0.472	0.737	0.935	0.845	0.91	0.091
BRD-K95785537	PP-2	0.914	0.8	0.843	0.281	0.089	0.194	0.336	0.699	0.54	0.64	0.867	0.805	0.867	0.1
BRD-K29542628	1-naphthyl-PP1	0.818	0.682	0.866	0.254	0.158	0.157	0.281	0.649	0.504	0.706	0.883	0.835	0.864	0.144
BRD-K85872723	kynurenic-acid	0.946	0.793	0.972	0.211	0.022	0.107	0.257	0.781	0.612	0.748	0.962	0.919	0.959	0.012
BRD-K42205652	MNS-(3,4-Methylenedioxy-nitrostyrene)	0.89	0.74	0.883	0.181	0.113	0.114	0.216	0.67	0.539	0.75	0.903	0.895	0.915	0.092
BRD-K38904395	SAR131675	0.894	0.749	0.901	0.276	0.089	0.167	0.331	0.694	0.527	0.708	0.904	0.839	0.88	0.079
BRD-K95292280	SB-657510	0.951	0.824	0.92	0.265	0.035	0.159	0.334	0.716	0.513	0.704	0.929	0.841	0.926	0.042
BRD-K45551181	MPI-0479605	0.582	0.557	0.533	0.602	0.4	0.527	0.647	0.473	0.319	0.37	0.61	0.406	0.503	0.447
BRD-K13169950	NSC-3852	0.848	0.732	0.818	0.252	0.153	0.189	0.295	0.641	0.476	0.671	0.863	0.792	0.853	0.151
BRD-K50140147	NVP-TAE684	0.76	0.643	0.746	0.258	0.249	0.194	0.284	0.52	0.391	0.699	0.814	0.76	0.794	0.244
BRD-A67748489	K-858	0.746	0.636	0.709	0.327	0.269	0.287	0.36	0.516	0.42	0.634	0.75	0.692	0.743	0.262
BRD-K68202742	trichostatin-a	0.482	0.398	0.518	0.506	0.509	0.49	0.465	0.43	0.527	0.441	0.522	0.563	0.518	0.481
BRD-K04833372	GSK1904529A	0.891	0.751	0.891	0.329	0.086	0.194	0.387	0.712	0.619	0.671	0.869	0.837	0.856	0.076
BRD-K73073971	ZLN005	0.985	0.833	0.936	0.19	0.022	0.092	0.259	0.727	0.525	0.755	0.963	0.89	0.957	0.016
BRD-K63932022	2'-MeCCPA	0.977	0.839	0.957	0.225	0.006	0.114	0.289	0.748	0.536	0.732	0.969	0.89	0.965	0.008
BRD-K30431096	domiphen	0.897	0.775	0.845	0.277	0.111	0.176	0.343	0.636	0.451	0.683	0.876	0.791	0.869	0.114
BRD-K81225797	SCH-58261	0.938	0.807	0.935	0.31	0.026	0.19	0.351	0.81	0.684	0.638	0.895	0.867	0.914	0.026
BRD-K06749501	GSK1838705A	0.917	0.778	0.879	0.229	0.088	0.135	0.29	0.677	0.528	0.717	0.905	0.869	0.898	0.076
BRD-K96259238	Y-320	0.929	0.801	0.862	0.261	0.08	0.189	0.326	0.691	0.513	0.683	0.888	0.824	0.884	0.075
BRD-K02241333	CHIR-124	0.611	0.515	0.66	0.227	0.378	0.301	0.189	0.556	0.518	0.646	0.707	0.709	0.726	0.346
BRD-K36889451	tetramethylthiuram-monosulfide	0.827	0.731	0.719	0.373	0.197	0.334	0.428	0.614	0.535	0.543	0.724	0.717	0.752	0.197
BRD-K70402238	nexturastat-a	0.949	0.808	0.904	0.196	0.06	0.11	0.259	0.711	0.548	0.723	0.925	0.891	0.938	0.043
BRD-K78177893	A-674563	0.705	0.586	0.771	0.364	0.256	0.288	0.358	0.619	0.572	0.624	0.753	0.758	0.747	0.242
BRD-A83650191	A61603	0.802	0.688	0.794	0.311	0.183	0.251	0.345	0.649	0.543	0.629	0.817	0.771	0.802	0.179
BRD-K97764662	PD-173074	0.842	0.673	0.93	0.224	0.114	0.146	0.239	0.746	0.67	0.743	0.89	0.927	0.889	0.08
BRD-K73293050	WZ-3146	0.805	0.675	0.798	0.309	0.187	0.214	0.331	0.642	0.546	0.644	0.811	0.784	0.804	0.182
BRD-K11636097	JNJ-7706621	0.809	0.686	0.791	0.299	0.189	0.223	0.332	0.627	0.535	0.647	0.81	0.786	0.806	0.179
BRD-K33610132	rociletinib	0.899	0.732	0.933	0.157	0.092	0.072	0.19	0.7	0.536	0.797	0.951	0.918	0.939	0.066
BRD-K65814004	diphenyleneiodonium	0.461	0.408	0.5	0.684	0.493	0.628	0.636	0.504	0.628	0.291	0.444	0.474	0.431	0.501
BRD-K72726508	arcyriaflavin-a	0.85	0.729	0.927	0.308	0.083	0.233	0.324	0.805	0.655	0.636	0.875	0.842	0.889	0.081
BRD-K77943374	NVP-BVU972	0.909	0.756	0.962	0.213	0.052	0.116	0.241	0.781	0.644	0.734	0.939	0.931	0.951	0.032
BRD-K51575138	TPCA-1	0.905	0.775	0.854	0.189	0.11	0.124	0.241	0.638	0.446	0.742	0.909	0.847	0.907	0.107
BRD-K79930101	GW-583340	0.902	0.78	0.844	0.241	0.105	0.168	0.288	0.683	0.52	0.673	0.876	0.827	0.887	0.109
BRD-K61314889	endo-IWR-1	0.87	0.759	0.806	0.294	0.144	0.212	0.347	0.63	0.476	0.642	0.832	0.769	0.847	0.144
BRD-K54606188	JQ1-(+)	0.869	0.763	0.859	0.334	0.11	0.197	0.407	0.665	0.501	0.646	0.873	0.79	0.853	0.108
BRD-A81370665	BI-D1870	0.963	0.82	0.953	0.206	0.02	0.098	0.261	0.759	0.568	0.744	0.962	0.906	0.96	0.018
BRD-K39381259	DMH1	0.985	0.853	0.926	0.214	0.018	0.103	0.279	0.735	0.539	0.717	0.947	0.889	0.962	0.02
BRD-K97714174	P22077	0.944	0.816	0.904	0.275	0.043	0.177	0.329	0.776	0.653	0.653	0.885	0.871	0.908	0.04
BRD-A95121829	ginkgolide-a	0.921	0.782	0.935	0.231	0.056	0.137	0.291	0.725	0.512	0.732	0.951	0.869	0.927	0.051
BRD-K47337578	4-(4-fluorobenzoyl)-1-(4-phenylbutyl)-piperidine	0.979	0.847	0.91	0.214	0.03	0.131	0.289	0.722	0.526	0.718	0.937	0.861	0.945	0.029
BRD-K39841531	TG-101209	0.831	0.702	0.858	0.278	0.143	0.208	0.311	0.676	0.516	0.696	0.864	0.81	0.849	0.134
BRD-K43449605	oncrasin-1	0.755	0.689	0.739	0.473	0.214	0.376	0.513	0.702	0.604	0.462	0.722	0.666	0.732	0.209
BRD-K81548480	AC-264613	0.9	0.737	0.892	0.171	0.106	0.084	0.217	0.647	0.483	0.791	0.93	0.885	0.914	0.091
BRD-K68336408	tyrphostin-AG-1478	0.751	0.629	0.759	0.323	0.24	0.3	0.342	0.593	0.486	0.63	0.772	0.723	0.763	0.229
BRD-K60184833	tyrphostin-AG-99	0.802	0.698	0.785	0.344	0.186	0.267	0.389	0.657	0.544	0.583	0.796	0.758	0.794	0.178
BRD-K26818574	BIX-01294	0.834	0.691	0.84	0.284	0.157	0.197	0.318	0.652	0.573	0.69	0.838	0.829	0.837	0.139
BRD-K76406695	CCT128930	0.932	0.796	0.929	0.27	0.042	0.154	0.316	0.761	0.576	0.691	0.922	0.86	0.915	0.047
BRD-A06352508	SB-218078	0.849	0.716	0.891	0.228	0.123	0.131	0.268	0.611	0.363	0.791	0.938	0.817	0.885	0.129
BRD-A08840375	CID-5458317	0.828	0.707	0.82	0.258	0.166	0.19	0.29	0.63	0.513	0.668	0.847	0.824	0.847	0.16
BRD-K88677950	PD-198306	0.907	0.793	0.835	0.331	0.097	0.223	0.397	0.662	0.532	0.646	0.848	0.776	0.848	0.103
BRD-K49313711	ribitol	0.953	0.815	0.94	0.167	0.038	0.085	0.221	0.728	0.504	0.758	0.971	0.907	0.972	0.033
BRD-K81197548	NSC-632839	0.906	0.801	0.856	0.314	0.084	0.209	0.386	0.687	0.504	0.641	0.88	0.788	0.87	0.099
BRD-K85920262	WAY-600	0.771	0.661	0.741	0.321	0.229	0.304	0.331	0.644	0.572	0.586	0.742	0.749	0.762	0.217
BRD-K19669037	GGTI-298	0.938	0.799	0.945	0.275	0.03	0.16	0.326	0.767	0.589	0.701	0.935	0.868	0.919	0.034
BRD-A25569250	KI-16425	0.955	0.807	0.91	0.132	0.064	0.094	0.197	0.678	0.451	0.789	0.952	0.885	0.958	0.049
BRD-K94176593	TWS-119	0.902	0.744	0.916	0.149	0.093	0.073	0.183	0.682	0.521	0.795	0.942	0.922	0.943	0.073
BRD-K68567222	BVT-948	0.942	0.816	0.858	0.23	0.078	0.139	0.287	0.662	0.499	0.696	0.893	0.842	0.91	0.079
BRD-K49669041	BX-912	0.8	0.698	0.754	0.266	0.211	0.209	0.308	0.557	0.366	0.678	0.835	0.717	0.804	0.224
BRD-A81541225	oligomycin-a	0.184	0.096	0.398	0.724	0.728	0.778	0.565	0.477	0.93	0.224	0.227	0.509	0.276	0.67
BRD-K76973696	tryptanthrin	0.771	0.674	0.756	0.376	0.212	0.324	0.393	0.669	0.609	0.553	0.735	0.724	0.757	0.209
BRD-K81728688	WZ8040	0.831	0.688	0.861	0.258	0.151	0.177	0.279	0.678	0.577	0.71	0.854	0.849	0.863	0.129
BRD-K82091397	SB-239063	0.809	0.684	0.816	0.327	0.177	0.229	0.353	0.659	0.575	0.635	0.809	0.784	0.819	0.162
BRD-K43471985	OTX015	0.793	0.7	0.811	0.334	0.177	0.202	0.399	0.636	0.471	0.639	0.843	0.759	0.814	0.171
BRD-K95523387	OLDA	0.963	0.828	0.927	0.194	0.033	0.073	0.255	0.719	0.508	0.739	0.959	0.9	0.957	0.035
BRD-K06854232	AM-580	0.879	0.724	0.89	0.208	0.111	0.123	0.234	0.713	0.622	0.718	0.884	0.902	0.898	0.085
BRD-K31491153	1-phenylbiguanide	0.943	0.808	0.899	0.233	0.051	0.158	0.285	0.721	0.531	0.705	0.913	0.847	0.915	0.06
BRD-K98548675	parthenolide	0.798	0.668	0.814	0.256	0.191	0.211	0.28	0.624	0.525	0.684	0.827	0.815	0.836	0.171
BRD-K50018155	RS-67506	0.965	0.817	0.951	0.205	0.021	0.097	0.254	0.751	0.57	0.738	0.955	0.905	0.963	0.016
BRD-K85140930	aphidicolin	0.758	0.688	0.685	0.43	0.244	0.318	0.472	0.553	0.42	0.54	0.736	0.62	0.707	0.273
BRD-K86687746	R306465	0.608	0.498	0.609	0.374	0.406	0.346	0.357	0.475	0.536	0.546	0.621	0.693	0.64	0.367
BRD-K45293975	7-hydroxystaurosporine	0.603	0.475	0.667	0.317	0.386	0.323	0.286	0.503	0.539	0.646	0.666	0.727	0.688	0.34
BRD-K03390685	cobimetinib	0.845	0.694	0.741	0.426	0.192	0.275	0.512	0.583	0.679	0.644	0.706	0.748	0.689	0.16
BRD-K20958582	TH-302	0.859	0.757	0.802	0.354	0.134	0.251	0.408	0.658	0.508	0.607	0.818	0.741	0.81	0.147
BRD-A27376179	lestaurtinib	0.649	0.545	0.688	0.415	0.328	0.332	0.419	0.476	0.402	0.638	0.705	0.66	0.659	0.332
BRD-A92872453	N-acetylmannosamine	0.909	0.74	0.913	0.148	0.093	0.073	0.189	0.66	0.507	0.807	0.939	0.916	0.936	0.071
BRD-K73197500	SNX-5422	0.559	0.469	0.561	0.444	0.446	0.421	0.431	0.389	0.421	0.543	0.593	0.591	0.586	0.433
BRD-K24603946	5-hydroxymethyl-tolterodine	0.759	0.625	0.806	0.337	0.207	0.277	0.347	0.66	0.612	0.622	0.782	0.793	0.777	0.187
BRD-K28352084	CH5132799	0.731	0.591	0.804	0.294	0.232	0.224	0.283	0.633	0.595	0.684	0.789	0.812	0.788	0.216
BRD-K54187111	dichlorisone-acetate	0.943	0.786	0.947	0.165	0.043	0.081	0.211	0.735	0.602	0.776	0.946	0.949	0.967	0.021
BRD-K28383148	AP1903	0.938	0.8	0.887	0.275	0.059	0.164	0.344	0.701	0.574	0.704	0.892	0.84	0.888	0.059
BRD-A10039652	tipranavir	0.969	0.852	0.86	0.207	0.061	0.125	0.292	0.651	0.411	0.72	0.919	0.812	0.921	0.071
BRD-K08547377	irinotecan	0.994	1	0.68	0.571	0.04	0.377	0.741	0.606	0.244	0.393	0.83	0.45	0.707	0.177
BRD-K45401373	betulinic-acid	0.888	0.763	0.837	0.21	0.124	0.151	0.261	0.645	0.49	0.714	0.873	0.829	0.886	0.116
BRD-K59983611	sulfabenzamide	0.931	0.785	0.894	0.176	0.076	0.112	0.225	0.68	0.5	0.746	0.927	0.874	0.923	0.069
BRD-K61323504	SB-225002	0.878	0.761	0.812	0.257	0.132	0.198	0.304	0.657	0.5	0.661	0.851	0.788	0.849	0.137
BRD-A25004090	erastin	0.897	0.776	0.818	0.236	0.13	0.149	0.315	0.576	0.406	0.705	0.882	0.815	0.879	0.122
BRD-K61250484	FPH1-(BRD-6125)	0.972	0.828	0.928	0.178	0.029	0.099	0.236	0.725	0.552	0.749	0.948	0.905	0.966	0.023
BRD-K44084986	Y-27632	0.847	0.728	0.831	0.249	0.139	0.205	0.275	0.681	0.522	0.675	0.844	0.805	0.847	0.145
BRD-K38868394	MK-0773	0.95	0.802	0.936	0.166	0.043	0.087	0.222	0.699	0.491	0.782	0.965	0.904	0.956	0.039
BRD-K42981054	mibampator	0.857	0.738	0.841	0.282	0.13	0.19	0.328	0.671	0.526	0.656	0.857	0.8	0.856	0.131
BRD-K55187425	rigosertib	0.819	0.733	0.688	0.32	0.213	0.359	0.391	0.532	0.248	0.64	0.796	0.593	0.724	0.258
BRD-K85402309	dovitinib	0.882	0.739	0.869	0.222	0.117	0.13	0.253	0.629	0.465	0.754	0.896	0.859	0.878	0.115
BRD-K68408467	proflavine-hemisulfate	0.893	0.803	0.802	0.35	0.112	0.251	0.418	0.646	0.467	0.598	0.833	0.701	0.842	0.133
BRD-K87512222	taltobulin	0.372	0.368	0.345	0.683	0.62	0.686	0.654	0.269	0.295	0.301	0.402	0.314	0.357	0.656
BRD-K43002771	SR-33805	0.703	0.618	0.689	0.524	0.261	0.466	0.524	0.675	0.75	0.395	0.617	0.685	0.665	0.261
BRD-K07972848	GSK2126458	0.316	0.232	0.449	0.638	0.628	0.623	0.534	0.44	0.689	0.36	0.362	0.504	0.377	0.601
BRD-A36331462	oprozomib	0.464	0.411	0.444	0.541	0.549	0.528	0.503	0.332	0.414	0.406	0.467	0.511	0.494	0.541
BRD-K05104363	PD-184352	0.902	0.766	0.883	0.3	0.084	0.175	0.37	0.688	0.592	0.705	0.883	0.824	0.875	0.074
BRD-K36529613	PU-H71	0.697	0.606	0.672	0.399	0.3	0.351	0.418	0.524	0.463	0.569	0.7	0.656	0.696	0.303
BRD-K85014146	AZD2461	0.922	0.8	0.916	0.278	0.048	0.172	0.332	0.762	0.572	0.665	0.921	0.84	0.906	0.059
BRD-K66097663	TMC-353121	0.857	0.742	0.866	0.339	0.109	0.233	0.377	0.723	0.565	0.619	0.856	0.797	0.845	0.118
BRD-K23190681	AV-412	0.865	0.719	0.832	0.201	0.151	0.147	0.234	0.638	0.513	0.739	0.864	0.836	0.873	0.135
BRD-K84564571	telatinib	0.938	0.789	0.948	0.194	0.04	0.102	0.238	0.733	0.555	0.767	0.961	0.907	0.949	0.037
BRD-A28467416	PKI-179	0.562	0.482	0.601	0.544	0.395	0.515	0.5	0.568	0.641	0.421	0.547	0.603	0.56	0.398
BRD-K02898090	kifunensine	0.912	0.766	0.909	0.228	0.074	0.149	0.274	0.726	0.59	0.727	0.913	0.87	0.914	0.056
BRD-K26603252	PD-153035	0.887	0.738	0.827	0.28	0.127	0.209	0.326	0.68	0.612	0.67	0.818	0.81	0.833	0.109
BRD-K05444225	E7449	0.869	0.765	0.859	0.412	0.09	0.28	0.462	0.757	0.627	0.567	0.833	0.754	0.819	0.105
BRD-A68969091	echinomycin	0.078	0.019	0.169	0.69	0.927	0.763	0.579	0.061	0.42	0.306	0.168	0.341	0.167	0.88
BRD-A18696154	idazoxan	0.919	0.795	0.871	0.263	0.079	0.184	0.328	0.693	0.488	0.692	0.897	0.803	0.881	0.087
BRD-K81613478	gastrodin	0.868	0.719	0.86	0.183	0.139	0.106	0.234	0.611	0.46	0.764	0.913	0.872	0.89	0.126
BRD-K36788280	ribociclib	0.907	0.784	0.863	0.277	0.091	0.165	0.33	0.659	0.493	0.705	0.889	0.82	0.882	0.1
BRD-K21670884	cariporide	0.882	0.763	0.826	0.278	0.123	0.22	0.336	0.662	0.481	0.668	0.856	0.773	0.846	0.126
BRD-K80343549	TAK-285	0.82	0.662	0.877	0.228	0.152	0.167	0.247	0.699	0.608	0.734	0.869	0.872	0.857	0.127
BRD-K42497885	satraplatin	0.922	0.823	0.863	0.325	0.065	0.197	0.399	0.72	0.505	0.616	0.899	0.765	0.864	0.091
BRD-K98384930	finafloxacin	0.947	0.797	0.9	0.217	0.062	0.126	0.28	0.688	0.553	0.756	0.913	0.873	0.923	0.047
BRD-K50853363	dienogest	0.914	0.793	0.913	0.315	0.051	0.196	0.373	0.768	0.607	0.653	0.903	0.832	0.89	0.058
BRD-K87700323	cetylpyridinium	0.814	0.695	0.767	0.27	0.203	0.223	0.32	0.556	0.436	0.684	0.818	0.766	0.811	0.193
BRD-K97464279	diaveridine	0.964	0.811	0.978	0.173	0.014	0.081	0.222	0.764	0.557	0.775	0.987	0.923	0.982	0.005
BRD-K22025381	U-18666A	0.914	0.789	0.928	0.314	0.04	0.208	0.368	0.789	0.626	0.661	0.906	0.836	0.895	0.047
BRD-K64881305	ispinesib	0.902	0.839	0.744	0.322	0.112	0.337	0.406	0.631	0.197	0.607	0.889	0.53	0.75	0.219
BRD-K38350380	FK-3311	0.861	0.713	0.904	0.247	0.108	0.161	0.261	0.74	0.639	0.703	0.881	0.887	0.887	0.093
BRD-K41859756	NVP-AUY922	0.734	0.654	0.627	0.462	0.28	0.429	0.536	0.488	0.388	0.51	0.699	0.575	0.617	0.318
BRD-K93123848	RAF265	0.832	0.717	0.849	0.385	0.13	0.247	0.436	0.666	0.553	0.627	0.84	0.783	0.789	0.142
BRD-K21728777	AMG900	0.779	0.769	0.516	0.616	0.268	0.511	0.737	0.502	0.251	0.365	0.641	0.332	0.539	0.357
BRD-K22520627	DVD-111	0.947	0.792	0.971	0.172	0.027	0.071	0.209	0.762	0.571	0.777	0.98	0.934	0.979	0.016
BRD-K53720352	cinalukast	0.937	0.787	0.952	0.182	0.044	0.08	0.222	0.731	0.557	0.758	0.959	0.93	0.965	0.033
BRD-K37561857	zardaverine	0.781	0.661	0.799	0.314	0.196	0.278	0.328	0.664	0.566	0.63	0.796	0.774	0.795	0.187
BRD-K62627508	idasanutlin	0.874	0.71	0.854	0.256	0.151	0.188	0.289	0.518	0.376	0.801	0.863	0.834	0.856	0.115
BRD-K31309378	lucitanib	0.889	0.757	0.878	0.261	0.097	0.163	0.298	0.722	0.573	0.665	0.883	0.842	0.883	0.095
BRD-K56957086	dacinostat	0.491	0.414	0.507	0.521	0.507	0.51	0.499	0.434	0.573	0.411	0.494	0.594	0.51	0.468
BRD-K33379087	tivantinib	0.85	0.716	0.794	0.183	0.175	0.176	0.225	0.64	0.463	0.695	0.864	0.778	0.835	0.173
BRD-K29415052	BGT226	0.251	0.208	0.362	0.69	0.697	0.718	0.578	0.363	0.591	0.28	0.302	0.424	0.325	0.68
BRD-K90497590	AR-12	0.816	0.726	0.761	0.364	0.181	0.267	0.415	0.617	0.437	0.592	0.795	0.694	0.781	0.201
BRD-K17203476	LY2874455	0.632	0.514	0.652	0.367	0.363	0.315	0.357	0.493	0.503	0.626	0.67	0.679	0.66	0.349
BRD-K08248804	LCL-161	0.831	0.738	0.823	0.48	0.119	0.33	0.508	0.737	0.648	0.53	0.784	0.681	0.771	0.155
BRD-K08859203	DU-728	0.972	0.83	0.925	0.173	0.034	0.082	0.237	0.708	0.517	0.757	0.958	0.9	0.966	0.028
BRD-K13810148	givinostat	0.642	0.543	0.617	0.381	0.376	0.359	0.392	0.49	0.507	0.538	0.638	0.671	0.652	0.342
BRD-K20722021	CEP-32496	0.873	0.713	0.915	0.23	0.101	0.123	0.262	0.69	0.621	0.758	0.898	0.911	0.901	0.077
BRD-K09372874	merimepodib	0.921	0.826	0.812	0.301	0.097	0.201	0.381	0.638	0.392	0.632	0.878	0.73	0.852	0.125
BRD-A07986123	galeterone	0.807	0.696	0.758	0.334	0.199	0.284	0.366	0.621	0.544	0.601	0.762	0.756	0.784	0.19
BRD-K79633074	xilobam	0.854	0.721	0.854	0.275	0.127	0.211	0.307	0.705	0.606	0.68	0.852	0.819	0.854	0.115
BRD-K82850175	navarixin	0.892	0.771	0.817	0.292	0.119	0.225	0.343	0.66	0.541	0.658	0.826	0.785	0.847	0.118
BRD-K09426783	TAS-103	0.698	0.658	0.611	0.614	0.289	0.478	0.671	0.511	0.368	0.421	0.658	0.465	0.587	0.343
BRD-K08109215	I-BET-762	0.798	0.651	0.901	0.249	0.159	0.127	0.271	0.676	0.579	0.732	0.895	0.9	0.872	0.125
BRD-K32572029	orotic-acid	0.98	0.846	0.906	0.166	0.038	0.088	0.238	0.685	0.452	0.759	0.957	0.873	0.954	0.04
BRD-K89014967	AS-703026	0.869	0.721	0.747	0.395	0.175	0.273	0.486	0.561	0.589	0.677	0.747	0.7	0.71	0.16
BRD-K42191735	buparlisib	0.763	0.638	0.766	0.246	0.239	0.216	0.265	0.575	0.473	0.687	0.797	0.783	0.8	0.223
BRD-A66419424	ixazomib-citrate	0.653	0.563	0.669	0.43	0.331	0.367	0.43	0.511	0.452	0.555	0.685	0.64	0.676	0.33
BRD-K82244583	MEK162	0.723	0.605	0.649	0.434	0.306	0.346	0.481	0.522	0.657	0.55	0.638	0.674	0.646	0.271
BRD-K89015388	GSK923295	0.91	0.8	0.853	0.29	0.087	0.186	0.365	0.671	0.451	0.666	0.901	0.753	0.871	0.108
BRD-K36740062	GSK1070916	0.753	0.688	0.556	0.397	0.321	0.352	0.487	0.397	0.222	0.573	0.674	0.51	0.64	0.347
BRD-K11663430	pyroxamide	0.838	0.708	0.854	0.3	0.139	0.211	0.336	0.68	0.59	0.679	0.842	0.829	0.841	0.125
BRD-K84163249	ercalcitriol	0.954	0.844	0.831	0.311	0.068	0.202	0.396	0.669	0.481	0.625	0.873	0.76	0.865	0.085
BRD-K45875383	XBD173	0.971	0.841	0.93	0.213	0.022	0.117	0.281	0.698	0.441	0.753	0.97	0.847	0.952	0.036
BRD-K44009692	hyodeoxycholic-acid	0.959	0.82	0.944	0.21	0.024	0.114	0.271	0.747	0.552	0.736	0.957	0.893	0.951	0.024
BRD-K82823804	PD-407824	0.828	0.703	0.859	0.235	0.148	0.174	0.259	0.675	0.518	0.71	0.873	0.828	0.882	0.134
BRD-K89299012	DCEBIO	0.823	0.723	0.796	0.3	0.165	0.241	0.333	0.624	0.436	0.651	0.835	0.735	0.826	0.184
BRD-K24869513	CNX-2006	0.849	0.683	0.922	0.23	0.113	0.117	0.243	0.733	0.65	0.752	0.89	0.923	0.896	0.087
BRD-K73982490	BI-78D3	0.792	0.669	0.792	0.287	0.199	0.23	0.296	0.657	0.606	0.632	0.785	0.815	0.81	0.181
BRD-K08619838	tremorine	0.791	0.69	0.753	0.344	0.206	0.28	0.38	0.6	0.521	0.603	0.771	0.76	0.781	0.2
BRD-K17061841	stattic	0.847	0.721	0.811	0.26	0.165	0.166	0.304	0.621	0.513	0.677	0.84	0.812	0.842	0.149
BRD-K25279140	MK-8745	0.805	0.727	0.701	0.33	0.222	0.278	0.396	0.529	0.293	0.62	0.798	0.624	0.761	0.243
BRD-K41104902	GSK2656157	0.896	0.78	0.859	0.297	0.094	0.176	0.347	0.703	0.561	0.646	0.866	0.822	0.876	0.097
BRD-K37237504	CEP-33779	0.876	0.731	0.893	0.261	0.101	0.16	0.302	0.672	0.557	0.737	0.891	0.867	0.884	0.089
BRD-K54395039	PR-619	0.862	0.757	0.781	0.253	0.163	0.196	0.309	0.579	0.396	0.669	0.848	0.759	0.85	0.168
BRD-K03549949	XL388	0.743	0.625	0.729	0.427	0.242	0.37	0.431	0.646	0.683	0.54	0.669	0.744	0.696	0.227
BRD-A50064262	flumethasone-pivalate	0.911	0.756	0.884	0.131	0.113	0.054	0.19	0.593	0.447	0.829	0.924	0.922	0.961	0.077
BRD-K31866293	TAK-632	0.714	0.6	0.718	0.341	0.283	0.285	0.36	0.568	0.574	0.593	0.726	0.749	0.727	0.256
BRD-K09443272	PHA-680632	0.771	0.672	0.729	0.303	0.239	0.25	0.333	0.557	0.426	0.638	0.771	0.719	0.768	0.245
BRD-K62304154	deforolimus	0.497	0.44	0.612	0.711	0.385	0.702	0.612	0.767	0.841	0.22	0.474	0.498	0.454	0.431
BRD-K63068307	ZSTK-474	0.832	0.698	0.85	0.325	0.147	0.203	0.355	0.674	0.575	0.663	0.833	0.81	0.827	0.138
BRD-K51911221	nemorubicin	0.282	0.262	0.278	0.744	0.716	0.726	0.676	0.27	0.512	0.229	0.269	0.34	0.289	0.705
BRD-K09090949	CP-945,598	0.885	0.762	0.876	0.307	0.088	0.219	0.35	0.725	0.553	0.655	0.875	0.792	0.864	0.103
BRD-K09397065	SR-57227A	0.947	0.786	0.957	0.164	0.043	0.067	0.208	0.735	0.56	0.78	0.97	0.935	0.968	0.024
BRD-K13167095	AR-42	0.686	0.584	0.685	0.423	0.307	0.36	0.446	0.573	0.55	0.515	0.687	0.678	0.68	0.284
BRD-K17894950	indirubin	0.862	0.699	0.946	0.259	0.09	0.188	0.262	0.807	0.725	0.701	0.875	0.893	0.896	0.061
BRD-K17705806	JTC-801	0.851	0.739	0.79	0.33	0.153	0.264	0.371	0.654	0.557	0.602	0.791	0.775	0.813	0.153
BRD-K81330143	tideglusib	0.896	0.744	0.86	0.189	0.119	0.127	0.235	0.644	0.532	0.755	0.892	0.869	0.9	0.099
BRD-K48988407	cytochlor	0.886	0.766	0.834	0.299	0.115	0.213	0.37	0.63	0.487	0.687	0.857	0.803	0.847	0.115
BRD-K85606544	neratinib	0.846	0.678	0.851	0.192	0.166	0.12	0.21	0.64	0.561	0.746	0.856	0.889	0.869	0.136
BRD-K12867552	PCI-24781	0.68	0.581	0.643	0.376	0.339	0.336	0.392	0.513	0.509	0.545	0.663	0.688	0.68	0.312
BRD-K12932420	YM-976	0.968	0.823	0.945	0.183	0.026	0.074	0.241	0.718	0.518	0.773	0.973	0.905	0.969	0.024
BRD-K06814349	fosbretabulin	0.853	0.729	0.837	0.231	0.141	0.198	0.271	0.667	0.476	0.697	0.881	0.797	0.853	0.143
BRD-K72815923	xanomeline	0.847	0.725	0.796	0.249	0.166	0.202	0.29	0.62	0.468	0.672	0.844	0.761	0.839	0.168
BRD-K19540840	saracatinib	0.83	0.631	0.938	0.048	0.153	0.008	0.038	0.666	0.517	0.905	0.972	0.969	0.957	0.11
BRD-K21361524	selinexor	0.616	0.516	0.583	0.296	0.423	0.306	0.295	0.363	0.275	0.631	0.68	0.624	0.653	0.418
BRD-K23363278	CYT-997	0.63	0.59	0.543	0.476	0.387	0.47	0.506	0.38	0.243	0.496	0.636	0.487	0.605	0.421
BRD-K21718444	KW-2449	0.842	0.723	0.797	0.375	0.151	0.254	0.43	0.651	0.572	0.625	0.797	0.759	0.781	0.154
BRD-K77841042	brefeldin-a	0.48	0.401	0.467	0.516	0.534	0.554	0.472	0.4	0.583	0.411	0.446	0.575	0.492	0.495
BRD-K37312348	kenpaullone	0.968	0.842	0.91	0.209	0.037	0.133	0.287	0.695	0.456	0.734	0.952	0.847	0.947	0.043
BRD-K02764365	methiazole	0.839	0.746	0.79	0.335	0.15	0.277	0.384	0.658	0.486	0.609	0.822	0.722	0.807	0.17
BRD-K04923131	GSK-3-inhibitor-IX	0.896	0.759	0.899	0.219	0.088	0.181	0.265	0.72	0.566	0.719	0.894	0.857	0.902	0.074
BRD-K77677632	SB-200646	0.927	0.783	0.898	0.172	0.08	0.125	0.218	0.67	0.433	0.764	0.942	0.841	0.924	0.08
BRD-K96188950	caffeic-acid-phenethyl-ester	0.969	0.822	0.939	0.161	0.031	0.073	0.215	0.732	0.54	0.765	0.964	0.927	0.971	0.023
BRD-A54927599	KF-38789	0.792	0.676	0.764	0.29	0.215	0.228	0.316	0.592	0.454	0.65	0.804	0.744	0.795	0.212
BRD-K98203492	GSK-J4	0.825	0.718	0.777	0.326	0.179	0.248	0.369	0.611	0.458	0.625	0.814	0.732	0.799	0.188
BRD-K71467466	KPT-185	0.712	0.635	0.544	0.31	0.367	0.337	0.331	0.435	0.337	0.516	0.653	0.58	0.671	0.376
BRD-K73309154	OSI-420	0.899	0.754	0.807	0.223	0.136	0.167	0.269	0.64	0.48	0.707	0.855	0.79	0.843	0.134
BRD-K69195780	NAN-190	0.973	0.813	0.965	0.158	0.02	0.055	0.207	0.734	0.548	0.788	0.979	0.939	0.987	0.008
BRD-K21164796	beta-naphthol	0.897	0.709	0.959	0.118	0.083	0.072	0.13	0.734	0.623	0.826	0.953	0.961	0.96	0.043
BRD-K85849709	AZD2858	0.837	0.725	0.796	0.254	0.166	0.236	0.301	0.646	0.486	0.655	0.841	0.756	0.839	0.162
BRD-K03294269	NU6027	0.894	0.754	0.888	0.28	0.091	0.194	0.31	0.764	0.681	0.65	0.854	0.871	0.88	0.069
BRD-K53561341	aurora-a-inhibitor-i	0.846	0.71	0.835	0.269	0.146	0.198	0.294	0.663	0.559	0.685	0.847	0.826	0.845	0.14
BRD-K20605374	NSC-697923	0.724	0.612	0.707	0.318	0.283	0.277	0.329	0.598	0.621	0.578	0.706	0.777	0.741	0.25
BRD-A57886255	golgicide-a	0.86	0.704	0.911	0.206	0.113	0.152	0.221	0.724	0.59	0.737	0.902	0.881	0.9	0.092
BRD-K40438880	spermidine	0.924	0.807	0.828	0.244	0.1	0.168	0.302	0.653	0.471	0.663	0.871	0.809	0.887	0.107
BRD-K68502831	dianhydrogalactitol	0.787	0.689	0.797	0.427	0.17	0.347	0.446	0.73	0.652	0.516	0.755	0.722	0.751	0.184
BRD-K23779958	dichlorvos	0.695	0.592	0.746	0.419	0.268	0.326	0.428	0.567	0.509	0.602	0.738	0.711	0.734	0.26
BRD-K05638300	sevoflurane	0.892	0.757	0.881	0.26	0.094	0.173	0.288	0.723	0.566	0.672	0.886	0.837	0.887	0.096
BRD-K16136380	pyrithione-zinc	0.57	0.478	0.584	0.465	0.424	0.444	0.439	0.482	0.558	0.496	0.567	0.637	0.6	0.399
BRD-K78960041	oxaliplatin	0.878	0.789	0.767	0.412	0.134	0.303	0.476	0.67	0.531	0.53	0.778	0.686	0.772	0.15
BRD-K85146014	foscarnet	0.911	0.763	0.916	0.247	0.07	0.159	0.291	0.736	0.609	0.703	0.903	0.883	0.906	0.056
BRD-K56908511	fluroxene	0.965	0.818	0.929	0.212	0.035	0.104	0.273	0.72	0.557	0.746	0.943	0.896	0.949	0.024
BRD-K74193284	phenylmercuric-acetate	0.726	0.613	0.725	0.385	0.261	0.352	0.394	0.622	0.651	0.55	0.694	0.757	0.726	0.239
BRD-K81645907	captamine	0.915	0.79	0.881	0.301	0.072	0.182	0.353	0.72	0.562	0.665	0.89	0.809	0.881	0.078
BRD-K20290250	BIX-02188	0.827	0.679	0.842	0.228	0.166	0.164	0.239	0.661	0.6	0.705	0.842	0.871	0.857	0.142
BRD-K85307935	novobiocin	0.882	0.716	0.893	0.18	0.119	0.098	0.224	0.653	0.552	0.783	0.911	0.899	0.909	0.088
BRD-K63736853	acipimox	0.945	0.811	0.897	0.212	0.059	0.135	0.279	0.696	0.523	0.724	0.921	0.867	0.926	0.055
BRD-K06152156	methoxyflurane	0.883	0.778	0.788	0.271	0.143	0.219	0.335	0.611	0.426	0.643	0.845	0.76	0.841	0.146
BRD-K32372024	D-7193	0.848	0.707	0.831	0.264	0.152	0.197	0.292	0.65	0.55	0.693	0.841	0.806	0.844	0.141
BRD-K90947825	carboplatin	0.955	0.813	0.921	0.233	0.042	0.136	0.297	0.71	0.515	0.728	0.937	0.863	0.937	0.035
BRD-A23072235	pheniramine	0.941	0.82	0.822	0.241	0.096	0.149	0.327	0.608	0.399	0.716	0.893	0.787	0.876	0.101
BRD-A64092382	mexiletine	0.735	0.642	0.679	0.439	0.269	0.393	0.453	0.602	0.611	0.488	0.659	0.685	0.692	0.262
BRD-A12417644	usniacin-(+)	0.959	0.801	0.959	0.182	0.028	0.09	0.228	0.74	0.558	0.769	0.967	0.92	0.968	0.017
BRD-K79315489	erythritol	0.964	0.823	0.95	0.174	0.024	0.095	0.228	0.74	0.512	0.764	0.978	0.894	0.974	0.021
BRD-A43082461	linalool	0.971	0.811	0.971	0.158	0.019	0.065	0.206	0.744	0.559	0.786	0.982	0.94	0.988	0.005
BRD-K60443845	chlormidazole	0.828	0.702	0.867	0.324	0.133	0.229	0.351	0.695	0.557	0.657	0.855	0.812	0.83	0.135
BRD-A60786380	sodium-stibogluconate	0.875	0.749	0.872	0.29	0.099	0.213	0.323	0.754	0.606	0.637	0.857	0.825	0.857	0.1
BRD-K13409143	isopropyl-myristate	0.853	0.726	0.83	0.216	0.146	0.184	0.245	0.665	0.558	0.682	0.86	0.864	0.877	0.129
BRD-A58193911	oxyphencyclimine	0.849	0.732	0.764	0.234	0.182	0.179	0.292	0.581	0.385	0.667	0.848	0.745	0.81	0.194
BRD-K12829205	mechlorethamine	0.921	0.786	0.896	0.28	0.062	0.184	0.327	0.736	0.598	0.675	0.886	0.851	0.895	0.058
BRD-K81418486	vorinostat	0.823	0.689	0.809	0.271	0.179	0.211	0.311	0.661	0.554	0.642	0.821	0.817	0.803	0.158
BRD-K17518951	penicillamine-(D)	0.937	0.789	0.959	0.17	0.038	0.079	0.207	0.74	0.532	0.768	0.978	0.913	0.975	0.035
BRD-K56981171	brigatinib	0.811	0.622	0.924	0.193	0.154	0.104	0.196	0.672	0.581	0.818	0.903	0.928	0.885	0.115
BRD-K20468903	BNC105	0.539	0.455	0.549	0.432	0.453	0.474	0.415	0.415	0.361	0.545	0.607	0.542	0.552	0.463
BRD-K16180792	bis(maltolato)oxovanadium(IV)	0.934	0.785	0.897	0.193	0.07	0.154	0.239	0.741	0.626	0.693	0.9	0.893	0.916	0.054
BRD-K26530649	carboxypyridine-disulfide	0.946	0.801	0.948	0.248	0.031	0.115	0.305	0.731	0.55	0.74	0.952	0.887	0.938	0.029
BRD-A75975749	bafetinib	0.882	0.734	0.909	0.24	0.097	0.138	0.279	0.695	0.587	0.73	0.903	0.885	0.903	0.078
BRD-K68408772	carboxyamidotriazole	0.897	0.763	0.878	0.252	0.093	0.176	0.293	0.739	0.638	0.654	0.87	0.872	0.891	0.078
BRD-K59866480	cyclovalone	0.872	0.738	0.858	0.213	0.128	0.141	0.25	0.669	0.53	0.715	0.882	0.857	0.896	0.115
BRD-K84868168	erdafitinib	0.832	0.669	0.959	0.32	0.091	0.148	0.329	0.75	0.69	0.733	0.896	0.925	0.875	0.079
BRD-K38527262	atiprimod	0.767	0.64	0.826	0.352	0.192	0.284	0.37	0.674	0.625	0.629	0.792	0.824	0.787	0.166
BRD-K89085489	fenretinide	0.949	0.802	0.942	0.16	0.043	0.077	0.208	0.744	0.562	0.757	0.959	0.929	0.968	0.031
BRD-K72533376	etoposide-phosphate	0.945	0.81	0.932	0.25	0.034	0.122	0.309	0.736	0.527	0.716	0.955	0.861	0.922	0.048
BRD-K28537285	chidamide	0.833	0.695	0.799	0.213	0.188	0.158	0.247	0.613	0.494	0.691	0.832	0.834	0.842	0.163
BRD-K00634421	brivaracetam	0.734	0.562	0.823	0.17	0.256	0.137	0.169	0.551	0.442	0.794	0.857	0.827	0.817	0.23
BRD-K82967180	LY3023414	0.505	0.433	0.561	0.655	0.44	0.61	0.602	0.559	0.686	0.341	0.471	0.544	0.479	0.446
BRD-K73753850	hexaminolevulinate	0.884	0.749	0.912	0.229	0.087	0.127	0.269	0.7	0.515	0.738	0.936	0.856	0.912	0.09
BRD-K74671368	idronoxil	0.904	0.773	0.909	0.243	0.074	0.147	0.288	0.745	0.579	0.69	0.915	0.869	0.907	0.071
BRD-K22064724	napabucasin	0.715	0.655	0.701	0.616	0.238	0.428	0.628	0.621	0.639	0.418	0.652	0.615	0.641	0.278
BRD-K83029223	litronesib	0.874	0.761	0.784	0.223	0.145	0.227	0.292	0.595	0.286	0.706	0.902	0.662	0.795	0.201
BRD-K54955827	niraparib	0.944	0.856	0.849	0.343	0.049	0.201	0.43	0.729	0.49	0.609	0.896	0.75	0.86	0.088
BRD-K20463415	LY2606368	0.476	0.422	0.447	0.297	0.562	0.402	0.28	0.284	0.218	0.601	0.594	0.503	0.554	0.555
BRD-K17610631	indisulam	0.882	0.75	0.808	0.138	0.156	0.091	0.195	0.59	0.402	0.78	0.898	0.853	0.891	0.143
BRD-K99616396	motesanib	0.881	0.732	0.899	0.214	0.1	0.129	0.233	0.71	0.605	0.736	0.896	0.904	0.905	0.091
BRD-K81405859	JTE-607	0.811	0.698	0.788	0.304	0.189	0.222	0.33	0.651	0.492	0.61	0.82	0.749	0.799	0.19
BRD-K50010139	poziotinib	0.769	0.575	0.789	0.137	0.249	0.165	0.099	0.693	0.701	0.701	0.777	0.901	0.816	0.202
BRD-K89121095	tedizolid-phosphate	0.833	0.676	0.838	0.148	0.177	0.125	0.163	0.632	0.526	0.767	0.868	0.862	0.882	0.153
BRD-K55696337	topotecan	0.592	0.61	0.397	0.67	0.445	0.561	0.739	0.317	0.224	0.31	0.525	0.328	0.457	0.517
BRD-K26026438	tucatinib	0.805	0.633	0.888	0.221	0.163	0.172	0.219	0.711	0.672	0.728	0.851	0.91	0.865	0.126
BRD-K59753975	vindesine	0.477	0.364	0.534	0.306	0.537	0.398	0.29	0.266	0.204	0.683	0.627	0.573	0.563	0.52
BRD-K06519765	vinblastine	0.407	0.338	0.434	0.461	0.6	0.525	0.437	0.237	0.202	0.545	0.522	0.448	0.468	0.599
BRD-K13060017	UNC0631	0.823	0.688	0.837	0.261	0.168	0.185	0.288	0.642	0.547	0.694	0.838	0.842	0.852	0.145
BRD-K11851476	pardoprunox	0.816	0.684	0.798	0.211	0.195	0.181	0.252	0.58	0.407	0.717	0.859	0.766	0.833	0.193
BRD-K79821389	rubitecan	0.45	0.5	0.267	0.853	0.573	0.745	0.904	0.256	0.26	0.167	0.364	0.176	0.292	0.646
BRD-K64120610	vinflunine	0.64	0.552	0.593	0.343	0.385	0.355	0.363	0.391	0.251	0.618	0.693	0.576	0.646	0.398
BRD-K03765900	XL-647	0.762	0.577	0.822	0.213	0.234	0.149	0.199	0.656	0.651	0.717	0.804	0.891	0.807	0.189
BRD-K62374002	PI3K-IN-2	0.542	0.396	0.693	0.432	0.403	0.372	0.364	0.572	0.738	0.594	0.599	0.755	0.621	0.354
BRD-K42673188	verubulin	0.325	0.292	0.29	0.587	0.703	0.676	0.552	0.163	0.195	0.402	0.379	0.325	0.343	0.705
BRD-K04701033	VE-822	0.503	0.454	0.448	0.428	0.525	0.474	0.42	0.363	0.41	0.488	0.528	0.522	0.533	0.505
