# Supplementary material for: scDrug: From single-cell RNA-seq to drug response prediction
Source: Comput Struct Biotechnol J. 2022 Dec 1;21:150–7. doi: 10.1016/j.csbj.2022.11.055 (PMC9747355; doi:10.1016/j.csbj.2022.11.055)
Supplement: Supplementary data 4 [file mmc4.xlsx]

## Sheet: combined treatment
Supplementary Table S3. The combined treatments of six drugs from the LINCS L1000 predicted by the Premnas. The inhibitory effects of each drug perturbation for each tumor cluster were calculated by the susceptibility of a cell population according to the Premnas, which was defined by its relative change in proportion after treatment.
Drug_Name	0	1	2	3	4	5	6	7	8	9	10	11	12	13
AT-7519_10.000_24.0	-0.464898	0.163887	0	-0.848451	-0.484389	0.433972	-0.488779	0.226287	0.679345	0.292518	-0.470136	-1	-0.0104988	0
BGT-226_0.370_24.0	-1	0.344171	0	0.605781	-0.784113	-0.148013	-0.955513	0.0107258	-0.765611	-0.559942	-1	0.414842	0.114231	0.706286
D-4476_10.000_24.0	-0.428022	-0.0830932	0	-1	0.0483042	-0.258758	0.145337	0.0642408	-1	-0.574054	-0.410132	-0.0347949	-0.128322	-1
WYE-125132_10.000_24.0	-1	0.216915	0	0.861405	-0.811264	-1	-0.504236	0.102409	-0.676276	-1	-1	0.416231	0.229851	0
dasatinib_10.000_24.0	-0.836966	0.170086	-1	-0.163646	-0.201842	-0.100216	-0.271581	-0.0199647	-0.281393	-0.0954872	-0.367609	-0.0628708	-0.144856	-0.368426
torin-2_10.000_24.0	-0.409211	0.150075	0	0.642421	-0.910416	-0.746736	-0.0594998	-0.136236	-1	-1	-1	0.446741	0.176348	0.825799
