# Supplementary material for: scDrug: From single-cell RNA-seq to drug response prediction
Source: Comput Struct Biotechnol J. 2022 Dec 1;21:150–7. doi: 10.1016/j.csbj.2022.11.055 (PMC9747355; doi:10.1016/j.csbj.2022.11.055)
Supplement: Supplementary data 5 [file mmc5.xlsx]

## Sheet: SupplementaryTable S3
Supplemenatry Table S4. Drug list of the potential drugs in the PRISM database predicted to inhibit growth of prostate cancer cells by CaDRReS-Sc. Each cell represents values of predicted sensitivity score of the tumor cell clusters to the drugs. The values of IC50 were log2-transformed.
Drug ID	Drug Name	0	1	2	3	4	5	6
BRD-K47832606	floxuridine	0.253	0.282	0.246	0.302	0.224	0.286	0.361
BRD-K72951360	valrubicin	0.44	0.446	0.428	0.443	0.375	0.475	0.346
BRD-K00077635	estramustine-phosphate	0.646	0.561	0.698	0.755	0.702	0.618	0.001
BRD-K71035033	masitinib	0.66	0.571	0.709	0.775	0.657	0.636	0.015
BRD-K07220430	cinnarazine	0.662	0.569	0.714	0.778	0.724	0.638	0.004
BRD-K17743125	belinostat	0.603	0.544	0.635	0.686	0.655	0.615	0.15
BRD-K61397605	romidepsin	0.746	0.774	0.585	0.444	0.547	0.816	0.855
BRD-K62213621	dihydroartemisinin	0.62	0.531	0.673	0.751	0.702	0.596	0.017
BRD-K68997413	PF-3845	0.659	0.575	0.706	0.754	0.721	0.644	0.018
BRD-K01773560	UNC2250	0.37	0.344	0.426	0.524	0.375	0.389	0.099
BRD-A28970875	puromycin	0.539	0.514	0.541	0.548	0.542	0.562	0.273
BRD-K24593301	AZD3463	0.677	0.621	0.654	0.703	0.65	0.659	0.317
BRD-K00535541	9-aminoacridine	0.582	0.523	0.592	0.648	0.608	0.585	0.192
BRD-K35329391	GZD824	0.605	0.6	0.576	0.579	0.361	0.64	0.39
BRD-K94485812	LDN-57444	0.623	0.545	0.651	0.703	0.672	0.613	0.109
BRD-K36055864	cycloheximide	0.492	0.452	0.51	0.571	0.452	0.483	0.217
BRD-K49759007	4-hydroxy-phenazone	0.641	0.558	0.691	0.748	0.692	0.618	0.017
BRD-K00615600	AG-14361	0.594	0.51	0.647	0.728	0.635	0.582	0.008
BRD-K61688984	RGFP966	0.611	0.532	0.661	0.739	0.666	0.615	0.035
BRD-K99170882	NSC-319726	0.278	0.323	0.216	0.225	0.232	0.345	0.581
BRD-K28570407	A-803467	0.613	0.524	0.662	0.736	0.704	0.599	0.027
BRD-K60446698	ONX-0914	0.632	0.608	0.577	0.556	0.616	0.634	0.412
BRD-K64888243	AZ960	0.491	0.449	0.514	0.584	0.481	0.493	0.193
BRD-K29173907	isoflupredone-acetate	0.68	0.593	0.728	0.774	0.748	0.693	0.045
BRD-K97365803	PI-828	0.745	0.669	0.765	0.764	0.733	0.722	0.11
BRD-K92093830	doxorubicin	0.575	0.573	0.516	0.497	0.48	0.585	0.476
BRD-K88510285	bortezomib	0.553	0.533	0.519	0.533	0.464	0.573	0.399
BRD-K37249724	astemizole	0.613	0.529	0.661	0.735	0.666	0.6	0.023
BRD-K03601870	ixabepilone	0.605	0.594	0.558	0.545	0.536	0.601	0.421
BRD-K32821942	azathioprine	0.563	0.49	0.612	0.696	0.595	0.554	0.042
BRD-K32744045	disulfiram	0.655	0.612	0.636	0.64	0.623	0.651	0.311
BRD-K31627533	rimexolone	0.601	0.525	0.657	0.724	0.691	0.603	0.028
BRD-A55913614	primaquine	0.623	0.545	0.664	0.719	0.704	0.612	0.049
BRD-A74914197	pralatrexate	0.273	0.248	0.33	0.494	0.196	0.298	0.113
BRD-K59436580	tedizolid	0.607	0.54	0.623	0.668	0.634	0.599	0.147
BRD-K20655524	mefexamide	0.655	0.641	0.609	0.558	0.653	0.696	0.39
BRD-K00317371	RITA	0.352	0.369	0.356	0.424	0.354	0.43	0.261
BRD-K47150025	KI-8751	0.548	0.487	0.579	0.658	0.5	0.546	0.104
BRD-A12230535	nutlin-3	0.497	0.437	0.561	0.648	0.525	0.531	0.02
BRD-K28360340	TW-37	0.538	0.511	0.517	0.55	0.541	0.557	0.325
BRD-K44665581	bromosporine	0.585	0.512	0.63	0.703	0.648	0.583	0.043
BRD-K26531771	EPZ-5676	0.412	0.362	0.474	0.571	0.471	0.426	0.053
BRD-A44500574	FLI-06	0.598	0.528	0.629	0.694	0.624	0.596	0.112
BRD-K87112191	PP242	0.68	0.633	0.665	0.673	0.639	0.672	0.25
BRD-A64242993	lanatoside-c	0.716	0.666	0.682	0.669	0.712	0.703	0.315
BRD-K66956375	oleoylethanolamide	0.545	0.472	0.594	0.675	0.629	0.555	0.039
BRD-K59146805	AZ3146	0.532	0.475	0.572	0.635	0.626	0.533	0.088
BRD-K02407574	parbendazole	0.455	0.454	0.437	0.46	0.451	0.473	0.361
BRD-K26997899	D-64131	0.281	0.293	0.285	0.354	0.19	0.316	0.31
BRD-K15424032	SB-228357	0.493	0.429	0.559	0.626	0.607	0.517	0.022
BRD-K58770988	NMS-E973	0.616	0.595	0.585	0.573	0.575	0.618	0.355
BRD-K69726342	atorvastatin	0.555	0.481	0.609	0.687	0.546	0.556	0.05
BRD-K69608737	tacrolimus	0.599	0.526	0.651	0.71	0.64	0.586	0.029
BRD-A72711497	lasalocid	0.595	0.534	0.608	0.649	0.632	0.599	0.191
BRD-K56614220	clofazimine	0.664	0.58	0.708	0.759	0.734	0.649	0.039
BRD-K70401845	erlotinib	0.746	0.666	0.781	0.806	0.825	0.736	0.094
BRD-K73237276	tacalcitol	0.541	0.467	0.602	0.679	0.681	0.553	0.025
BRD-K16730910	regorafenib	0.727	0.639	0.742	0.788	0.717	0.714	0.12
BRD-A69815203	cyclosporin-a	0.65	0.564	0.693	0.751	0.72	0.623	0.031
BRD-A81513827	saxagliptin	0.491	0.439	0.541	0.608	0.512	0.5	0.062
BRD-K90374350	chlorquinaldol	0.497	0.425	0.557	0.657	0.559	0.494	0.038
BRD-K38183498	clonazepam	0.677	0.644	0.652	0.628	0.641	0.699	0.326
BRD-K51544265	cabozantinib	0.639	0.569	0.666	0.722	0.585	0.619	0.083
BRD-A35588707	teniposide	0.471	0.463	0.45	0.49	0.356	0.495	0.383
BRD-K76011241	oseltamivir-phosphate	0.667	0.576	0.718	0.78	0.73	0.636	0.005
BRD-A43671941	oxprenolol	0.552	0.482	0.593	0.668	0.607	0.548	0.078
BRD-K73589491	nizatidine	0.634	0.541	0.686	0.766	0.696	0.608	0.007
BRD-A25608658	narasin	0.626	0.589	0.638	0.636	0.595	0.662	0.227
BRD-K89714990	tepoxalin	0.596	0.516	0.641	0.723	0.644	0.578	0.052
BRD-K32107296	temozolomide	0.598	0.512	0.655	0.74	0.665	0.578	0.008
BRD-A29485665	bicalutamide	0.701	0.607	0.739	0.795	0.744	0.662	0.024
BRD-K99792991	hexachlorophene	0.567	0.495	0.598	0.664	0.647	0.557	0.103
BRD-K92049597	triamterene	0.557	0.474	0.606	0.7	0.649	0.55	0.028
BRD-K34157611	cimetidine	0.606	0.523	0.64	0.714	0.668	0.584	0.072
BRD-K01109406	nitisinone	0.626	0.542	0.676	0.736	0.688	0.613	0.015
BRD-A90547603	eptifibatide	0.698	0.604	0.733	0.784	0.763	0.654	0.037
BRD-K72093121	vidarabine	0.74	0.645	0.762	0.801	0.797	0.697	0.07
BRD-K30577245	docetaxel	0.267	0.25	0.32	0.452	0.165	0.275	0.186
BRD-K34022604	clofarabine	0.498	0.475	0.491	0.545	0.445	0.501	0.299
BRD-K04111260	raclopride	0.528	0.454	0.584	0.67	0.578	0.524	0.03
BRD-K02113016	olaparib	0.558	0.493	0.605	0.699	0.519	0.551	0.077
BRD-K37798499	etoposide	0.445	0.407	0.488	0.564	0.446	0.446	0.14
BRD-K99964838	bosutinib	0.537	0.461	0.595	0.688	0.624	0.539	0.048
BRD-K06858286	cabazitaxel	0.263	0.334	0.187	0.184	0.144	0.302	0.692
BRD-K51747290	hydroxyurea	0.561	0.493	0.607	0.675	0.616	0.56	0.055
BRD-K87827419	melphalan	0.476	0.411	0.521	0.634	0.514	0.466	0.084
BRD-K24556098	deoxycorticosterone-acetate	0.576	0.541	0.574	0.58	0.587	0.608	0.247
BRD-K91601245	mercaptopurine	0.534	0.459	0.592	0.683	0.611	0.526	0.03
BRD-K78815826	suxibuzone	0.598	0.532	0.641	0.685	0.642	0.588	0.051
BRD-K36711084	cyromazine	0.648	0.56	0.7	0.763	0.709	0.621	0.001
BRD-A70083328	secnidazole	0.548	0.469	0.601	0.691	0.6	0.539	0.033
BRD-K06222852	posaconazole	0.591	0.519	0.637	0.7	0.642	0.573	0.044
BRD-K69280563	vinorelbine	0.452	0.444	0.444	0.458	0.459	0.496	0.35
BRD-K62008436	paclitaxel	0.506	0.485	0.532	0.586	0.434	0.499	0.236
BRD-K88429204	pyrimethamine	0.499	0.439	0.54	0.626	0.548	0.492	0.085
BRD-K70301465	ibrutinib	0.717	0.643	0.758	0.79	0.797	0.685	0.107
BRD-K13112821	artemisinin	0.623	0.545	0.662	0.718	0.645	0.592	0.066
BRD-K10799896	clobetasol-propionate	0.622	0.534	0.674	0.751	0.745	0.643	0.065
BRD-K29950728	clomifene	0.613	0.535	0.649	0.714	0.686	0.595	0.07
BRD-K99475619	genz-644282	0.37	0.421	0.264	0.257	0.276	0.414	0.721
BRD-K39484304	triptolide	0.514	0.583	0.329	0.243	0.38	0.555	1
BRD-K68532323	SB-743921	0.351	0.427	0.234	0.213	0.152	0.384	0.795
BRD-K04264130	favipiravir	0.651	0.56	0.703	0.773	0.705	0.628	0.003
BRD-K68870568	flumatinib	0.589	0.508	0.645	0.721	0.644	0.588	0.014
BRD-K71281111	SNX-2112	0.449	0.465	0.386	0.383	0.391	0.499	0.561
BRD-K71480163	GDC-0068	0.73	0.69	0.738	0.712	0.706	0.713	0.132
BRD-K08542803	gambogic-acid	0.589	0.546	0.564	0.568	0.602	0.593	0.332
BRD-K28192623	spiradoline	0.41	0.378	0.45	0.527	0.393	0.428	0.16
BRD-K20285085	R406	0.651	0.597	0.669	0.713	0.581	0.631	0.159
BRD-K76239644	BMS-690514	0.765	0.696	0.782	0.807	0.818	0.738	0.182
BRD-K03449891	foretinib	0.788	0.73	0.792	0.803	0.607	0.735	0.143
BRD-K99604664	tanaproget	0.571	0.513	0.598	0.639	0.578	0.561	0.122
BRD-K12787259	CX-5461	0.575	0.525	0.59	0.633	0.595	0.608	0.192
BRD-K25244359	apatinib	0.572	0.5	0.616	0.691	0.544	0.572	0.052
BRD-K66911501	MK-3207	0.655	0.567	0.705	0.765	0.723	0.632	0.009
BRD-K51324732	meglitinide	0.56	0.49	0.611	0.683	0.594	0.555	0.032
BRD-K62965247	tipifarnib	0.332	0.353	0.355	0.374	0.254	0.414	0.247
BRD-K64538373	Ro-4987655	0.463	0.431	0.474	0.534	0.335	0.498	0.301
BRD-K07881437	danusertib	0.356	0.405	0.325	0.335	0.161	0.41	0.531
BRD-K96123349	brequinar	0.619	0.56	0.657	0.705	0.569	0.592	0.071
BRD-K86525559	AZD7762	0.837	0.799	0.741	0.704	0.613	0.779	0.531
BRD-K92968657	tirapazamine	0.591	0.511	0.642	0.718	0.65	0.576	0.014
BRD-K51791723	P276-00	0.642	0.601	0.631	0.637	0.609	0.641	0.273
BRD-K14796088	berberine	0.581	0.532	0.587	0.614	0.602	0.584	0.216
BRD-K12885236	dapivirine	0.562	0.503	0.587	0.645	0.608	0.568	0.154
BRD-K13646352	midostaurin	0.644	0.614	0.622	0.627	0.535	0.638	0.325
BRD-K92241597	tosedostat	0.706	0.693	0.611	0.542	0.567	0.705	0.536
BRD-K97883416	BMS-626529	0.504	0.46	0.527	0.565	0.593	0.55	0.168
BRD-K52911425	GDC-0941	0.64	0.579	0.649	0.701	0.584	0.626	0.207
BRD-K19034817	pacritinib	0.691	0.619	0.7	0.74	0.735	0.675	0.176
BRD-K30933884	UNBS-5162	0.605	0.545	0.628	0.67	0.607	0.587	0.128
BRD-K38852836	ganetespib	0.371	0.358	0.384	0.469	0.265	0.395	0.27
BRD-K99545815	PF-562271	0.577	0.516	0.602	0.658	0.603	0.564	0.147
BRD-K44408410	2-methoxyestradiol	0.614	0.546	0.65	0.71	0.617	0.599	0.089
BRD-K70463136	BAY-87-2243	0.473	0.491	0.412	0.386	0.501	0.516	0.504
BRD-K72827473	CEP-37440	0.711	0.636	0.723	0.765	0.759	0.674	0.135
BRD-K04993719	LY2334737	0.606	0.559	0.618	0.649	0.623	0.6	0.195
BRD-K52751261	TAK-715	0.627	0.538	0.682	0.756	0.69	0.611	0.008
BRD-A47706533	buthionine-sulfoximine	0.638	0.553	0.691	0.748	0.685	0.63	0.009
BRD-K62398570	lerisetron	0.598	0.514	0.656	0.731	0.652	0.591	0.014
BRD-K45724504	anguidine	0.663	0.644	0.599	0.585	0.581	0.661	0.459
BRD-A46813902	iododexetimide	0.632	0.546	0.683	0.747	0.69	0.615	0.01
BRD-K99113996	AZD2014	0.525	0.498	0.548	0.58	0.392	0.543	0.161
BRD-K75649340	tioguanine	0.483	0.424	0.527	0.624	0.52	0.485	0.103
BRD-A25687296	emetine	0.628	0.621	0.563	0.534	0.577	0.641	0.48
BRD-K96358241	harringtonine	0.571	0.538	0.568	0.607	0.539	0.564	0.266
BRD-A64553394	DPI-201106	0.612	0.549	0.627	0.678	0.65	0.625	0.182
BRD-K51967704	BIIB021	0.498	0.45	0.531	0.614	0.441	0.497	0.168
BRD-K19295594	gossypol	0.603	0.544	0.605	0.652	0.641	0.603	0.215
BRD-K64925568	AMG-232	0.478	0.443	0.53	0.598	0.503	0.544	0.077
BRD-K16551357	evacetrapib	0.615	0.543	0.65	0.705	0.649	0.595	0.059
BRD-K50168500	canertinib	0.729	0.659	0.758	0.774	0.829	0.711	0.147
BRD-K54256913	MK-1775	0.714	0.652	0.733	0.761	0.675	0.673	0.171
BRD-K23301018	broxyquinoline	0.504	0.452	0.541	0.609	0.552	0.498	0.11
BRD-K46386702	ARRY-334543	0.687	0.621	0.703	0.724	0.786	0.67	0.168
BRD-K11215326	tazemetostat	0.614	0.539	0.652	0.717	0.632	0.603	0.079
BRD-K19318328	FR-139317	0.648	0.572	0.68	0.734	0.621	0.617	0.108
BRD-K91623615	ABT-751	0.526	0.523	0.485	0.487	0.502	0.529	0.412
BRD-K74057757	indibulin	0.484	0.477	0.47	0.484	0.502	0.507	0.344
BRD-K94420399	PF-04136309	0.611	0.528	0.661	0.733	0.666	0.607	0.025
BRD-K26712974	VX-765	0.636	0.567	0.66	0.703	0.662	0.62	0.108
BRD-K75009076	SCH-900776	0.927	0.842	0.913	0.916	0.685	0.849	0.192
BRD-K53097745	pterostilbene	0.613	0.541	0.636	0.686	0.663	0.601	0.123
BRD-K43389698	BMS-387032	0.729	0.71	0.652	0.599	0.631	0.731	0.481
BRD-K60341624	GSK1292263	0.668	0.606	0.69	0.708	0.702	0.644	0.12
BRD-K70914287	BIBX-1382	0.602	0.528	0.643	0.704	0.707	0.592	0.073
BRD-K82135108	elesclomol	0.373	0.36	0.382	0.45	0.238	0.405	0.282
BRD-K07265709	dexrazoxane	0.642	0.585	0.65	0.684	0.617	0.626	0.199
BRD-K11630072	carmofur	0.528	0.465	0.579	0.665	0.582	0.535	0.085
BRD-K13183738	pentamidine	0.635	0.573	0.652	0.684	0.696	0.641	0.146
BRD-K13514097	everolimus	0.521	0.517	0.546	0.532	0.272	0.484	0.114
BRD-A50049929	oxazepam	0.662	0.595	0.689	0.733	0.633	0.641	0.103
BRD-K17979676	eprobemide	0.637	0.563	0.68	0.734	0.635	0.618	0.049
BRD-K02594908	sulfanilamide	0.604	0.538	0.643	0.702	0.64	0.596	0.082
BRD-K87024524	phenelzine	0.666	0.574	0.717	0.783	0.705	0.645	0.013
BRD-K84783599	riociguat	0.678	0.583	0.716	0.783	0.715	0.644	0.034
BRD-K09951645	dabrafenib	0.592	0.529	0.617	0.669	0.565	0.61	0.078
BRD-K21283037	riluzole	0.63	0.551	0.675	0.731	0.641	0.624	0.042
BRD-A23067620	itraconazole	0.653	0.565	0.707	0.766	0.719	0.635	0.006
BRD-K00673382	famotidine	0.661	0.573	0.705	0.77	0.704	0.633	0.023
BRD-K10843433	phenylbutazone	0.556	0.471	0.608	0.716	0.594	0.547	0.073
BRD-K10845183	tiludronate	0.668	0.58	0.709	0.765	0.73	0.642	0.041
BRD-K00259736	colchicine	0.522	0.548	0.46	0.407	0.475	0.561	0.532
BRD-K23204545	busulfan	0.546	0.488	0.587	0.653	0.593	0.537	0.079
BRD-K35245662	ciclesonide	0.545	0.471	0.605	0.696	0.635	0.574	0.06
BRD-K15567136	papaverine	0.6	0.535	0.628	0.683	0.618	0.591	0.128
BRD-K43389675	daunorubicin	0.22	0.225	0.26	0.364	0.069	0.251	0.217
BRD-K52256627	chlorhexidine	0.715	0.64	0.738	0.768	0.724	0.695	0.115
BRD-K68346641	amsacrine	0.517	0.505	0.496	0.527	0.453	0.535	0.37
BRD-K51313569	palbociclib	0.475	0.413	0.524	0.637	0.451	0.479	0.066
BRD-A49358627	ciprofibrate	0.556	0.486	0.591	0.668	0.648	0.567	0.11
BRD-K69650333	idarubicin	0.552	0.543	0.503	0.507	0.501	0.577	0.44
BRD-K29254801	thiram	0.664	0.645	0.612	0.576	0.611	0.692	0.439
BRD-A36267905	buphenine	0.571	0.501	0.617	0.685	0.594	0.545	0.037
BRD-A36456202	colistin-b-sulfate	0.631	0.546	0.678	0.746	0.722	0.604	0.014
BRD-A48300215	ajmaline	0.64	0.567	0.68	0.724	0.705	0.636	0.056
BRD-K63126190	epinephrine	0.622	0.555	0.654	0.698	0.631	0.632	0.099
BRD-K66175015	afatinib	0.667	0.597	0.701	0.751	0.779	0.633	0.161
BRD-K21680192	mitoxantrone	0.566	0.605	0.485	0.407	0.445	0.59	0.617
BRD-A69651145	minocycline	0.651	0.568	0.696	0.748	0.725	0.647	0.046
BRD-A10070317	propranolol	0.614	0.548	0.654	0.698	0.657	0.609	0.053
BRD-K51318897	fenbendazole	0.49	0.498	0.46	0.433	0.42	0.521	0.412
BRD-K67511046	naloxone	0.717	0.681	0.693	0.654	0.663	0.684	0.25
BRD-K11433652	aspirin	0.716	0.631	0.739	0.781	0.735	0.709	0.091
BRD-K18250272	propoxycaine	0.679	0.601	0.711	0.744	0.751	0.667	0.062
BRD-K78789465	pentagastrin	0.715	0.646	0.714	0.729	0.745	0.716	0.195
BRD-K85333151	ramifenazone	0.672	0.592	0.712	0.761	0.773	0.654	0.04
BRD-K46937689	phenazone	0.687	0.601	0.723	0.773	0.754	0.676	0.061
BRD-K36386086	dolutegravir	0.624	0.554	0.646	0.695	0.651	0.61	0.133
BRD-K64052750	gefitinib	0.731	0.657	0.758	0.768	0.87	0.723	0.135
BRD-K49328571	dasatinib	1	0.907	1	1	0.708	0.946	0.239
BRD-K99946902	hexylresorcinol	0.533	0.479	0.563	0.615	0.548	0.51	0.11
BRD-K72723676	benzethonium	0.272	0.274	0.281	0.323	0.402	0.361	0.296
BRD-K04568635	octenidine	0.633	0.586	0.636	0.65	0.641	0.634	0.201
BRD-A92439610	triamcinolone-acetonide	0.663	0.572	0.712	0.778	0.786	0.683	0.077
BRD-K62310379	fluticasone-propionate	0.56	0.503	0.596	0.663	0.573	0.58	0.135
BRD-K27351809	nomegestrol-acetate	0.633	0.545	0.679	0.75	0.731	0.625	0.027
BRD-K87774949	istradefylline	0.562	0.484	0.609	0.692	0.623	0.561	0.06
BRD-K56343971	vemurafenib	0.638	0.562	0.674	0.731	0.634	0.639	0.06
BRD-K96159438	adefovir-dipivoxil	0.661	0.597	0.656	0.687	0.642	0.644	0.204
BRD-K71075609	dorzolamide	0.592	0.513	0.637	0.7	0.662	0.593	0.041
BRD-K59197931	naproxen	0.725	0.631	0.753	0.798	0.796	0.695	0.058
BRD-K83257731	chloropyramine	0.616	0.557	0.607	0.637	0.704	0.623	0.222
BRD-K60585088	paricalcitol	0.543	0.483	0.589	0.646	0.687	0.558	0.072
BRD-K79254416	decitabine	0.466	0.394	0.521	0.649	0.418	0.45	0.089
BRD-K92428153	mycophenolate-mofetil	0.568	0.509	0.601	0.654	0.628	0.561	0.097
BRD-A93236127	digitoxin	0.771	0.724	0.703	0.689	0.659	0.746	0.437
BRD-A55424491	methotrexate	0.61	0.558	0.587	0.638	0.542	0.603	0.321
BRD-A54275602	lanoconazole	0.649	0.568	0.698	0.749	0.693	0.624	0.041
BRD-A11815689	proscillaridin-a	0.705	0.707	0.575	0.524	0.575	0.706	0.715
BRD-K08619574	thioproperazine	0.633	0.543	0.68	0.747	0.704	0.612	0.034
BRD-K93568044	hydrocortisone	0.58	0.504	0.645	0.712	0.674	0.591	0.004
BRD-K63750851	mycophenolic-acid	0.552	0.494	0.569	0.638	0.588	0.55	0.182
BRD-K75958547	pitavastatin	0.595	0.539	0.611	0.655	0.475	0.591	0.174
BRD-A41304429	practolol	0.644	0.586	0.662	0.687	0.648	0.643	0.185
BRD-K38003476	clocortolone-pivalate	0.532	0.45	0.589	0.692	0.646	0.565	0.064
BRD-K04548931	epirubicin	0.656	0.656	0.571	0.522	0.544	0.675	0.561
BRD-K54262262	monobenzone	0.622	0.54	0.666	0.738	0.654	0.609	0.047
BRD-K77987382	mebendazole	0.567	0.517	0.585	0.62	0.642	0.575	0.181
BRD-A38350138	ketoconazole	0.616	0.539	0.656	0.722	0.64	0.617	0.069
BRD-K93034159	cladribine	0.544	0.522	0.486	0.525	0.427	0.559	0.447
BRD-A06627858	monensin	0.562	0.508	0.587	0.63	0.541	0.582	0.197
BRD-K70505054	ranitidine	0.66	0.572	0.7	0.756	0.691	0.66	0.076
BRD-K68693535	lidamidine	0.656	0.577	0.699	0.741	0.743	0.634	0.047
BRD-K70358946	aripiprazole	0.563	0.496	0.601	0.666	0.636	0.559	0.093
BRD-K35189033	levonorgestrel	0.788	0.707	0.802	0.799	0.897	0.763	0.112
BRD-K58122457	hesperadin	0.327	0.341	0.31	0.394	0.19	0.384	0.446
BRD-K68633617	ACDPP	0.574	0.509	0.613	0.664	0.716	0.587	0.075
BRD-K13571841	pepstatin	0.604	0.534	0.643	0.711	0.621	0.59	0.093
BRD-K37720887	SB-525334	0.607	0.527	0.657	0.722	0.685	0.599	0.058
BRD-K86727142	embelin	0.598	0.519	0.64	0.714	0.632	0.564	0.076
BRD-K33277808	ouabain	0.705	0.672	0.622	0.601	0.56	0.702	0.52
BRD-K58049875	thiostrepton	0.522	0.465	0.549	0.616	0.575	0.521	0.166
BRD-K37590257	GSK256066	0.532	0.451	0.587	0.689	0.559	0.534	0.043
BRD-K84683831	radezolid	0.532	0.476	0.559	0.616	0.525	0.527	0.159
BRD-K13390322	AT-7519	0.665	0.616	0.664	0.666	0.59	0.652	0.238
BRD-K24576554	AT-9283	0.333	0.311	0.368	0.488	0.275	0.342	0.205
BRD-K52233191	R547	0.547	0.518	0.531	0.574	0.541	0.541	0.309
BRD-K52313696	tacedinaline	0.753	0.666	0.778	0.812	0.759	0.738	0.094
BRD-K81458380	CX-4945	0.643	0.565	0.685	0.741	0.728	0.636	0.071
BRD-K63504947	semaxanib	0.778	0.713	0.792	0.767	0.772	0.77	0.105
BRD-K62196610	AVN-944	0.447	0.396	0.508	0.615	0.505	0.461	0.08
BRD-K19412355	SB-242235	0.57	0.482	0.627	0.729	0.652	0.546	0.013
BRD-K26838195	AST-1306	0.542	0.479	0.579	0.655	0.644	0.529	0.121
BRD-K18157228	fdcyd	0.351	0.362	0.34	0.379	0.361	0.379	0.343
BRD-K20545304	bardoxolone	0.295	0.267	0.32	0.426	0.332	0.33	0.26
BRD-K65924316	serdemetan	0.331	0.309	0.363	0.468	0.388	0.349	0.19
BRD-K41278234	CUDC-101	0.531	0.483	0.536	0.587	0.627	0.569	0.276
BRD-K28822270	resminostat	0.522	0.468	0.554	0.634	0.662	0.566	0.17
BRD-K29673530	hypericin	0.558	0.477	0.611	0.702	0.622	0.544	0.034
BRD-K13050541	acivicin	0.679	0.616	0.672	0.702	0.721	0.66	0.223
BRD-K68065987	MK-2206	0.67	0.631	0.658	0.644	0.632	0.689	0.246
BRD-K37618799	MRS-1220	0.631	0.569	0.671	0.684	0.783	0.636	0.067
BRD-A94624445	bucladesine	0.564	0.495	0.601	0.685	0.593	0.566	0.113
BRD-K08996725	zolantidine	0.672	0.602	0.703	0.739	0.671	0.65	0.067
BRD-K55462201	AM-404	0.58	0.523	0.626	0.676	0.631	0.586	0.059
BRD-K12040459	AT7867	0.614	0.527	0.667	0.749	0.634	0.599	0.029
BRD-K78496197	SCS	0.564	0.487	0.61	0.692	0.65	0.551	0.041
BRD-A43809092	clobutinol	0.718	0.632	0.765	0.806	0.757	0.699	0.022
BRD-K56707426	nitarsone	0.644	0.58	0.667	0.702	0.675	0.608	0.093
BRD-A75850590	lomefloxacin	0.725	0.661	0.723	0.724	0.767	0.711	0.196
BRD-A91366704	eprinomectin	0.623	0.542	0.666	0.736	0.619	0.613	0.066
BRD-K43578482	defactinib	0.628	0.563	0.656	0.709	0.624	0.61	0.102
BRD-K83699324	NMS-1286937	0.591	0.574	0.538	0.53	0.567	0.598	0.471
BRD-K19061412	mubritinib	0.645	0.627	0.599	0.559	0.646	0.671	0.407
BRD-K85751432	refametinib	0.631	0.581	0.623	0.661	0.539	0.674	0.302
BRD-A51571244	hypoestoxide	0.558	0.477	0.556	0.632	0.655	0.556	0.227
BRD-K23228615	GDC-0980	0.625	0.595	0.628	0.642	0.498	0.598	0.182
BRD-K81694556	VTP-27999	0.57	0.515	0.605	0.641	0.652	0.575	0.123
BRD-K62762455	RU-58841	0.624	0.541	0.664	0.728	0.667	0.64	0.069
BRD-K37069697	fexinidazole	0.586	0.507	0.634	0.708	0.746	0.594	0.059
BRD-K46690591	KP-1212	0.529	0.476	0.565	0.634	0.58	0.538	0.125
BRD-K54997624	alpelisib	0.746	0.68	0.77	0.776	0.72	0.717	0.097
BRD-A10903566	imiloxan	0.673	0.582	0.703	0.756	0.787	0.663	0.079
BRD-K52762805	epothilone-d	0.607	0.666	0.435	0.328	0.453	0.665	0.911
BRD-K69001009	golvatinib	0.72	0.655	0.731	0.756	0.647	0.685	0.119
BRD-K87782578	AVL-292	0.695	0.627	0.72	0.752	0.703	0.682	0.097
BRD-K16485616	mocetinostat	0.98	1	0.82	0.62	0.835	1	0.73
BRD-A55312468	k-strophanthidin	0.727	0.689	0.682	0.653	0.709	0.745	0.384
BRD-K83837640	JNJ-26481585	0.705	0.727	0.61	0.538	0.6	0.758	0.618
BRD-K83963101	MLN-8054	0.468	0.468	0.478	0.49	0.494	0.523	0.299
BRD-K12184916	NVP-BEZ235	0.304	0.342	0.316	0.336	0.139	0.336	0.268
BRD-K59317601	MLN0128	0.538	0.547	0.521	0.508	0.419	0.565	0.321
BRD-K15600710	obatoclax	0.366	0.349	0.41	0.484	0.419	0.407	0.178
BRD-K07106112	BMS-599626	0.629	0.546	0.679	0.742	0.736	0.62	0.027
BRD-K68747584	PF-03814735	0.415	0.387	0.453	0.555	0.356	0.406	0.152
BRD-K38287497	narlaprevir	0.601	0.521	0.658	0.725	0.656	0.579	0
BRD-K69776681	volasertib	0.233	0.218	0.283	0.435	0.348	0.224	0.163
BRD-K72414522	AZD5438	0.6	0.541	0.609	0.655	0.601	0.602	0.196
BRD-K56032964	AP26113	0.728	0.654	0.752	0.789	0.666	0.699	0.135
BRD-K60997853	PHA-848125	0.691	0.625	0.712	0.767	0.596	0.695	0.173
BRD-K68938568	GDC-0152	0.604	0.561	0.623	0.621	0.556	0.566	0.091
BRD-K82746043	navitoclax	0.432	0.425	0.474	0.498	0.504	0.453	0.159
BRD-K68552125	12-O-tetradecanoylphorbol-13-acetate	0.355	0.336	0.408	0.451	0.499	0.417	0.078
BRD-K00152668	adarotene	0.625	0.592	0.591	0.604	0.604	0.605	0.343
BRD-A03506276	XL888	0.529	0.531	0.465	0.459	0.464	0.546	0.489
BRD-K68488863	ENMD-2076	0.569	0.522	0.598	0.653	0.542	0.554	0.146
BRD-K80700417	SGI-1776	0.593	0.53	0.627	0.685	0.634	0.586	0.086
BRD-K07310275	PF-04691502	0.711	0.676	0.66	0.644	0.631	0.697	0.402
BRD-K64866502	CYC116	0.622	0.551	0.661	0.715	0.672	0.619	0.073
BRD-K69726595	mericitabine	0.58	0.502	0.632	0.708	0.625	0.559	0.01
BRD-K29968218	KX2-391	0.383	0.405	0.366	0.383	0.37	0.428	0.386
BRD-K71512533	SNS-314	0.11	0.144	0.164	0.287	0.093	0.167	0.232
BRD-K63923597	barasertib-HQPA	0.337	0.334	0.38	0.477	0.271	0.344	0.185
BRD-K31476763	AZD9668	0.527	0.463	0.58	0.653	0.564	0.531	0.05
BRD-K37379014	filanesib	0.771	0.728	0.769	0.754	0.775	0.731	0.211
BRD-K69932463	AZD8055	0.603	0.601	0.554	0.523	0.507	0.606	0.427
BRD-K03063480	PF-477736	0.977	0.941	0.903	0.815	0.733	0.871	0.419
BRD-K14385366	FG-4592	0.689	0.6	0.728	0.786	0.724	0.655	0.037
BRD-K89162000	tandutinib	0.719	0.629	0.758	0.801	0.722	0.692	0.03
BRD-A72716251	peruvoside	0.596	0.569	0.541	0.552	0.487	0.597	0.439
BRD-K25412176	GSK2110183	0.627	0.592	0.645	0.646	0.649	0.627	0.136
BRD-K23677682	voreloxin	0.472	0.455	0.488	0.531	0.433	0.495	0.23
BRD-K34073885	tanshinone-i	0.626	0.572	0.64	0.659	0.751	0.63	0.147
BRD-K36269323	asymmetrical-dimethylarginine	0.635	0.582	0.644	0.674	0.615	0.644	0.183
BRD-K25340465	OSI-930	0.414	0.36	0.466	0.567	0.461	0.432	0.093
BRD-K69694239	bardoxolone-methyl	0.625	0.58	0.621	0.639	0.627	0.649	0.276
BRD-K92150287	exatecan-mesylate	0.284	0.362	0.16	0.157	0.147	0.304	0.841
BRD-K31928526	barasertib	0.408	0.362	0.473	0.591	0.39	0.41	0.064
BRD-K67844266	pevonedistat	0.27	0.238	0.326	0.439	0.436	0.326	0.145
BRD-K68164687	epothilone-b	0.357	0.433	0.259	0.22	0.246	0.39	0.746
BRD-K58435339	AT13387	0.327	0.309	0.356	0.454	0.289	0.379	0.252
BRD-K68392338	ZK-93426	0.535	0.48	0.588	0.646	0.602	0.537	0.077
BRD-K77908580	entinostat	0.522	0.474	0.543	0.602	0.572	0.569	0.191
BRD-K70511574	HMN-214	0.533	0.503	0.526	0.55	0.554	0.535	0.285
BRD-K76908866	CP-724714	0.707	0.634	0.734	0.761	0.766	0.672	0.091
BRD-K41599323	lonafarnib	0.323	0.298	0.376	0.457	0.401	0.373	0.103
BRD-K93918653	quizartinib	0.546	0.473	0.594	0.691	0.556	0.526	0.044
BRD-A07704283	isofloxythepin	0.6	0.527	0.645	0.705	0.635	0.593	0.049
BRD-K71221037	birinapant	0.482	0.47	0.505	0.491	0.327	0.479	0.128
BRD-K99023089	AZD5363	0.585	0.535	0.616	0.647	0.564	0.583	0.114
BRD-K28392481	AZD4547	0.694	0.615	0.737	0.785	0.669	0.683	0.037
BRD-A39935389	teroxirone	0.495	0.442	0.513	0.595	0.522	0.499	0.195
BRD-K37764012	PF-03758309	0.221	0.234	0.187	0.269	0.115	0.262	0.494
BRD-A56085258	LGX818	0.537	0.475	0.58	0.648	0.528	0.543	0.039
BRD-K99749624	linifanib	0.703	0.622	0.737	0.784	0.676	0.668	0.048
BRD-K28965160	BVD-523	0.627	0.567	0.656	0.699	0.608	0.637	0.142
BRD-K13049116	BMS-754807	0.554	0.485	0.598	0.708	0.514	0.541	0.096
BRD-K70163715	vatalanib	0.55	0.489	0.593	0.663	0.555	0.546	0.099
BRD-K26823213	GW-842166	0.555	0.481	0.607	0.689	0.609	0.547	0.024
BRD-K71164191	KD-023	0.486	0.45	0.523	0.565	0.535	0.514	0.138
BRD-K88506063	KD025	0.527	0.477	0.57	0.618	0.566	0.542	0.107
BRD-K26667523	TAK-733	0.475	0.441	0.489	0.546	0.342	0.493	0.283
BRD-K86797399	SB-939	0.577	0.57	0.524	0.518	0.552	0.615	0.465
BRD-K53665955	MK-5108	0.564	0.513	0.578	0.625	0.588	0.569	0.198
BRD-K76703230	YM-155	0.524	0.561	0.4	0.338	0.231	0.558	0.774
BRD-K25630527	LY2784544	0.454	0.438	0.477	0.509	0.445	0.485	0.23
BRD-K58550667	FK-866	0.648	0.593	0.632	0.662	0.641	0.639	0.316
BRD-K87909389	alvocidib	0.506	0.483	0.495	0.536	0.44	0.527	0.321
BRD-K38332599	uprosertib	0.557	0.525	0.579	0.605	0.589	0.561	0.148
BRD-K22127577	crenolanib	0.606	0.562	0.587	0.626	0.548	0.607	0.296
BRD-K21396683	marimastat	0.607	0.554	0.614	0.662	0.561	0.578	0.193
BRD-K13756951	bitopertin	0.673	0.595	0.7	0.731	0.712	0.644	0.107
BRD-K54247840	halofuginone	0.569	0.552	0.528	0.54	0.501	0.582	0.411
BRD-K60348325	brilliant-green	0.615	0.602	0.552	0.53	0.543	0.633	0.508
BRD-A10977446	carvedilol	0.61	0.543	0.654	0.702	0.651	0.6	0.074
BRD-K18910433	estradiol	0.673	0.583	0.72	0.775	0.71	0.645	0.017
BRD-A94756469	digoxin	0.666	0.627	0.615	0.617	0.633	0.657	0.404
BRD-K93869735	taltirelin	0.583	0.517	0.637	0.686	0.631	0.568	0.035
BRD-K90027355	spironolactone	0.668	0.618	0.666	0.673	0.675	0.658	0.209
BRD-A74391928	ibutilide	0.649	0.573	0.687	0.741	0.688	0.627	0.058
BRD-K05524748	dronedarone	0.576	0.523	0.599	0.638	0.61	0.591	0.146
BRD-K09549677	mibefradil	0.597	0.518	0.644	0.719	0.632	0.578	0.028
BRD-K49962337	baicalin	0.706	0.62	0.732	0.775	0.729	0.68	0.082
BRD-K00494077	trovafloxacin	0.523	0.467	0.562	0.618	0.54	0.521	0.075
BRD-K08586861	ramatroban	0.616	0.545	0.663	0.71	0.654	0.613	0.039
BRD-K24844714	5-fluorouracil	0.5	0.444	0.543	0.62	0.564	0.508	0.089
BRD-A13133631	fluorometholone	0.555	0.506	0.585	0.634	0.555	0.554	0.151
BRD-A09349126	norethindrone-acetate	0.646	0.562	0.692	0.747	0.719	0.639	0.019
BRD-A08187463	racecadotril	0.582	0.496	0.636	0.73	0.633	0.557	0.013
BRD-K30480208	torasemide	0.598	0.523	0.649	0.718	0.624	0.579	0.034
BRD-K97746869	chlorpropamide	0.566	0.494	0.614	0.688	0.598	0.55	0.037
BRD-K67261995	iodipamide	0.564	0.494	0.598	0.664	0.636	0.558	0.111
BRD-K27217864	butamben	0.567	0.497	0.615	0.683	0.621	0.56	0.056
BRD-A50157456	terbutaline	0.719	0.638	0.76	0.787	0.737	0.693	0.05
BRD-A53951045	butylscopolamine-bromide	0.609	0.543	0.651	0.699	0.71	0.614	0.085
BRD-K66788707	fludarabine	0.578	0.497	0.62	0.707	0.59	0.565	0.065
BRD-K13387373	thonzonium	0.654	0.597	0.656	0.679	0.638	0.649	0.212
BRD-A60197193	amisulpride	0.642	0.555	0.691	0.752	0.675	0.627	0.016
BRD-K08525451	sarafloxacin	0.6	0.537	0.627	0.672	0.627	0.574	0.105
BRD-A06426627	diclazuril	0.524	0.473	0.539	0.597	0.6	0.513	0.183
BRD-K49350383	thioguanine	0.621	0.538	0.662	0.751	0.601	0.597	0.051
BRD-K62200014	anagrelide	0.718	0.645	0.737	0.755	0.694	0.703	0.117
BRD-A92630576	trimebutine	0.46	0.399	0.523	0.615	0.51	0.46	0.031
BRD-A97739905	ketoprofen	0.636	0.557	0.68	0.732	0.691	0.629	0.061
BRD-K27316855	calcitriol	0.547	0.486	0.594	0.656	0.633	0.569	0.094
BRD-A75726477	clenbuterol	0.633	0.548	0.681	0.748	0.68	0.614	0.028
BRD-K76674262	homoharringtonine	0.463	0.448	0.469	0.539	0.39	0.518	0.308
BRD-A97701745	pindolol	0.602	0.529	0.656	0.717	0.665	0.588	0.013
BRD-K40308497	crizotinib-(S)	0.667	0.61	0.669	0.684	0.657	0.654	0.184
BRD-K23984367	sorafenib	0.591	0.511	0.633	0.695	0.664	0.593	0.065
BRD-K10961822	latanoprost	0.619	0.532	0.671	0.743	0.668	0.611	0.019
BRD-K77625799	vandetanib	0.773	0.691	0.796	0.824	0.804	0.753	0.112
BRD-K74763371	bosentan	0.583	0.506	0.633	0.705	0.617	0.577	0.039
BRD-A79981887	midodrine	0.51	0.441	0.572	0.662	0.537	0.52	0.053
BRD-K92213669	lomitapide	0.599	0.511	0.651	0.73	0.643	0.595	0.017
BRD-K79131256	albendazole	0.452	0.416	0.48	0.553	0.495	0.47	0.19
BRD-K94720315	chromocarb	0.622	0.538	0.672	0.738	0.632	0.609	0.023
BRD-K39987650	bisacodyl	0.539	0.481	0.58	0.626	0.594	0.551	0.097
BRD-K29905972	axitinib	0.572	0.509	0.609	0.688	0.487	0.558	0.095
BRD-A28301258	salinomycin	0.58	0.533	0.598	0.625	0.569	0.582	0.168
BRD-A30886737	florfenicol	0.669	0.588	0.704	0.746	0.707	0.665	0.089
BRD-K50866992	tropisetron	0.689	0.603	0.734	0.778	0.747	0.685	0.036
BRD-K02130563	panobinostat	0.613	0.61	0.57	0.558	0.571	0.694	0.468
BRD-K47878171	bephenium-hydroxynaphthoate	0.654	0.565	0.706	0.761	0.706	0.627	0.003
BRD-K42828737	sunitinib	0.702	0.623	0.731	0.778	0.645	0.679	0.076
BRD-K96006502	deflazacort	0.474	0.405	0.526	0.621	0.553	0.501	0.099
BRD-A49765801	fludroxycortide	0.661	0.583	0.693	0.735	0.745	0.663	0.093
BRD-A48237631	mitomycin-c	0.403	0.396	0.393	0.466	0.321	0.406	0.296
BRD-K11510141	teprenone	0.57	0.495	0.613	0.675	0.609	0.578	0.09
BRD-K61443650	thiomersal	0.632	0.568	0.66	0.698	0.654	0.635	0.124
BRD-K95763993	trapidil	0.581	0.509	0.631	0.699	0.623	0.572	0.028
BRD-K80431395	triciribine	0.566	0.519	0.591	0.649	0.577	0.574	0.184
BRD-K89561498	SN-38	0.348	0.405	0.228	0.232	0.238	0.345	0.8
BRD-K01507359	rifampin	0.646	0.573	0.681	0.731	0.665	0.625	0.083
BRD-K35960502	niclosamide	0.561	0.493	0.595	0.665	0.617	0.559	0.107
BRD-K58148589	betamethasone-dipropionate	0.429	0.372	0.499	0.591	0.565	0.479	0.037
BRD-K03406345	azacitidine	0.605	0.53	0.651	0.721	0.649	0.593	0.054
BRD-K17068645	bendamustine	0.679	0.594	0.72	0.768	0.712	0.661	0.047
BRD-K87990216	piretanide	0.632	0.55	0.676	0.73	0.651	0.602	0.023
BRD-K82818427	batimastat	0.707	0.639	0.736	0.747	0.652	0.678	0.095
BRD-K27184429	levocetirizine	0.515	0.449	0.569	0.649	0.586	0.526	0.059
BRD-K19687926	lapatinib	0.709	0.634	0.747	0.766	0.81	0.701	0.099
BRD-K72167406	cefditoren-pivoxil	0.574	0.504	0.62	0.682	0.623	0.565	0.061
BRD-K51040301	cobicistat	0.554	0.484	0.609	0.687	0.607	0.556	0.03
BRD-K95142244	talazoparib	0.189	0.159	0.256	0.474	0.067	0.155	0.077
BRD-K82928847	ACY-1215	0.55	0.484	0.593	0.665	0.595	0.547	0.09
BRD-K18779551	bifemelane	0.614	0.538	0.667	0.724	0.643	0.61	0.027
BRD-K42898655	temsirolimus	0.687	0.672	0.684	0.643	0.362	0.634	0.186
BRD-K53734668	PRT062607	0.657	0.582	0.683	0.731	0.67	0.635	0.108
BRD-K17849083	tranilast	0.572	0.523	0.596	0.633	0.626	0.596	0.166
BRD-K51350053	toremifene	0.605	0.539	0.63	0.668	0.645	0.596	0.117
BRD-K93441486	diphemanil	0.595	0.514	0.65	0.717	0.696	0.583	0.01
BRD-K27799744	cyclovirobuxin-d	0.584	0.518	0.62	0.672	0.635	0.573	0.091
BRD-K11196887	norfloxacin	0.522	0.457	0.573	0.643	0.574	0.529	0.057
BRD-K92657060	zaleplon	0.575	0.495	0.622	0.699	0.633	0.562	0.048
BRD-K78431006	crizotinib	0.649	0.589	0.681	0.722	0.616	0.64	0.113
BRD-K87349682	norepinephrine	0.522	0.468	0.558	0.617	0.604	0.536	0.095
BRD-K28824103	genipin	0.591	0.536	0.623	0.67	0.594	0.581	0.132
BRD-K05674516	PSI-7976	0.569	0.496	0.624	0.683	0.658	0.569	0.036
BRD-K22134346	simvastatin	0.516	0.449	0.571	0.654	0.563	0.518	0.062
BRD-K84937637	sirolimus	0.611	0.658	0.523	0.409	0.331	0.561	0.507
BRD-K89839824	raltitrexed	0.198	0.227	0.178	0.255	0.166	0.239	0.417
BRD-K50677762	oxiracetam	0.492	0.45	0.541	0.601	0.486	0.515	0.099
BRD-K44227013	ponatinib	0.788	0.714	0.795	0.835	0.599	0.754	0.165
BRD-A08545410	doxycycline	0.61	0.543	0.643	0.7	0.649	0.602	0.112
BRD-K54634444	artesunate	0.614	0.527	0.661	0.731	0.688	0.598	0.04
BRD-A49035384	methacycline	0.644	0.573	0.673	0.717	0.626	0.619	0.093
BRD-K96631475	10-deacetylbaccatin	0.59	0.539	0.612	0.637	0.615	0.606	0.172
BRD-K94353609	fluocinolone-acetonide	0.662	0.568	0.711	0.785	0.726	0.653	0.031
BRD-K77791657	3-deazaneplanocin-A	0.425	0.389	0.46	0.528	0.446	0.447	0.163
BRD-K89704198	vincamine	0.563	0.488	0.616	0.7	0.605	0.548	0.035
BRD-K99383816	ftorafur	0.625	0.534	0.673	0.752	0.654	0.599	0.024
BRD-K83988098	alvespimycin	0.819	0.78	0.791	0.737	0.745	0.821	0.243
BRD-K66296774	fluvastatin	0.582	0.537	0.584	0.617	0.492	0.581	0.224
BRD-K17075857	chloroxine	0.565	0.503	0.601	0.659	0.595	0.573	0.125
BRD-K37270826	mifepristone	0.498	0.423	0.555	0.664	0.59	0.504	0.056
BRD-K20482099	rutin	0.522	0.473	0.541	0.597	0.511	0.487	0.126
BRD-A51964809	halofantrine	0.63	0.541	0.672	0.742	0.702	0.606	0.037
BRD-K47114202	chlorogenic-acid	0.522	0.448	0.569	0.665	0.553	0.525	0.068
BRD-K92723993	imatinib	0.649	0.563	0.687	0.755	0.638	0.627	0.051
BRD-K14003026	ritodrine	0.684	0.589	0.729	0.795	0.712	0.651	0.023
BRD-K79145628	nimorazole	0.682	0.603	0.712	0.754	0.65	0.645	0.086
BRD-K21528677	desonide	0.593	0.505	0.641	0.737	0.689	0.616	0.075
BRD-K91825936	ZK811752	0.623	0.551	0.64	0.692	0.646	0.603	0.154
BRD-K47079459	cetrimonium	0.566	0.5	0.59	0.651	0.57	0.564	0.158
BRD-K49111258	prazosin	0.645	0.558	0.688	0.753	0.704	0.612	0.039
BRD-K40718343	AEE788	0.744	0.664	0.775	0.801	0.81	0.702	0.073
BRD-K43187018	GDC-0349	0.627	0.606	0.592	0.581	0.534	0.62	0.357
BRD-K13662825	dinaciclib	0.596	0.591	0.553	0.541	0.512	0.617	0.432
BRD-K27182532	metatinib	0.57	0.524	0.582	0.617	0.526	0.542	0.191
BRD-K29656036	MK-8245	0.569	0.512	0.598	0.647	0.622	0.562	0.123
BRD-K44844162	taselisib	0.762	0.717	0.761	0.733	0.71	0.704	0.192
BRD-K25835157	PRT062070	0.665	0.585	0.697	0.764	0.591	0.623	0.072
BRD-K12502280	TG-101348	0.637	0.569	0.659	0.713	0.64	0.621	0.115
BRD-K49075727	nintedanib	0.666	0.585	0.708	0.764	0.654	0.642	0.039
BRD-K65678996	nefiracetam	0.625	0.549	0.677	0.724	0.693	0.618	0.014
BRD-K81016934	INC-280	0.809	0.732	0.839	0.836	0.78	0.785	0.064
BRD-A78391468	prednisolone-hemisuccinate	0.551	0.48	0.602	0.673	0.624	0.556	0.05
BRD-K06753942	nobiletin	0.553	0.478	0.61	0.694	0.589	0.552	0.026
BRD-K62814476	BMS-265246	0.394	0.356	0.416	0.51	0.428	0.401	0.192
BRD-K96104201	azalomycin-b	0.638	0.586	0.613	0.642	0.584	0.628	0.31
BRD-K92991072	PAC-1	0.563	0.488	0.615	0.696	0.618	0.538	0.029
BRD-A68631409	evodiamine	0.557	0.507	0.577	0.624	0.594	0.559	0.169
BRD-K79239947	PF-573228	0.55	0.486	0.603	0.67	0.529	0.552	0.045
BRD-A73427433	adaprev	0.526	0.475	0.557	0.61	0.506	0.51	0.124
BRD-K23403298	benzyldimethylhexadecylammonium	0.665	0.584	0.701	0.744	0.697	0.643	0.052
BRD-K77634909	AEG3482	0.509	0.438	0.562	0.644	0.61	0.519	0.044
BRD-K06426971	ryuvidine	0.704	0.633	0.706	0.719	0.726	0.688	0.188
BRD-A13964793	TC1	0.692	0.606	0.724	0.775	0.707	0.668	0.075
BRD-K07762753	aminopurvalanol-a	0.688	0.607	0.715	0.762	0.671	0.664	0.11
BRD-A73871920	nanchangmycin	0.483	0.462	0.464	0.489	0.496	0.514	0.367
BRD-K42805893	osimertinib	0.698	0.626	0.723	0.759	0.792	0.672	0.126
BRD-K33622447	abemaciclib	0.516	0.457	0.553	0.65	0.524	0.525	0.091
BRD-K53581288	baricitinib	0.666	0.6	0.688	0.715	0.707	0.645	0.114
BRD-K39558284	SDZ-WAG-994	0.576	0.497	0.626	0.706	0.655	0.566	0.039
BRD-K99498722	plinabulin	0.546	0.565	0.475	0.441	0.474	0.563	0.552
BRD-K64890080	BI-2536	0.343	0.366	0.325	0.357	0.318	0.381	0.441
BRD-A36057565	bruceantin	0.641	0.638	0.571	0.546	0.516	0.653	0.506
BRD-K77638923	CUDC-907	0.713	0.717	0.591	0.529	0.595	0.725	0.67
BRD-K49865102	PD-0325901	0.537	0.483	0.539	0.61	0.405	0.528	0.279
BRD-K53414658	tivozanib	0.684	0.613	0.713	0.757	0.566	0.656	0.09
BRD-K43621685	CP-673451	0.595	0.518	0.643	0.712	0.586	0.577	0.036
BRD-A57798112	PD-318088	0.567	0.497	0.595	0.67	0.559	0.545	0.14
BRD-K68904758	cephalomannine	0.582	0.615	0.516	0.425	0.468	0.612	0.543
BRD-K41876534	tioxolone	0.618	0.542	0.67	0.727	0.65	0.602	0.029
BRD-K36363294	I-BET151	0.596	0.52	0.645	0.709	0.703	0.594	0.03
BRD-A42746051	melengestrol-acetate	0.592	0.506	0.646	0.729	0.654	0.59	0.03
BRD-K90382497	GW-843682X	0.497	0.45	0.512	0.572	0.568	0.489	0.219
BRD-K12068470	LY2608204	0.606	0.553	0.608	0.639	0.666	0.613	0.22
BRD-K11927976	ER-27319	0.631	0.575	0.636	0.67	0.648	0.619	0.21
BRD-K36198571	WAY-170523	0.512	0.457	0.544	0.597	0.55	0.506	0.113
BRD-K94455792	ICG-001	0.55	0.482	0.595	0.664	0.554	0.543	0.084
BRD-K67772619	rheochrysidin	0.675	0.589	0.704	0.752	0.686	0.647	0.071
BRD-K36222532	broxaldine	0.326	0.293	0.376	0.476	0.391	0.358	0.133
BRD-K24601397	phlorizin	0.706	0.619	0.733	0.775	0.745	0.671	0.081
BRD-K34851558	parthenolide-(-)	0.678	0.597	0.702	0.748	0.706	0.646	0.1
BRD-K33720171	difluprednate	0.591	0.532	0.617	0.654	0.675	0.611	0.193
BRD-K81332461	maxacalcitol	0.621	0.538	0.664	0.733	0.756	0.61	0.059
BRD-K65877271	halobetasol-propionate	0.524	0.448	0.577	0.674	0.63	0.551	0.076
BRD-K15409150	penfluridol	0.628	0.598	0.611	0.604	0.609	0.625	0.289
BRD-K33813875	valnemulin	0.515	0.463	0.536	0.604	0.572	0.521	0.19
BRD-A85651701	clopamide	0.555	0.488	0.609	0.666	0.669	0.556	0.028
BRD-K49954789	mesna	0.572	0.503	0.622	0.686	0.577	0.573	0.068
BRD-A11990600	lorazepam	0.579	0.506	0.633	0.691	0.633	0.587	0.021
BRD-K15108141	gemcitabine	0.497	0.562	0.356	0.283	0.35	0.509	0.818
BRD-K15179879	carfilzomib	0.566	0.579	0.49	0.446	0.427	0.6	0.565
BRD-K74514084	pazopanib	0.709	0.632	0.73	0.769	0.692	0.689	0.094
BRD-K39974922	lenvatinib	0.778	0.711	0.787	0.782	0.691	0.744	0.125
BRD-K04394237	drospirenone	0.546	0.487	0.593	0.656	0.558	0.55	0.081
BRD-K77685957	dequalinium	0.544	0.496	0.574	0.612	0.598	0.554	0.136
BRD-K39252998	atipamezole	0.511	0.444	0.57	0.652	0.585	0.514	0.043
BRD-K49522529	alfacalcidol	0.533	0.47	0.582	0.66	0.641	0.547	0.077
BRD-K54314721	zolmitriptan	0.648	0.573	0.693	0.736	0.7	0.627	0.051
BRD-K08078237	tetrandrine	0.628	0.555	0.654	0.709	0.674	0.623	0.123
BRD-K95773607	darifenacin	0.611	0.55	0.646	0.684	0.618	0.586	0.086
BRD-K03243820	trifluridine	0.361	0.345	0.366	0.443	0.381	0.375	0.279
BRD-K94441233	mevastatin	0.547	0.494	0.573	0.627	0.509	0.569	0.164
BRD-K07612980	sparfloxacin	0.644	0.566	0.685	0.728	0.715	0.634	0.056
BRD-K43236057	polydatin	0.64	0.582	0.661	0.681	0.657	0.642	0.156
BRD-K95785345	thiamine	0.708	0.626	0.714	0.748	0.735	0.655	0.128
BRD-K55044200	amoxicillin	0.648	0.561	0.696	0.755	0.723	0.638	0.026
BRD-K79612754	inosine	0.597	0.547	0.624	0.656	0.615	0.597	0.159
BRD-K96153583	cidofovir	0.712	0.616	0.751	0.81	0.722	0.675	0.056
BRD-K81528515	nilotinib	0.678	0.597	0.708	0.757	0.688	0.655	0.073
BRD-A84174393	meloxicam	0.599	0.519	0.655	0.724	0.662	0.589	0.016
BRD-K58262659	doxifluridine	0.604	0.532	0.639	0.706	0.643	0.59	0.088
BRD-K81916719	triclabendazole	0.578	0.535	0.592	0.613	0.602	0.575	0.207
BRD-K61496577	flumethasone	0.447	0.378	0.508	0.627	0.545	0.471	0.052
BRD-K88625236	nonoxynol-9	0.444	0.388	0.489	0.578	0.549	0.458	0.105
BRD-K12343256	trametinib	0.578	0.514	0.612	0.694	0.443	0.575	0.154
BRD-K11973162	tipiracil	0.58	0.537	0.595	0.616	0.636	0.594	0.181
BRD-K38305202	domperidone	0.565	0.491	0.618	0.7	0.573	0.556	0.028
BRD-K76634210	idoxuridine	0.484	0.422	0.535	0.622	0.529	0.503	0.061
BRD-A44090213	indoprofen	0.511	0.456	0.551	0.625	0.561	0.509	0.13
BRD-K47869605	podophyllotoxin	0.439	0.455	0.383	0.378	0.419	0.469	0.516
BRD-K07572174	curcumin	0.624	0.558	0.643	0.69	0.652	0.616	0.176
BRD-K23925186	oridonin	0.669	0.599	0.69	0.73	0.656	0.654	0.133
BRD-K62779383	cholecalciferol	0.568	0.52	0.592	0.628	0.572	0.573	0.167
BRD-K28542495	benzydamine	0.535	0.463	0.595	0.677	0.596	0.533	0.008
BRD-K61717546	fleroxacin	0.597	0.515	0.651	0.727	0.619	0.576	0.007
BRD-A42699921	teriflunomide	0.678	0.613	0.688	0.708	0.683	0.675	0.159
BRD-K31698212	icotinib	0.724	0.638	0.766	0.802	0.804	0.713	0.061
BRD-K93779381	ingenol-mebutate	0.208	0.184	0.283	0.384	0.367	0.285	0.058
BRD-K01669786	triapine	0.558	0.504	0.565	0.632	0.539	0.532	0.206
BRD-K97010173	deferasirox	0.541	0.467	0.596	0.689	0.613	0.529	0.026
BRD-A92537424	danazol	0.608	0.534	0.655	0.711	0.679	0.601	0.037
BRD-K13044802	ciclopirox	0.409	0.362	0.457	0.555	0.474	0.424	0.105
BRD-K40496271	eltrombopag	0.532	0.473	0.575	0.645	0.543	0.514	0.081
BRD-K77554836	triamcinolone	0.632	0.546	0.677	0.744	0.699	0.627	0.047
BRD-K52075715	oxibendazole	0.536	0.489	0.555	0.615	0.577	0.544	0.19
BRD-K86887724	dofetilide	0.584	0.506	0.637	0.705	0.637	0.571	0.029
BRD-A93093700	temazepam	0.661	0.578	0.685	0.741	0.686	0.643	0.119
BRD-K81473043	tanespimycin	0.506	0.477	0.527	0.591	0.432	0.493	0.122
BRD-K32007074	enocitabine	0.615	0.531	0.662	0.743	0.631	0.596	0.031
BRD-K66094457	CPP	0.565	0.509	0.609	0.648	0.626	0.588	0.108
BRD-K26833429	costunolide	0.572	0.493	0.631	0.708	0.64	0.559	0.017
BRD-K71823332	epothilone-a	0.565	0.595	0.483	0.427	0.473	0.593	0.601
BRD-K49371609	PIK-75	0.669	0.653	0.599	0.569	0.613	0.675	0.486
BRD-K24187789	VU0238429	0.541	0.51	0.552	0.583	0.532	0.532	0.223
BRD-K45462423	VU0361737	0.596	0.513	0.652	0.721	0.659	0.585	0.014
BRD-K48443249	CNX-774	0.592	0.521	0.637	0.707	0.596	0.585	0.071
BRD-K15898725	maytansinol-isobutyrate	0.095	0.202	0	0	0.1	0.202	0.805
BRD-A98299281	hydroxytacrine-maleate-(r,s)	0.623	0.542	0.674	0.741	0.664	0.602	0.022
BRD-K22385716	LY303511	0.598	0.516	0.653	0.721	0.677	0.589	0.005
BRD-K01614093	dihydromyricetin	0.463	0.406	0.511	0.599	0.505	0.452	0.069
BRD-K76180386	JIB04	0.539	0.494	0.54	0.58	0.607	0.548	0.228
BRD-K75352575	KPT-276	0.501	0.473	0.516	0.549	0.5	0.522	0.258
BRD-K62696033	G-1	0.476	0.421	0.52	0.61	0.529	0.468	0.09
BRD-K87696786	LY456236	0.604	0.549	0.623	0.654	0.667	0.6	0.162
BRD-K10705233	GW-405833	0.599	0.519	0.65	0.716	0.661	0.582	0.016
BRD-K49049886	CGS-15943	0.647	0.595	0.671	0.665	0.89	0.638	0.153
BRD-K72420232	WZ-4002	0.688	0.602	0.729	0.784	0.733	0.663	0.057
BRD-K72327355	baicalein	0.625	0.541	0.675	0.748	0.681	0.604	0.022
BRD-K03109492	NSC-663284	0.576	0.517	0.595	0.648	0.572	0.571	0.158
BRD-K48488978	YM-201636	0.589	0.515	0.633	0.712	0.619	0.578	0.08
BRD-K79259477	NVP-BHG712	0.629	0.549	0.672	0.742	0.709	0.618	0.058
BRD-K05804044	AZ-628	0.561	0.491	0.609	0.684	0.493	0.572	0.077
BRD-K24696047	NVP-AEW541	0.747	0.663	0.754	0.779	0.761	0.745	0.151
BRD-K95581532	RN-1734	0.553	0.511	0.56	0.591	0.577	0.546	0.2
BRD-K61734568	2,3-DCPE	0.596	0.513	0.636	0.711	0.652	0.587	0.075
BRD-K57136142	CCT129202	0.606	0.537	0.64	0.703	0.619	0.592	0.112
BRD-K37865504	LY2183240	0.537	0.485	0.573	0.631	0.6	0.52	0.111
BRD-K32730239	SU3327	0.667	0.594	0.682	0.727	0.686	0.64	0.148
BRD-K18424115	TG-100572	0.638	0.577	0.644	0.678	0.629	0.614	0.181
BRD-K40331046	CR8-(R)	0.623	0.578	0.584	0.604	0.629	0.603	0.364
BRD-K36021395	ABT-702	0.624	0.545	0.665	0.734	0.611	0.604	0.072
BRD-K25224017	pirenperone	0.615	0.578	0.605	0.609	0.624	0.628	0.289
BRD-K49294207	BIBU-1361	0.614	0.535	0.649	0.721	0.695	0.603	0.092
BRD-K61228301	SGI-1027	0.613	0.567	0.62	0.624	0.726	0.618	0.183
BRD-K03273112	1-azakenpaullone	0.52	0.46	0.567	0.634	0.584	0.511	0.062
BRD-K18518344	digitoxigenin	0.652	0.611	0.632	0.632	0.586	0.647	0.292
BRD-K72703948	ZM-447439	0.521	0.476	0.558	0.614	0.503	0.517	0.11
BRD-K04623885	BIBR-1532	0.573	0.513	0.603	0.654	0.609	0.567	0.128
BRD-K31086665	NH125	0.574	0.523	0.589	0.626	0.621	0.582	0.173
BRD-K16478699	PLX-4720	0.516	0.469	0.554	0.607	0.551	0.53	0.118
BRD-K53523901	arctigenin	0.531	0.47	0.576	0.651	0.556	0.532	0.082
BRD-K67566344	ku-0063794	0.595	0.544	0.609	0.649	0.59	0.593	0.183
BRD-K77008974	WYE-354	0.607	0.542	0.635	0.689	0.594	0.6	0.131
BRD-K17702546	PD-168393	0.728	0.669	0.74	0.729	0.801	0.727	0.19
BRD-A22707317	SB-205384	0.48	0.412	0.537	0.642	0.577	0.49	0.053
BRD-K19333160	RKI-1447	0.481	0.429	0.533	0.6	0.527	0.499	0.051
BRD-K96233303	TMS	0.58	0.509	0.632	0.688	0.649	0.572	0.032
BRD-K14560436	TG-02	0.641	0.593	0.627	0.65	0.635	0.633	0.259
BRD-K22503835	scriptaid	0.634	0.569	0.655	0.705	0.658	0.631	0.158
BRD-K26756394	VE-821	0.62	0.536	0.664	0.738	0.661	0.591	0.042
BRD-K18787491	U-0126	0.623	0.555	0.66	0.704	0.633	0.608	0.064
BRD-K41337261	ZM-306416	0.669	0.584	0.71	0.776	0.727	0.646	0.085
BRD-K14991967	GSK650394	0.521	0.449	0.561	0.652	0.578	0.508	0.085
BRD-K18619710	digoxigenin	0.567	0.484	0.599	0.69	0.58	0.547	0.099
BRD-K61642990	FERb-033	0.636	0.554	0.656	0.713	0.689	0.618	0.117
BRD-K13094524	PFI-1	0.587	0.537	0.592	0.638	0.627	0.588	0.197
BRD-K41312087	GW-441756	0.667	0.586	0.696	0.734	0.776	0.651	0.056
BRD-K54095730	CMPD-1	0.626	0.566	0.639	0.68	0.652	0.615	0.172
BRD-K92000912	AM-251	0.693	0.609	0.722	0.764	0.773	0.671	0.089
BRD-A65248799	EMD-53998	0.6	0.532	0.658	0.705	0.643	0.603	0.019
BRD-K56334280	amonafide	0.533	0.466	0.59	0.686	0.529	0.514	0.038
BRD-K33882852	ZK-93423	0.558	0.501	0.583	0.637	0.625	0.566	0.16
BRD-K32501161	vanoxerine	0.679	0.625	0.682	0.686	0.689	0.673	0.21
BRD-K61195623	combretastatin-A-4	0.148	0.188	0.155	0.234	0.153	0.223	0.402
BRD-K92428232	GSK461364	0.28	0.277	0.293	0.398	0.246	0.287	0.32
BRD-K37890730	camptothecin	0.152	0.218	0.092	0.158	0.019	0.158	0.607
BRD-K14109347	LY2603618	0.774	0.686	0.798	0.843	0.714	0.711	0.101
BRD-K07202345	frentizole	0.52	0.483	0.541	0.577	0.6	0.543	0.173
BRD-K89053832	VLX600	0.162	0.15	0.213	0.364	0.218	0.189	0.146
BRD-K79584249	CGM097	0.469	0.42	0.531	0.613	0.484	0.524	0.04
BRD-K21673112	BF2.649	0.504	0.432	0.564	0.658	0.53	0.497	0.011
BRD-K56405753	MK-2461	0.623	0.563	0.665	0.711	0.595	0.615	0.069
BRD-K78659596	ixazomib	0.389	0.4	0.344	0.368	0.336	0.426	0.469
BRD-K57080016	selumetinib	0.555	0.484	0.602	0.694	0.51	0.543	0.085
BRD-K75295174	alisertib	0.282	0.283	0.327	0.41	0.259	0.343	0.212
BRD-K64800655	PHA-793887	0.156	0.155	0.231	0.351	0.179	0.237	0.151
BRD-K56291712	voxtalisib	0.618	0.566	0.652	0.677	0.619	0.625	0.095
BRD-K32285926	AMG-208	0.645	0.562	0.694	0.749	0.671	0.62	0.01
BRD-K19284129	salvinorin-a	0.611	0.54	0.663	0.717	0.689	0.603	0.024
BRD-A22081593	sulmazole	0.633	0.548	0.687	0.751	0.687	0.616	0.008
BRD-K12251893	vincristine	0	0.078	0.009	0.041	0.023	0.136	0.5
BRD-K06294530	UK-383367	0.5	0.439	0.549	0.614	0.545	0.514	0.064
BRD-K18961567	LY2801653	0.749	0.669	0.766	0.804	0.656	0.702	0.115
BRD-K60025295	crystal-violet	0.493	0.521	0.4	0.372	0.507	0.56	0.672
BRD-K47976015	balapiravir	0.502	0.445	0.551	0.623	0.588	0.524	0.07
BRD-K41783120	STA-5326	0.402	0.348	0.458	0.596	0.459	0.436	0.087
BRD-K65928735	AZD1480	0.542	0.46	0.603	0.693	0.613	0.553	0.055
BRD-K17026858	pibenzimol	0.622	0.54	0.667	0.734	0.728	0.603	0.035
BRD-K87124298	OSI-027	0.754	0.698	0.728	0.721	0.68	0.729	0.287
BRD-A05906449	lappaconite	0.662	0.602	0.672	0.695	0.703	0.644	0.172
BRD-K07955840	PF-05212384	0.653	0.642	0.594	0.543	0.601	0.654	0.442
BRD-K98572433	AZD8931	0.898	0.82	0.908	0.875	1	0.857	0.177
BRD-K98795921	SB-2343	0.651	0.621	0.611	0.602	0.564	0.636	0.352
BRD-K41213548	KW-2478	0.681	0.637	0.676	0.649	0.669	0.69	0.248
BRD-K01683783	TAK-901	0.643	0.626	0.631	0.613	0.53	0.651	0.333
BRD-K58772419	AZD6482	0.673	0.63	0.659	0.649	0.693	0.668	0.267
BRD-K78096648	oxiperomide	0.513	0.454	0.552	0.615	0.584	0.516	0.1
BRD-K61567297	resatorvid	0.601	0.534	0.65	0.691	0.712	0.606	0.034
BRD-K11073688	CPI-1189	0.522	0.456	0.572	0.656	0.586	0.513	0.046
BRD-K78055238	LY2090314	0.281	0.267	0.342	0.434	0.349	0.345	0.193
BRD-K57169635	dacomitinib	0.751	0.683	0.77	0.783	0.86	0.72	0.187
BRD-K56301217	ABT-737	0.645	0.571	0.684	0.737	0.738	0.629	0.064
BRD-K78567475	dolastatin-10	0.441	0.524	0.298	0.207	0.329	0.506	0.89
BRD-K74305673	IKK-2-inhibitor-V	0.598	0.554	0.608	0.622	0.667	0.611	0.183
BRD-K80608265	erteberel	0.614	0.538	0.661	0.724	0.682	0.604	0.039
BRD-K37687095	AZD8330	0.607	0.573	0.567	0.596	0.373	0.604	0.46
BRD-K47000838	cytochalasin-b	0.654	0.599	0.66	0.68	0.637	0.63	0.187
BRD-K08799216	pelitinib	0.72	0.648	0.743	0.784	0.778	0.693	0.171
BRD-K75911534	SU014813	0.595	0.53	0.624	0.678	0.586	0.589	0.093
BRD-K59369769	tozasertib	0.345	0.317	0.412	0.54	0.293	0.382	0.07
BRD-K86003836	flubendazole	0.534	0.498	0.549	0.589	0.546	0.544	0.225
BRD-K27771035	clindamycin-phosphate	0.678	0.588	0.72	0.778	0.728	0.653	0.043
BRD-K33588785	obidoxime	0.676	0.591	0.722	0.773	0.718	0.658	0.025
BRD-M92675308	efonidipine-monoethanolate	0.666	0.585	0.694	0.749	0.675	0.627	0.077
BRD-K86930074	cediranib	0.602	0.552	0.609	0.649	0.601	0.598	0.204
BRD-K90948141	indiplon	0.653	0.57	0.692	0.751	0.684	0.624	0.046
BRD-K40530731	hyoscyamine	0.585	0.514	0.614	0.677	0.572	0.557	0.129
BRD-K59522102	piperine	0.693	0.606	0.736	0.786	0.764	0.674	0.038
BRD-K86816506	PF-04457845	0.643	0.567	0.669	0.71	0.741	0.618	0.099
BRD-K53417444	OTS167	0.861	0.859	0.716	0.602	0.754	0.837	0.716
BRD-K78809024	SB-590885	0.607	0.521	0.65	0.725	0.68	0.594	0.041
BRD-K33743361	ML133	0.641	0.574	0.664	0.703	0.666	0.629	0.129
BRD-A53134341	Ro-106-9920	0.617	0.572	0.61	0.62	0.612	0.611	0.258
BRD-K38548312	VER-49009	0.59	0.542	0.61	0.643	0.613	0.589	0.179
BRD-K30867024	SB-216641	0.646	0.57	0.68	0.736	0.649	0.631	0.09
BRD-K13949769	tenovin-6	0.533	0.48	0.566	0.628	0.558	0.538	0.137
BRD-K59831625	LDN-212854	0.645	0.601	0.642	0.65	0.638	0.631	0.248
BRD-K13606314	P5091	0.609	0.539	0.636	0.684	0.668	0.581	0.099
BRD-K03289018	CCT137690	0.43	0.404	0.452	0.528	0.423	0.439	0.209
BRD-K87510569	RS-504393	0.572	0.498	0.623	0.699	0.624	0.561	0.043
BRD-K56277358	MGCD-265	0.675	0.604	0.698	0.732	0.675	0.654	0.111
BRD-K80480517	repsox	0.608	0.531	0.657	0.725	0.632	0.592	0.103
BRD-K50000283	PHA-767491	0.651	0.577	0.672	0.72	0.659	0.63	0.135
BRD-K81801188	PP-121	0.688	0.662	0.629	0.597	0.63	0.693	0.464
BRD-K68395654	EVP4593	0.585	0.569	0.54	0.513	0.609	0.613	0.428
BRD-K18834913	LB42708	0.562	0.516	0.563	0.597	0.513	0.591	0.272
BRD-K91370081	anisomycin	0.552	0.517	0.534	0.579	0.552	0.562	0.328
BRD-K46392623	TG-100713	0.582	0.511	0.619	0.686	0.639	0.573	0.111
BRD-K24556407	ETP-46464	0.597	0.544	0.603	0.636	0.591	0.587	0.197
BRD-K66527818	VU0364770	0.505	0.454	0.552	0.626	0.496	0.512	0.093
BRD-K67868012	PI-103	0.661	0.594	0.679	0.711	0.722	0.644	0.12
BRD-K12539581	nocodazole	0.529	0.514	0.513	0.529	0.522	0.546	0.347
BRD-K16664969	GTP-14564	0.59	0.517	0.632	0.68	0.709	0.593	0.067
BRD-K40175214	torin-1	0.604	0.592	0.548	0.528	0.512	0.604	0.437
BRD-K76064317	tyrphostin-AG-1296	0.525	0.465	0.562	0.625	0.563	0.523	0.13
BRD-K11853856	PJ-34	0.612	0.528	0.657	0.729	0.665	0.597	0.045
BRD-K40255344	tyrphostin-A9	0.507	0.457	0.528	0.595	0.574	0.512	0.175
BRD-K14618467	IKK-16	0.681	0.61	0.699	0.733	0.723	0.669	0.12
BRD-K12244279	MEK1-2-inhibitor	0.753	0.66	0.758	0.788	0.793	0.721	0.188
BRD-K45528773	M-344	0.682	0.635	0.647	0.657	0.677	0.703	0.359
BRD-K43644456	WP1130	0.694	0.652	0.657	0.648	0.653	0.69	0.361
BRD-K28907958	CD-437	0.708	0.657	0.673	0.682	0.666	0.677	0.348
BRD-K83834509	PTC-209	0.524	0.468	0.565	0.635	0.578	0.531	0.091
BRD-K38860038	JK-184	0.494	0.504	0.451	0.452	0.442	0.521	0.444
BRD-K67537649	PQ-401	0.594	0.511	0.649	0.724	0.675	0.583	0.019
BRD-K68174511	torin-2	0.668	0.646	0.621	0.588	0.593	0.664	0.39
BRD-K47598052	PP-1	0.659	0.59	0.703	0.744	0.663	0.638	0.063
BRD-K43905307	L-798,106	0.61	0.546	0.651	0.681	0.671	0.61	0.097
BRD-K42436189	AZ20	0.655	0.604	0.661	0.684	0.655	0.635	0.199
BRD-A45498368	WYE-125132	0.572	0.562	0.556	0.543	0.528	0.586	0.298
BRD-K07442505	BAM7	0.571	0.499	0.619	0.68	0.63	0.563	0.037
BRD-K67536197	cyclocytidine	0.365	0.353	0.391	0.483	0.355	0.394	0.236
BRD-K39171998	STF-118804	0.644	0.608	0.61	0.608	0.637	0.648	0.366
BRD-K26253904	NMS-873	0.642	0.616	0.602	0.589	0.61	0.641	0.386
BRD-K55305701	SC-144	0.329	0.298	0.383	0.493	0.332	0.343	0.086
BRD-A55484088	BNTX	0.66	0.598	0.671	0.701	0.628	0.647	0.182
BRD-K07487750	WHI-P154	0.481	0.421	0.544	0.627	0.561	0.494	0.034
BRD-A63546914	Ro-04-5595	0.594	0.511	0.652	0.726	0.65	0.586	0.019
BRD-K49027941	PSB-1115	0.618	0.535	0.671	0.736	0.691	0.61	0.011
BRD-K16189898	CHIR-99021	0.532	0.464	0.599	0.671	0.58	0.537	0.01
BRD-K09877029	VS-4718	0.627	0.562	0.665	0.702	0.637	0.625	0.085
BRD-K13566078	BMS-345541	0.634	0.591	0.655	0.649	0.638	0.624	0.135
BRD-K78318619	PF-4981517	0.583	0.519	0.635	0.676	0.603	0.586	0.044
BRD-K61936403	AS-1949490	0.571	0.487	0.63	0.709	0.672	0.572	0.025
BRD-K24715592	ethacridine-lactate-monohydrate	0.661	0.605	0.679	0.667	0.693	0.666	0.135
BRD-K63784565	10-hydroxycamptothecin	0.483	0.545	0.354	0.284	0.367	0.5	0.792
BRD-K21025364	NVP-TAE226	0.667	0.642	0.633	0.63	0.568	0.651	0.356
BRD-K60230970	MG-132	0.678	0.662	0.586	0.539	0.626	0.679	0.545
BRD-K28578425	cilostamide	0.627	0.55	0.672	0.732	0.656	0.61	0.04
BRD-K08893438	CCG-50014	0.661	0.596	0.667	0.701	0.695	0.651	0.203
BRD-K67578145	GDC-0879	0.609	0.525	0.661	0.732	0.648	0.605	0.016
BRD-K61097567	SB-218795	0.59	0.528	0.631	0.673	0.658	0.595	0.087
BRD-K95785537	PP-2	0.536	0.47	0.578	0.659	0.591	0.525	0.085
BRD-K29542628	1-naphthyl-PP1	0.64	0.586	0.657	0.684	0.666	0.635	0.151
BRD-K85872723	kynurenic-acid	0.666	0.582	0.714	0.761	0.711	0.64	0.012
BRD-K42205652	MNS-(3,4-Methylenedioxy-nitrostyrene)	0.676	0.595	0.707	0.758	0.729	0.659	0.097
BRD-K38904395	SAR131675	0.551	0.492	0.597	0.654	0.619	0.573	0.073
BRD-K95292280	SB-657510	0.503	0.44	0.562	0.635	0.557	0.513	0.027
BRD-K45551181	MPI-0479605	0.305	0.339	0.296	0.334	0.274	0.358	0.409
BRD-K13169950	NSC-3852	0.587	0.53	0.612	0.663	0.608	0.58	0.145
BRD-K50140147	NVP-TAE684	0.663	0.609	0.661	0.697	0.624	0.634	0.252
BRD-A67748489	K-858	0.535	0.501	0.543	0.569	0.522	0.561	0.254
BRD-K68202742	trichostatin-a	0.649	0.639	0.584	0.556	0.605	0.666	0.488
BRD-K04833372	GSK1904529A	0.552	0.486	0.599	0.668	0.596	0.558	0.063
BRD-K73073971	ZLN005	0.573	0.494	0.637	0.711	0.635	0.57	0.007
BRD-K63932022	2'-MeCCPA	0.569	0.491	0.627	0.7	0.638	0.561	0
BRD-K30431096	domiphen	0.496	0.448	0.542	0.599	0.543	0.519	0.102
BRD-K81225797	SCH-58261	0.587	0.515	0.636	0.688	0.685	0.575	0.017
BRD-K06749501	GSK1838705A	0.596	0.519	0.639	0.713	0.664	0.592	0.07
BRD-K96259238	Y-320	0.54	0.467	0.589	0.67	0.604	0.551	0.063
BRD-K02241333	CHIR-124	0.886	0.827	0.836	0.805	0.68	0.815	0.362
BRD-K36889451	tetramethylthiuram-monosulfide	0.473	0.418	0.509	0.595	0.497	0.503	0.173
BRD-K70402238	nexturastat-a	0.613	0.528	0.665	0.734	0.669	0.611	0.035
BRD-K78177893	A-674563	0.679	0.633	0.667	0.674	0.671	0.669	0.251
BRD-A83650191	A61603	0.61	0.55	0.629	0.678	0.618	0.592	0.17
BRD-K97764662	PD-173074	0.702	0.63	0.735	0.772	0.683	0.698	0.085
BRD-K73293050	WZ-3146	0.641	0.582	0.653	0.694	0.65	0.619	0.184
BRD-K11636097	JNJ-7706621	0.624	0.566	0.64	0.678	0.622	0.615	0.175
BRD-K33610132	rociletinib	0.692	0.614	0.727	0.771	0.753	0.68	0.076
BRD-K65814004	diphenyleneiodonium	0.484	0.503	0.423	0.393	0.503	0.515	0.492
BRD-K72726508	arcyriaflavin-a	0.564	0.511	0.597	0.63	0.716	0.573	0.078
BRD-K77943374	NVP-BVU972	0.69	0.608	0.729	0.763	0.806	0.67	0.038
BRD-K51575138	TPCA-1	0.618	0.544	0.654	0.724	0.643	0.603	0.106
BRD-K79930101	GW-583340	0.57	0.497	0.611	0.687	0.674	0.551	0.098
BRD-K61314889	endo-IWR-1	0.519	0.466	0.556	0.613	0.562	0.538	0.132
BRD-K54606188	JQ1-(+)	0.473	0.427	0.512	0.581	0.568	0.505	0.091
BRD-A81370665	BI-D1870	0.632	0.548	0.683	0.749	0.683	0.609	0.016
BRD-K39381259	DMH1	0.585	0.5	0.639	0.72	0.66	0.569	0.012
BRD-K97714174	P22077	0.586	0.501	0.634	0.711	0.67	0.569	0.027
BRD-A95121829	ginkgolide-a	0.578	0.511	0.628	0.686	0.645	0.585	0.046
BRD-K47337578	4-(4-fluorobenzoyl)-1-(4-phenylbutyl)-piperidine	0.55	0.472	0.611	0.696	0.604	0.547	0.014
BRD-K39841531	TG-101209	0.612	0.563	0.641	0.674	0.587	0.619	0.134
BRD-K43449605	oncrasin-1	0.545	0.516	0.567	0.6	0.544	0.572	0.186
BRD-K81548480	AC-264613	0.662	0.59	0.702	0.747	0.68	0.642	0.094
BRD-K68336408	tyrphostin-AG-1478	0.536	0.5	0.551	0.572	0.631	0.567	0.222
BRD-K60184833	tyrphostin-AG-99	0.557	0.506	0.583	0.636	0.601	0.568	0.165
BRD-K26818574	BIX-01294	0.634	0.566	0.655	0.699	0.656	0.626	0.14
BRD-K76406695	CCT128930	0.582	0.517	0.63	0.68	0.614	0.573	0.04
BRD-A06352508	SB-218078	0.588	0.539	0.611	0.661	0.543	0.581	0.136
BRD-A08840375	CID-5458317	0.618	0.555	0.635	0.681	0.665	0.603	0.162
BRD-K88677950	PD-198306	0.521	0.456	0.564	0.647	0.557	0.519	0.088
BRD-K49313711	ribitol	0.629	0.546	0.676	0.738	0.693	0.61	0.032
BRD-K81197548	NSC-632839	0.525	0.466	0.57	0.632	0.542	0.52	0.083
BRD-K85920262	WAY-600	0.638	0.584	0.642	0.68	0.608	0.634	0.214
BRD-K19669037	GGTI-298	0.601	0.53	0.648	0.698	0.658	0.585	0.031
BRD-A25569250	KI-16425	0.591	0.515	0.647	0.711	0.642	0.602	0.046
BRD-K94176593	TWS-119	0.695	0.615	0.729	0.775	0.694	0.67	0.08
BRD-K68567222	BVT-948	0.577	0.498	0.615	0.686	0.601	0.571	0.072
BRD-K49669041	BX-912	0.568	0.525	0.578	0.622	0.526	0.557	0.219
BRD-A81541225	oligomycin-a	0.716	0.743	0.594	0.443	0.733	0.754	0.682
BRD-K76973696	tryptanthrin	0.599	0.548	0.599	0.621	0.604	0.591	0.202
BRD-K81728688	WZ8040	0.672	0.606	0.69	0.719	0.71	0.66	0.135
BRD-K82091397	SB-239063	0.617	0.559	0.633	0.655	0.674	0.62	0.159
BRD-K43471985	OTX015	0.512	0.476	0.538	0.592	0.594	0.538	0.157
BRD-K95523387	OLDA	0.603	0.52	0.649	0.738	0.672	0.584	0.037
BRD-K06854232	AM-580	0.672	0.594	0.705	0.746	0.735	0.658	0.088
BRD-K31491153	1-phenylbiguanide	0.538	0.471	0.593	0.662	0.631	0.533	0.049
BRD-K98548675	parthenolide	0.633	0.573	0.649	0.679	0.674	0.635	0.173
BRD-K50018155	RS-67506	0.613	0.531	0.662	0.727	0.678	0.594	0.014
BRD-K85140930	aphidicolin	0.48	0.447	0.473	0.535	0.48	0.47	0.26
BRD-K86687746	R306465	0.643	0.604	0.604	0.62	0.67	0.664	0.374
BRD-K45293975	7-hydroxystaurosporine	0.789	0.741	0.75	0.728	0.671	0.777	0.357
BRD-K03390685	cobimetinib	0.547	0.48	0.587	0.684	0.391	0.566	0.138
BRD-K20958582	TH-302	0.492	0.444	0.524	0.598	0.527	0.5	0.13
BRD-A27376179	lestaurtinib	0.564	0.55	0.542	0.566	0.437	0.57	0.339
BRD-A92872453	N-acetylmannosamine	0.654	0.579	0.698	0.742	0.709	0.647	0.075
BRD-K73197500	SNX-5422	0.596	0.58	0.547	0.533	0.519	0.61	0.439
BRD-K24603946	5-hydroxymethyl-tolterodine	0.596	0.551	0.615	0.635	0.696	0.612	0.183
BRD-K28352084	CH5132799	0.708	0.658	0.705	0.707	0.674	0.679	0.227
BRD-K54187111	dichlorisone-acetate	0.686	0.591	0.732	0.798	0.714	0.66	0.023
BRD-K28383148	AP1903	0.528	0.458	0.586	0.672	0.537	0.526	0.04
BRD-A10039652	tipranavir	0.497	0.429	0.553	0.645	0.513	0.506	0.054
BRD-K08547377	irinotecan	0.008	0	0.083	0.296	0.006	0	0.103
BRD-K45401373	betulinic-acid	0.603	0.531	0.634	0.704	0.602	0.595	0.111
BRD-K59983611	sulfabenzamide	0.577	0.505	0.622	0.688	0.597	0.573	0.064
BRD-K61323504	SB-225002	0.553	0.493	0.585	0.65	0.586	0.547	0.126
BRD-A25004090	erastin	0.486	0.422	0.529	0.618	0.536	0.513	0.11
BRD-K61250484	FPH1-(BRD-6125)	0.607	0.52	0.66	0.739	0.651	0.59	0.016
BRD-K44084986	Y-27632	0.618	0.562	0.641	0.68	0.561	0.596	0.141
BRD-K38868394	MK-0773	0.579	0.505	0.629	0.703	0.619	0.575	0.037
BRD-K42981054	mibampator	0.562	0.501	0.594	0.652	0.617	0.56	0.121
BRD-K55187425	rigosertib	0.266	0.254	0.312	0.421	0.359	0.323	0.218
BRD-K85402309	dovitinib	0.61	0.551	0.637	0.703	0.549	0.605	0.124
BRD-K68408467	proflavine-hemisulfate	0.443	0.401	0.481	0.534	0.47	0.462	0.112
BRD-K87512222	taltobulin	0.34	0.393	0.255	0.246	0.331	0.397	0.641
BRD-K43002771	SR-33805	0.495	0.465	0.508	0.529	0.614	0.52	0.236
BRD-K07972848	GSK2126458	0.718	0.736	0.616	0.529	0.571	0.717	0.618
BRD-A36331462	oprozomib	0.607	0.598	0.523	0.497	0.555	0.62	0.552
BRD-K05104363	PD-184352	0.58	0.507	0.628	0.704	0.603	0.574	0.064
BRD-K36529613	PU-H71	0.561	0.528	0.55	0.573	0.523	0.564	0.296
BRD-K85014146	AZD2461	0.557	0.493	0.606	0.674	0.602	0.542	0.049
BRD-K66097663	TMC-353121	0.537	0.488	0.574	0.618	0.6	0.54	0.106
BRD-K23190681	AV-412	0.684	0.612	0.708	0.742	0.671	0.659	0.139
BRD-K84564571	telatinib	0.624	0.547	0.668	0.733	0.621	0.601	0.036
BRD-A28467416	PKI-179	0.591	0.585	0.55	0.528	0.503	0.589	0.395
BRD-K02898090	kifunensine	0.657	0.582	0.699	0.753	0.64	0.644	0.053
BRD-K26603252	PD-153035	0.529	0.471	0.582	0.648	0.568	0.546	0.091
BRD-K05444225	E7449	0.517	0.465	0.555	0.615	0.553	0.518	0.085
BRD-A68969091	echinomycin	0.648	0.702	0.484	0.351	0.464	0.701	0.904
BRD-A18696154	idazoxan	0.54	0.477	0.589	0.66	0.549	0.538	0.073
BRD-K81613478	gastrodin	0.642	0.574	0.676	0.728	0.685	0.625	0.128
BRD-K36788280	ribociclib	0.564	0.492	0.596	0.679	0.548	0.548	0.097
BRD-K21670884	cariporide	0.496	0.443	0.544	0.614	0.524	0.514	0.106
BRD-K80343549	TAK-285	0.688	0.625	0.717	0.746	0.696	0.671	0.13
BRD-K42497885	satraplatin	0.494	0.438	0.535	0.625	0.513	0.48	0.076
BRD-K98384930	finafloxacin	0.599	0.52	0.652	0.718	0.625	0.596	0.039
BRD-K50853363	dienogest	0.571	0.502	0.619	0.686	0.62	0.553	0.044
BRD-K87700323	cetylpyridinium	0.563	0.509	0.581	0.626	0.598	0.568	0.186
BRD-K97464279	diaveridine	0.64	0.557	0.691	0.749	0.687	0.624	0.007
BRD-K22025381	U-18666A	0.574	0.51	0.628	0.681	0.609	0.562	0.034
BRD-K64881305	ispinesib	0.168	0.188	0.223	0.345	0.163	0.19	0.178
BRD-K38350380	FK-3311	0.7	0.628	0.724	0.754	0.689	0.667	0.099
BRD-K41859756	NVP-AUY922	0.237	0.248	0.272	0.381	0.151	0.3	0.271
BRD-K93123848	RAF265	0.503	0.457	0.531	0.607	0.445	0.505	0.132
BRD-K21728777	AMG900	0.091	0.118	0.136	0.288	0	0.152	0.287
BRD-K22520627	DVD-111	0.685	0.602	0.731	0.782	0.735	0.657	0.022
BRD-K53720352	cinalukast	0.657	0.571	0.693	0.753	0.714	0.633	0.04
BRD-K37561857	zardaverine	0.629	0.574	0.643	0.663	0.655	0.623	0.183
BRD-K62627508	idasanutlin	0.408	0.393	0.462	0.541	0.389	0.53	0.118
BRD-K31309378	lucitanib	0.602	0.536	0.635	0.694	0.579	0.591	0.091
BRD-K56957086	dacinostat	0.609	0.591	0.553	0.55	0.583	0.645	0.464
BRD-K33379087	tivantinib	0.568	0.513	0.599	0.659	0.597	0.562	0.163
BRD-K29415052	BGT226	0.663	0.69	0.537	0.44	0.514	0.675	0.694
BRD-K90497590	AR-12	0.506	0.474	0.531	0.583	0.48	0.517	0.188
BRD-K17203476	LY2874455	0.657	0.629	0.629	0.651	0.444	0.654	0.355
BRD-K08248804	LCL-161	0.528	0.496	0.539	0.559	0.438	0.499	0.141
BRD-K08859203	DU-728	0.584	0.5	0.638	0.722	0.653	0.576	0.021
BRD-K13810148	givinostat	0.581	0.544	0.562	0.591	0.613	0.616	0.336
BRD-K20722021	CEP-32496	0.669	0.592	0.699	0.745	0.618	0.656	0.081
BRD-K09372874	merimepodib	0.437	0.391	0.485	0.572	0.47	0.448	0.105
BRD-A07986123	galeterone	0.559	0.504	0.579	0.625	0.596	0.571	0.18
BRD-K79633074	xilobam	0.649	0.581	0.677	0.724	0.618	0.63	0.11
BRD-K82850175	navarixin	0.533	0.469	0.573	0.644	0.531	0.54	0.103
BRD-K09426783	TAS-103	0.328	0.339	0.331	0.409	0.23	0.355	0.311
BRD-K08109215	I-BET-762	0.7	0.633	0.711	0.739	0.76	0.698	0.136
BRD-K32572029	orotic-acid	0.568	0.486	0.622	0.716	0.602	0.557	0.034
BRD-K89014967	AS-703026	0.494	0.436	0.545	0.644	0.407	0.51	0.141
BRD-K42191735	buparlisib	0.638	0.587	0.645	0.668	0.608	0.637	0.225
BRD-A66419424	ixazomib-citrate	0.591	0.568	0.564	0.557	0.563	0.603	0.333
BRD-K82244583	MEK162	0.566	0.512	0.573	0.631	0.489	0.583	0.253
BRD-K89015388	GSK923295	0.493	0.444	0.54	0.608	0.502	0.493	0.092
BRD-K36740062	GSK1070916	0.349	0.345	0.372	0.46	0.162	0.401	0.31
BRD-K11663430	pyroxamide	0.637	0.571	0.658	0.695	0.633	0.628	0.123
BRD-K84163249	ercalcitriol	0.413	0.362	0.475	0.575	0.512	0.433	0.058
BRD-K45875383	XBD173	0.519	0.451	0.574	0.654	0.576	0.518	0.027
BRD-K44009692	hyodeoxycholic-acid	0.601	0.523	0.652	0.72	0.633	0.583	0.019
BRD-K82823804	PD-407824	0.668	0.601	0.685	0.716	0.724	0.657	0.139
BRD-K89299012	DCEBIO	0.54	0.495	0.559	0.612	0.547	0.536	0.177
BRD-K24869513	CNX-2006	0.725	0.651	0.751	0.779	0.784	0.706	0.099
BRD-K73982490	BI-78D3	0.673	0.608	0.677	0.705	0.675	0.659	0.185
BRD-K08619838	tremorine	0.576	0.521	0.591	0.642	0.591	0.577	0.189
BRD-K17061841	stattic	0.63	0.563	0.646	0.693	0.624	0.626	0.15
BRD-K25279140	MK-8745	0.432	0.402	0.452	0.526	0.445	0.46	0.224
BRD-K41104902	GSK2656157	0.581	0.506	0.614	0.681	0.617	0.566	0.087
BRD-K37237504	CEP-33779	0.62	0.55	0.652	0.705	0.597	0.613	0.09
BRD-K54395039	PR-619	0.53	0.474	0.557	0.626	0.544	0.535	0.159
BRD-K03549949	XL388	0.57	0.526	0.582	0.615	0.544	0.59	0.215
BRD-A50064262	flumethasone-pivalate	0.631	0.545	0.679	0.749	0.706	0.647	0.077
BRD-K31866293	TAK-632	0.619	0.57	0.613	0.651	0.586	0.629	0.254
BRD-K09443272	PHA-680632	0.565	0.533	0.572	0.603	0.517	0.567	0.242
BRD-K62304154	deforolimus	0.533	0.565	0.472	0.4	0.323	0.52	0.421
BRD-K63068307	ZSTK-474	0.612	0.554	0.633	0.684	0.595	0.608	0.139
BRD-K51911221	nemorubicin	0.592	0.617	0.472	0.432	0.407	0.613	0.707
BRD-K09090949	CP-945,598	0.541	0.488	0.579	0.624	0.563	0.532	0.091
BRD-K09397065	SR-57227A	0.663	0.579	0.708	0.764	0.725	0.649	0.029
BRD-K13167095	AR-42	0.561	0.527	0.559	0.587	0.615	0.601	0.275
BRD-K17894950	indirubin	0.681	0.616	0.714	0.723	0.759	0.685	0.068
BRD-K17705806	JTC-801	0.556	0.494	0.583	0.651	0.576	0.553	0.142
BRD-K81330143	tideglusib	0.654	0.572	0.688	0.75	0.634	0.635	0.099
BRD-K48988407	cytochlor	0.512	0.446	0.556	0.649	0.509	0.519	0.099
BRD-K85606544	neratinib	0.685	0.614	0.712	0.751	0.771	0.668	0.148
BRD-K12867552	PCI-24781	0.598	0.556	0.583	0.613	0.62	0.622	0.308
BRD-K12932420	YM-976	0.641	0.557	0.687	0.757	0.631	0.614	0.026
BRD-K06814349	fosbretabulin	0.546	0.491	0.575	0.642	0.599	0.55	0.134
BRD-K72815923	xanomeline	0.568	0.515	0.593	0.63	0.601	0.564	0.16
BRD-K19540840	saracatinib	0.881	0.796	0.894	0.894	0.834	0.816	0.142
BRD-K21361524	selinexor	0.568	0.557	0.531	0.532	0.506	0.587	0.428
BRD-K23363278	CYT-997	0.37	0.376	0.349	0.388	0.386	0.414	0.402
BRD-K21718444	KW-2449	0.535	0.481	0.567	0.645	0.47	0.533	0.138
BRD-K77841042	brefeldin-a	0.63	0.608	0.566	0.555	0.582	0.662	0.497
BRD-K37312348	kenpaullone	0.514	0.446	0.573	0.652	0.611	0.518	0.029
BRD-K02764365	methiazole	0.503	0.458	0.53	0.588	0.537	0.502	0.153
BRD-K04923131	GSK-3-inhibitor-IX	0.579	0.518	0.629	0.679	0.587	0.591	0.066
BRD-K77677632	SB-200646	0.525	0.472	0.573	0.634	0.584	0.544	0.076
BRD-K96188950	caffeic-acid-phenethyl-ester	0.641	0.55	0.691	0.772	0.688	0.616	0.023
BRD-A54927599	KF-38789	0.602	0.553	0.609	0.643	0.608	0.6	0.213
BRD-K98203492	GSK-J4	0.531	0.488	0.552	0.607	0.535	0.536	0.18
BRD-K71467466	KPT-185	0.484	0.462	0.476	0.517	0.45	0.501	0.36
BRD-K73309154	OSI-420	0.552	0.49	0.594	0.675	0.593	0.547	0.122
BRD-K69195780	NAN-190	0.665	0.577	0.715	0.775	0.699	0.645	0.013
BRD-K21164796	beta-naphthol	0.776	0.691	0.808	0.825	0.765	0.752	0.061
BRD-K85849709	AZD2858	0.581	0.526	0.612	0.656	0.606	0.58	0.15
BRD-K03294269	NU6027	0.638	0.562	0.677	0.731	0.681	0.639	0.064
BRD-K53561341	aurora-a-inhibitor-i	0.638	0.57	0.657	0.705	0.698	0.616	0.142
BRD-K20605374	NSC-697923	0.7	0.629	0.688	0.718	0.705	0.685	0.252
BRD-A57886255	golgicide-a	0.675	0.611	0.708	0.726	0.721	0.671	0.098
BRD-K40438880	spermidine	0.548	0.478	0.592	0.672	0.603	0.544	0.095
BRD-K68502831	dianhydrogalactitol	0.547	0.507	0.562	0.598	0.544	0.542	0.174
BRD-K23779958	dichlorvos	0.631	0.587	0.615	0.627	0.605	0.628	0.266
BRD-K05638300	sevoflurane	0.612	0.545	0.642	0.685	0.668	0.591	0.094
BRD-K16136380	pyrithione-zinc	0.689	0.654	0.642	0.631	0.597	0.688	0.408
BRD-K78960041	oxaliplatin	0.4	0.36	0.441	0.534	0.457	0.435	0.12
BRD-K85146014	foscarnet	0.602	0.532	0.649	0.699	0.652	0.604	0.051
BRD-K56908511	fluroxene	0.615	0.528	0.666	0.742	0.683	0.605	0.021
BRD-K74193284	phenylmercuric-acetate	0.627	0.569	0.625	0.649	0.652	0.629	0.236
BRD-K81645907	captamine	0.558	0.492	0.601	0.672	0.602	0.545	0.065
BRD-K20290250	BIX-02188	0.715	0.64	0.722	0.749	0.693	0.687	0.151
BRD-K85307935	novobiocin	0.676	0.603	0.715	0.754	0.698	0.67	0.093
BRD-K63736853	acipimox	0.552	0.474	0.608	0.685	0.603	0.547	0.041
BRD-K06152156	methoxyflurane	0.472	0.419	0.513	0.594	0.53	0.498	0.128
BRD-K32372024	D-7193	0.597	0.544	0.625	0.658	0.583	0.596	0.137
BRD-K90947825	carboplatin	0.552	0.479	0.61	0.682	0.617	0.565	0.026
BRD-A23072235	pheniramine	0.485	0.419	0.541	0.65	0.537	0.496	0.082
BRD-A64092382	mexiletine	0.557	0.511	0.559	0.595	0.584	0.569	0.247
BRD-A12417644	usniacin-(+)	0.629	0.547	0.678	0.738	0.7	0.618	0.019
BRD-K79315489	erythritol	0.618	0.538	0.667	0.734	0.64	0.604	0.02
BRD-A43082461	linalool	0.665	0.577	0.715	0.768	0.711	0.644	0.009
BRD-K60443845	chlormidazole	0.555	0.509	0.582	0.627	0.598	0.56	0.134
BRD-A60786380	sodium-stibogluconate	0.598	0.534	0.635	0.68	0.615	0.587	0.091
BRD-K13409143	isopropyl-myristate	0.63	0.555	0.661	0.723	0.662	0.614	0.121
BRD-A58193911	oxyphencyclimine	0.502	0.456	0.529	0.596	0.511	0.508	0.181
BRD-K12829205	mechlorethamine	0.596	0.521	0.641	0.708	0.646	0.585	0.052
BRD-K81418486	vorinostat	0.56	0.506	0.595	0.66	0.623	0.583	0.148
BRD-K17518951	penicillamine-(D)	0.687	0.607	0.727	0.763	0.686	0.647	0.043
BRD-K56981171	brigatinib	0.803	0.726	0.816	0.817	0.771	0.774	0.143
BRD-K20468903	BNC105	0.502	0.509	0.467	0.468	0.479	0.532	0.451
BRD-K16180792	bis(maltolato)oxovanadium(IV)	0.619	0.543	0.671	0.739	0.597	0.608	0.046
BRD-K26530649	carboxypyridine-disulfide	0.594	0.522	0.644	0.712	0.649	0.585	0.028
BRD-A75975749	bafetinib	0.641	0.574	0.675	0.722	0.632	0.638	0.084
BRD-K68408772	carboxyamidotriazole	0.592	0.515	0.635	0.702	0.669	0.593	0.069
BRD-K59866480	cyclovalone	0.663	0.585	0.687	0.735	0.688	0.645	0.12
BRD-K84868168	erdafitinib	0.73	0.666	0.747	0.779	0.582	0.703	0.095
BRD-K38527262	atiprimod	0.623	0.567	0.64	0.666	0.702	0.642	0.166
BRD-K89085489	fenretinide	0.654	0.567	0.698	0.765	0.693	0.634	0.034
BRD-K72533376	etoposide-phosphate	0.572	0.505	0.617	0.695	0.587	0.553	0.045
BRD-K28537285	chidamide	0.631	0.564	0.654	0.725	0.649	0.636	0.165
BRD-K00634421	brivaracetam	0.694	0.652	0.685	0.657	0.706	0.69	0.255
BRD-K82967180	LY3023414	0.57	0.576	0.516	0.48	0.46	0.581	0.443
BRD-K73753850	hexaminolevulinate	0.64	0.573	0.667	0.712	0.646	0.609	0.095
BRD-K74671368	idronoxil	0.634	0.558	0.671	0.732	0.648	0.612	0.07
BRD-K22064724	napabucasin	0.512	0.487	0.477	0.528	0.377	0.478	0.275
BRD-K83029223	litronesib	0.326	0.329	0.371	0.447	0.26	0.349	0.177
BRD-K54955827	niraparib	0.453	0.399	0.508	0.622	0.446	0.435	0.064
BRD-K20463415	LY2606368	0.787	0.758	0.701	0.691	0.459	0.714	0.567
BRD-K17610631	indisulam	0.635	0.565	0.666	0.747	0.627	0.618	0.144
BRD-K99616396	motesanib	0.696	0.614	0.715	0.766	0.651	0.655	0.1
BRD-K81405859	JTE-607	0.604	0.553	0.612	0.655	0.608	0.593	0.192
BRD-K50010139	poziotinib	0.741	0.675	0.765	0.774	0.918	0.717	0.212
BRD-K89121095	tedizolid-phosphate	0.708	0.636	0.722	0.744	0.699	0.68	0.163
BRD-K55696337	topotecan	0.258	0.274	0.225	0.321	0.185	0.269	0.477
BRD-K26026438	tucatinib	0.702	0.635	0.726	0.738	0.822	0.693	0.137
BRD-K59753975	vindesine	0.501	0.531	0.457	0.408	0.453	0.575	0.523
BRD-K06519765	vinblastine	0.465	0.505	0.402	0.373	0.382	0.539	0.596
BRD-K13060017	UNC0631	0.668	0.603	0.684	0.713	0.661	0.671	0.151
BRD-K11851476	pardoprunox	0.541	0.507	0.568	0.593	0.543	0.558	0.188
BRD-K79821389	rubitecan	0.226	0.265	0.158	0.24	0.124	0.253	0.601
BRD-K64120610	vinflunine	0.454	0.455	0.438	0.46	0.445	0.497	0.389
BRD-K03765900	XL-647	0.779	0.71	0.792	0.814	0.764	0.75	0.205
BRD-K62374002	PI3K-IN-2	0.851	0.81	0.797	0.749	0.727	0.825	0.385
BRD-K42673188	verubulin	0.417	0.464	0.333	0.319	0.383	0.497	0.695
BRD-K04701033	VE-822	0.679	0.653	0.613	0.63	0.547	0.654	0.501
