# Supplementary material for: scDrug: From single-cell RNA-seq to drug response prediction
Source: Comput Struct Biotechnol J. 2022 Dec 1;21:150–7. doi: 10.1016/j.csbj.2022.11.055 (PMC9747355; doi:10.1016/j.csbj.2022.11.055)
Supplement: Supplementary data 6 [file mmc6.xlsx]

## Sheet: prostate_treatment_effect
Supplementary Table S5. The combined treatments of three drugs from the LINCS L1000 predicted by the Premnas. The inhibitory effects of each drug perturbation for each tumor cluster were calculated by the susceptibility of a cell population according to the Premnas, which was defined by its relative change in proportion after treatment.
Drug_Name	0	1	2	3	4	5	6
tobramycin_10.000_24.0	-1	-1	0.107933	-0.274927	-0.686149	0.0118612	-1
volasertib_1.111_24.0	-1	-1	0.0711782	-0.136098	-0.932244	-0.027381	-0.597351
capsaicin_10.000_24.0	-0.601361	0.206447	-1	0.158614	-0.0574188	-0.0507282	0
